# Supplementary material for: Integration of Posttranscriptional Gene Networks into Metabolic Adaptation and Biofilm Maturation in Candida albicans
Source: PLoS Genet. 2015 Oct 16;11(10):e1005590. doi: 10.1371/journal.pgen.1005590 (PMC4608769; doi:10.1371/journal.pgen.1005590)
Supplement: S1 Dataset — The biofilm dataset was from [14]. (XLSX) [file pgen.1005590.s011.xlsx]

## Sheet: GO for all Nobile down
GOID	GO_term	Cluster frequency	Background frequency	Corrected P-value	False discovery rate	Gene(s) annotated to the term	Directly Annotated GOID List
GOID	GO_term	Cluster frequency	Background frequency	Corrected P-value	False discovery rate	Gene(s) annotated to the term	Directly Annotated GOID List
44445	cytosolic part	80 out of 622 genes, 12.9%	152 out of 6473 background genes, 2.3%	6.01e-40	0	CCT8:RPL16A:RPS21B:RPS21:C1_02330C_A:C1_02430C_A:RPL10:TIF34:RPP1A:RPL13:RPS1:RPL6:SSA2:RPS22A:C1_06470W_A:RPS23A:C1_06890C_A:ENO1:RPL42:CDC48:RPL29:RPL2:RPL37B:RPL27A:C1_14460W_A:RPL21A:RPS9B:RPL17B:C2_05410W_A:RPS8A:C2_05710C_A:RPL11:CCT5:RPL3:RPL9B:RPL19A:RPP2B:FAS2:RPL35:RPL18:RPS19A:RPL8B:YST1:RPS12:RPS6A:RPL20B:C4_02780W_A:C4_04390W_A:RPL24A:CCT6:UBI3:FAS1:C5_01540W_A:CEF3:RPN8:C5_02210W_A:…	33290:9986:19773:839:32040:31415:324:71541:9514:16021:329:30687:5886:71540:790:15934:5844:72380:16282:5945:22625:5811:34098:30686:30445:22627:5832:30446:36266:5622:5829:1990112:5840:5835:16465:5739:9316:43614:8541:5635:837:5839:19774:30688:9277:16020:5730:5634:15:22626:34515:43332:10494:34399:5576
22626	cytosolic ribosome	63 out of 622 genes, 10.1%	103 out of 6473 background genes, 1.6%	2.42e-36	0	RPL16A:RPS21B:RPS21:C1_02330C_A:C1_02430C_A:RPL10:TIF34:RPP1A:RPL13:RPS1:RPL6:RPS22A:C1_06470W_A:RPS23A:C1_06890C_A:RPL42:CDC48:RPL29:RPL2:RPL37B:RPL27A:RPL21A:RPS9B:RPL17B:C2_05410W_A:RPS8A:C2_05710C_A:RPL11:RPL3:RPL9B:RPL19A:RPP2B:RPL35:RPL18:RPS19A:RPL8B:YST1:RPS12:RPS6A:RPL20B:C4_04390W_A:RPL24A:UBI3:C5_01540W_A:CEF3:TIF5:RPS5:RPS25B:RPL43A:ANB1:RPL32:RPL23A:RPL10A:RPP0:ASC1:RPL5:RPP1B:NAT5:R…	33290:9986:839:32040:31415:71541:16021:30687:5886:71540:790:15934:16282:22625:34098:30686:30445:22627:36266:1990112:5829:5840:5739:43614:837:30688:16020:5730:5634:22626:43332:10494:34399:5576
5840	ribosome	101 out of 622 genes, 16.2%	262 out of 6473 background genes, 4.0%	9.49e-36	0	RPL16A:RPS21B:RPS21:C1_02330C_A:C1_02430C_A:RPL10:TIF34:RPP1A:RPL13:RPS16A:RPS1:RPL6:RPS14B:RPS22A:C1_06470W_A:RPS23A:MRPL19:C1_06890C_A:RPL42:C1_10470W_A:CDC48:C1_10820C_A:RPS17B:RPL29:RPL2:RPL37B:EGD1:RPL27A:RPL4B:RPS26A:EFT2:RPL21A:RPS9B:C2_03950W_A:RPL17B:C2_05410W_A:RPS8A:C2_05710C_A:RPL11:C2_07190C_A:RPL3:RPS4A:RPS24:RPS7A:RPL9B:EGD2:RPL19A:RPS15:RPP2B:RPL35:RPL18:RPS19A:RPL8B:YST1:C3_06240…	5763:33290:9986:97002:839:32040:31415:42645:71541:31966:5762:329:16021:5816:42788:30687:5886:71540:790:30136:15934:5844:228:16282:32153:22625:5935:34098:30686:30445:22627:15935:5761:36266:30061:1990112:5829:328:5840:5783:307:5739:43614:932:5854:837:235:30688:31428:5819:16020:5730:5634:22626:43332:34044:10494:34399:32592:5576:5853
5737	cytoplasm	471 out of 622 genes, 75.7%	3363 out of 6473 background genes, 52.0%	5.57e-35	0	TUP1:MVD:C1_00100C_A:CCT8:TRP1:C1_00160C_A:LEU4:RPL16A:C1_00450C_A:TUF1:PSD1:ERG2:NRM1:CDC5:HMT1:C1_01190C_A:C1_01250W_A:C1_01300W_A:DUT1:TIF:RPS21B:RPS21:RPB7:LSC1:C1_02330C_A:TIM21:C1_02430C_A:RPL10:PMM1:FRS2:C1_02760W_A:TIF34:CDC73:HOL1:RPP1A:RPL13:RPS16A:RPS1:RPL6:GGA2:C1_03180W_A:BMH1:C1_03430W_A:C1_03600W_A:C1_03690W_A:POR1:ACS2:SSA2:ELC1:ATP1:HAT1:PIL1:IFE1:C1_04790W_A:YBN5:C1_05490C_A:RIB…	5753:8250:5628:5763:276:9986:5744:5786:30122:42645:30864:97047:31966:51286:30427:5881:329:5967:5816:5826:5750:70210:5759:5945:5688:32153:22625:243:5662:30121:33180:22627:17053:31560:31463:9353:44697:30126:36266:16593:33698:30131:5940:44284:5840:16465:97586:8541:70449:932:5635:5960:30688:33179:32865:31982:5801:15:34515:43332:1400:5784:5853:43529:72687:17102:42175:30176:795:812:5789:139:346:32432:3…
44444	cytoplasmic part	427 out of 622 genes, 68.6%	2883 out of 6473 background genes, 44.5%	8.92e-35	0	TUP1:MVD:C1_00100C_A:CCT8:C1_00160C_A:LEU4:RPL16A:C1_00450C_A:TUF1:PSD1:ERG2:CDC5:HMT1:C1_01190C_A:C1_01250W_A:C1_01300W_A:TIF:RPS21B:RPS21:RPB7:LSC1:C1_02330C_A:TIM21:C1_02430C_A:RPL10:PMM1:FRS2:C1_02760W_A:TIF34:CDC73:HOL1:RPP1A:RPL13:RPS16A:RPS1:RPL6:GGA2:C1_03180W_A:BMH1:C1_03430W_A:C1_03600W_A:C1_03690W_A:POR1:ACS2:SSA2:ELC1:ATP1:PIL1:C1_04790W_A:YBN5:C1_05490C_A:RIB4:RPS14B:RPS22A:C1_06470W…	5753:8250:5628:5763:276:9986:5744:5786:30122:42645:30864:97047:31966:51286:30427:5881:329:5967:5816:5826:5750:70210:5759:5945:5688:32153:22625:243:5662:30121:33180:22627:17053:31560:31463:9353:44697:30126:36266:16593:33698:30131:5940:44284:5840:16465:97586:8541:70449:932:5635:5960:30688:33179:32865:31982:5801:15:34515:43332:1400:5784:5853:43529:72687:17102:42175:30176:795:812:139:5789:32432:35371…
5829	cytosol	242 out of 622 genes, 38.9%	1246 out of 6473 background genes, 19.2%	4.61e-31	0	TUP1:MVD:CCT8:RPL16A:CDC5:HMT1:C1_01300W_A:TIF:RPS21B:RPS21:RPB7:C1_02330C_A:C1_02430C_A:RPL10:PMM1:FRS2:C1_02760W_A:TIF34:CDC73:RPP1A:RPL13:RPS16A:RPS1:RPL6:BMH1:ACS2:SSA2:ELC1:PIL1:C1_04790W_A:YBN5:RPS14B:RPS22A:C1_06470W_A:RPS23A:C1_06890C_A:MMD1:PGA63:PHO15:TKL1:CAF16:ENO1:SFH5:RPL42:CDC48:RPS17B:RPL29:RPL2:C1_11250W_A:RPL37B:EGD1:C1_11860W_A:C1_11910W_A:RPL27A:ACT1:GND1:RPL4B:IML2:TIF35:C1_1…	8250:5628:9986:5786:42645:30864:31966:51286:5881:329:5967:5816:5826:70210:5759:5945:5688:32153:22625:243:5662:30121:33180:22627:17053:31560:31463:36266:16593:33698:5940:5840:16465:8541:70449:932:5635:30688:32865:31982:15:34515:43332:1400:5853:43529:72687:17102:42175:812:5789:32432:35371:31415:794:31011:71541:35859:30687:35327:30136:228:42719:31105:32301:34098:5935:97255:30445:5832:131:5768:199011…
44391	ribosomal subunit	74 out of 622 genes, 11.9%	166 out of 6473 background genes, 2.6%	1.8e-30	0	RPL16A:RPS21B:RPS21:C1_02330C_A:C1_02430C_A:RPL10:TIF34:RPP1A:RPL13:RPS1:RPL6:RPS22A:C1_06470W_A:RPS23A:MRPL19:C1_06890C_A:RPL42:C1_10470W_A:CDC48:RPL29:RPL2:RPL37B:RPL27A:RPL21A:RPS9B:C2_03950W_A:RPL17B:C2_05410W_A:RPS8A:C2_05710C_A:RPL11:RPL3:RPL9B:RPL19A:RPS15:RPP2B:RPL35:RPL18:RPS19A:RPL8B:YST1:C3_06240C_A:RPS12:RPS6A:RPL20B:C4_04390W_A:RPL24A:UBI3:C5_00030W_A:C5_01540W_A:TIF5:RPS5:C5_03290C_…	5763:9986:31966:22625:22627:36266:5840:30688:43332:71541:30687:34098:30445:15935:1990112:43614:16020:5634:5576:5762:5886:790:15934:16282:30686:837:33290:97002:839:32040:16021:71540:30061:5829:5739:5730:34399
22625	cytosolic large ribosomal subunit	38 out of 622 genes, 6.1%	57 out of 6473 background genes, 0.9%	2.87e-23	0	RPL16A:C1_02330C_A:RPL10:RPP1A:RPL13:RPL6:C1_06470W_A:C1_06890C_A:RPL42:CDC48:RPL29:RPL2:RPL37B:RPL27A:RPL21A:RPL17B:C2_05410W_A:C2_05710C_A:RPL11:RPL3:RPL9B:RPL19A:RPP2B:RPL35:RPL18:RPL8B:RPL20B:C4_04390W_A:RPL24A:RPL43A:RPL32:RPL23A:RPL10A:RPP0:RPL5:RPP1B:RPL15A:RPP2A	9986:22625:36266:5840:43332:30687:34098:1990112:16020:5634:5576:5886:790:15934:30686:837:839:32040:5829:5739:5730
44464	cell part	530 out of 622 genes, 85.2%	4394 out of 6473 background genes, 67.9%	1.18e-22	0	TUP1:MVD:C1_00100C_A:CCT8:TRP1:C1_00160C_A:LEU4:RPL16A:C1_00450C_A:TUF1:PSD1:ERG2:NRM1:CDC5:HMT1:C1_01190C_A:C1_01250W_A:C1_01300W_A:DUT1:TIF:RPS21B:RPS21:RPB7:LSC1:C1_02330C_A:TIM21:C1_02430C_A:RPL10:PMM1:FRS2:C1_02760W_A:TIF34:CDC73:HOL1:RPP1A:RPL13:RPS16A:TEM1:RPS1:RPL6:GGA2:C1_03180W_A:BMH1:C1_03310W_A:C1_03430W_A:C1_03600W_A:C1_03690W_A:POR1:HTA2:C1_04180W_A:HHF1:HHT21:ACS2:SSA2:GPM2:ELC1:AT…	8250:127:276:9986:5744:30122:30864:46658:97047:51286:5881:70210:5759:5688:5887:32153:5662:30121:22627:31560:44697:36266:30131:16465:97586:8541:5960:32865:31982:15:34515:32299:5784:5853:795:812:139:5789:35371:31415:794:35859:35327:30136:32301:34098:145:776:97255:5761:5768:131:502:307:5794:16586:5938:31305:5637:5845:9897:10494:5741:32160:19773:31965:5658:324:5793:780:5762:42765:42788:16460:5756:352…
5623	cell	530 out of 622 genes, 85.2%	4394 out of 6473 background genes, 67.9%	1.18e-22	0	TUP1:MVD:C1_00100C_A:CCT8:TRP1:C1_00160C_A:LEU4:RPL16A:C1_00450C_A:TUF1:PSD1:ERG2:NRM1:CDC5:HMT1:C1_01190C_A:C1_01250W_A:C1_01300W_A:DUT1:TIF:RPS21B:RPS21:RPB7:LSC1:C1_02330C_A:TIM21:C1_02430C_A:RPL10:PMM1:FRS2:C1_02760W_A:TIF34:CDC73:HOL1:RPP1A:RPL13:RPS16A:TEM1:RPS1:RPL6:GGA2:C1_03180W_A:BMH1:C1_03310W_A:C1_03430W_A:C1_03600W_A:C1_03690W_A:POR1:HTA2:C1_04180W_A:HHF1:HHT21:ACS2:SSA2:GPM2:ELC1:AT…	8250:127:276:9986:5744:30122:30864:46658:97047:51286:5881:70210:5759:5688:5887:32153:5662:30121:22627:31560:44697:36266:30131:16465:97586:8541:5960:32865:31982:15:34515:32299:5784:5853:795:812:139:5789:35371:31415:794:35859:35327:30136:32301:34098:145:776:97255:5761:5768:131:502:307:5794:16586:5938:31305:5637:5845:9897:10494:5741:32160:19773:31965:5658:324:5793:780:5762:42765:42788:16460:5756:352…
44424	intracellular part	508 out of 622 genes, 81.7%	4129 out of 6473 background genes, 63.8%	3.75e-22	0	TUP1:MVD:C1_00100C_A:CCT8:TRP1:C1_00160C_A:LEU4:RPL16A:C1_00450C_A:TUF1:PSD1:ERG2:NRM1:CDC5:HMT1:C1_01190C_A:C1_01250W_A:C1_01300W_A:DUT1:TIF:RPS21B:RPS21:RPB7:LSC1:C1_02330C_A:TIM21:C1_02430C_A:RPL10:PMM1:FRS2:C1_02760W_A:TIF34:CDC73:HOL1:RPP1A:RPL13:RPS16A:TEM1:RPS1:RPL6:GGA2:C1_03180W_A:BMH1:C1_03310W_A:C1_03430W_A:C1_03600W_A:C1_03690W_A:POR1:HTA2:C1_04180W_A:HHF1:HHT21:ACS2:SSA2:ELC1:ATP1:HA…	8250:127:276:9986:5744:30122:30864:97047:51286:5881:70210:5759:5688:32153:5662:30121:22627:31560:44697:36266:30131:16465:97586:8541:5960:32865:31982:15:34515:32299:5784:5853:795:812:139:5789:35371:31415:794:35859:35327:30136:32301:34098:145:776:97255:5761:5768:131:502:307:5794:16586:5938:31305:5637:5845:9897:10494:5741:32160:19773:31965:5658:324:5793:780:5762:42765:42788:16460:5756:35267:31429:70…
5622	intracellular	508 out of 622 genes, 81.7%	4151 out of 6473 background genes, 64.1%	2.23e-21	0	TUP1:MVD:C1_00100C_A:CCT8:TRP1:C1_00160C_A:LEU4:RPL16A:C1_00450C_A:TUF1:PSD1:ERG2:NRM1:CDC5:HMT1:C1_01190C_A:C1_01250W_A:C1_01300W_A:DUT1:TIF:RPS21B:RPS21:RPB7:LSC1:C1_02330C_A:TIM21:C1_02430C_A:RPL10:PMM1:FRS2:C1_02760W_A:TIF34:CDC73:HOL1:RPP1A:RPL13:RPS16A:TEM1:RPS1:RPL6:GGA2:C1_03180W_A:BMH1:C1_03310W_A:C1_03430W_A:C1_03600W_A:C1_03690W_A:POR1:HTA2:C1_04180W_A:HHF1:HHT21:ACS2:SSA2:ELC1:ATP1:HA…	8250:127:276:9986:5744:30122:30864:97047:51286:5881:70210:5759:5688:32153:5662:30121:22627:31560:44697:36266:30131:16465:97586:8541:5960:32865:31982:15:34515:32299:5784:5853:795:812:139:5789:35371:31415:794:35859:35327:30136:32301:34098:145:776:97255:5761:5768:131:502:307:5794:16586:5938:31305:5637:5845:9897:10494:5741:32160:19773:31965:5658:324:5793:780:5762:42765:42788:16460:5756:35267:31429:70…
43229	intracellular organelle	472 out of 622 genes, 75.9%	3739 out of 6473 background genes, 57.8%	9.88e-21	0	TUP1:MVD:C1_00100C_A:C1_00160C_A:LEU4:RPL16A:C1_00450C_A:TUF1:PSD1:ERG2:NRM1:CDC5:HMT1:C1_01190C_A:C1_01250W_A:C1_01300W_A:DUT1:RPS21B:RPS21:RPB7:LSC1:C1_02330C_A:TIM21:C1_02430C_A:RPL10:PMM1:C1_02760W_A:TIF34:CDC73:RPP1A:RPL13:RPS16A:TEM1:RPS1:RPL6:GGA2:C1_03180W_A:BMH1:C1_03310W_A:C1_03430W_A:C1_03600W_A:C1_03690W_A:POR1:HTA2:C1_04180W_A:HHF1:HHT21:ACS2:SSA2:ELC1:ATP1:HAT1:PIL1:IFE1:C1_04790W_A…	8250:127:276:9986:5744:30122:30864:97047:51286:5881:70210:5759:5688:32153:5662:30121:22627:31560:44697:36266:30131:97586:8541:5960:32865:31982:15:34515:32299:5784:5853:795:812:139:5789:35371:31415:794:35859:35327:30136:32301:34098:776:97255:5761:5768:131:502:307:5794:16586:5938:31305:5637:5845:9897:10494:5741:32160:19773:31965:5658:324:5793:780:5762:42765:42788:16460:5756:35267:31429:70211:786:15…
43226	organelle	472 out of 622 genes, 75.9%	3741 out of 6473 background genes, 57.8%	1.15e-20	0	TUP1:MVD:C1_00100C_A:C1_00160C_A:LEU4:RPL16A:C1_00450C_A:TUF1:PSD1:ERG2:NRM1:CDC5:HMT1:C1_01190C_A:C1_01250W_A:C1_01300W_A:DUT1:RPS21B:RPS21:RPB7:LSC1:C1_02330C_A:TIM21:C1_02430C_A:RPL10:PMM1:C1_02760W_A:TIF34:CDC73:RPP1A:RPL13:RPS16A:TEM1:RPS1:RPL6:GGA2:C1_03180W_A:BMH1:C1_03310W_A:C1_03430W_A:C1_03600W_A:C1_03690W_A:POR1:HTA2:C1_04180W_A:HHF1:HHT21:ACS2:SSA2:ELC1:ATP1:HAT1:PIL1:IFE1:C1_04790W_A…	8250:127:276:9986:5744:30122:30864:97047:51286:5881:70210:5759:5688:32153:5662:30121:22627:31560:44697:36266:30131:97586:8541:5960:32865:31982:15:34515:32299:5784:5853:795:812:139:5789:35371:31415:794:35859:35327:30136:32301:34098:776:97255:5761:5768:131:502:307:5794:16586:5938:31305:5637:5845:9897:10494:5741:32160:19773:31965:5658:324:5793:780:5762:42765:42788:16460:5756:35267:31429:70211:786:15…
43228	non-membrane-bounded organelle	195 out of 622 genes, 31.4%	1114 out of 6473 background genes, 17.2%	1.61e-17	0	C1_00160C_A:RPL16A:CDC5:RPS21B:RPS21:RPB7:LSC1:C1_02330C_A:C1_02430C_A:RPL10:TIF34:CDC73:RPP1A:RPL13:RPS16A:TEM1:RPS1:RPL6:BMH1:HTA2:C1_04180W_A:HHF1:HHT21:ACS2:ATP1:C1_04790W_A:C1_05750C_A:RPS14B:RPS22A:C1_06470W_A:RPS23A:C1_06630W_A:C1_06700W_A:MRPL19:C1_06890C_A:GCF1:ERG1:RPL42:C1_10470W_A:CDC48:C1_10820C_A:RPS17B:RPL29:RPL2:C1_11250W_A:TOS4:RPL37B:GAR1:EGD1:C1_11910W_A:RPL27A:RPG1A:ACT1:RPL4B…	9986:30864:97047:51286:5881:70210:5688:32153:5662:30121:22627:31560:44697:36266:5960:31982:5853:795:812:35371:31415:794:35327:30136:34098:776:97255:5761:5768:131:307:5938:5845:10494:5741:32160:5658:780:5762:42788:16460:35267:31429:70211:786:15629:5825:35838:44732:70209:30686:5874:5737:32221:70390:97431:51233:5868:5884:5854:31521:8622:31934:30428:22626:784:97002:144:5934:9514:34990:30446:51285:300…
43232	intracellular non-membrane-bounded organelle	195 out of 622 genes, 31.4%	1114 out of 6473 background genes, 17.2%	1.61e-17	0	C1_00160C_A:RPL16A:CDC5:RPS21B:RPS21:RPB7:LSC1:C1_02330C_A:C1_02430C_A:RPL10:TIF34:CDC73:RPP1A:RPL13:RPS16A:TEM1:RPS1:RPL6:BMH1:HTA2:C1_04180W_A:HHF1:HHT21:ACS2:ATP1:C1_04790W_A:C1_05750C_A:RPS14B:RPS22A:C1_06470W_A:RPS23A:C1_06630W_A:C1_06700W_A:MRPL19:C1_06890C_A:GCF1:ERG1:RPL42:C1_10470W_A:CDC48:C1_10820C_A:RPS17B:RPL29:RPL2:C1_11250W_A:TOS4:RPL37B:GAR1:EGD1:C1_11910W_A:RPL27A:RPG1A:ACT1:RPL4B…	9986:30864:97047:51286:5881:70210:5688:32153:5662:30121:22627:31560:44697:36266:5960:31982:5853:795:812:35371:31415:794:35327:30136:34098:776:97255:5761:5768:131:307:5938:5845:10494:5741:32160:5658:780:5762:42788:16460:35267:31429:70211:786:15629:5825:35838:44732:70209:30686:5874:5737:32221:70390:97431:51233:5868:5884:5854:31521:8622:31934:30428:22626:784:97002:144:5934:9514:34990:30446:51285:300…
15934	large ribosomal subunit	45 out of 622 genes, 7.2%	104 out of 6473 background genes, 1.6%	3.47e-17	0	RPL16A:C1_02330C_A:RPL10:RPP1A:RPL13:RPL6:C1_06470W_A:MRPL19:C1_06890C_A:RPL42:CDC48:RPL29:RPL2:RPL37B:RPL27A:RPL21A:C2_03950W_A:RPL17B:C2_05410W_A:C2_05710C_A:RPL11:RPL3:RPL9B:RPL19A:RPP2B:RPL35:RPL18:RPL8B:C3_06240C_A:RPL20B:C4_04390W_A:RPL24A:C5_00030W_A:RPL43A:RPL32:RPL23A:RPL10A:RPP0:C7_01600W_A:RPL5:RPP1B:MRPL40:RPL15A:RPP2A:CR_10830C_A	9986:36266:34098:5762:30686:97002:30061:5829:5730:22625:5840:43332:30687:1990112:16020:5634:5576:5886:790:15934:837:839:32040:16021:5739
32991	macromolecular complex	278 out of 622 genes, 44.7%	1870 out of 6473 background genes, 28.9%	2.72e-16	0	TUP1:CCT8:RPL16A:C1_00450C_A:TIF:RPS21B:RPS21:RPB7:C1_02300W_A:C1_02330C_A:TIM21:C1_02430C_A:RPL10:FRS2:C1_02760W_A:TIF34:CDC73:RPP1A:RPL13:RPS16A:RPS1:RPL6:GGA2:C1_03310W_A:C1_03600W_A:C1_03690W_A:HTA2:C1_04180W_A:HHF1:HHT21:SSA2:ELC1:ATP1:HAT1:C1_04790W_A:C1_05490C_A:RIB4:C1_05750C_A:RPS14B:RPS22A:C1_06470W_A:RPS23A:C1_06630W_A:C1_06700W_A:MRPL19:C1_06890C_A:PGA63:CAF16:ENO1:EAF6:C1_08610C_A:SE…	8250:127:276:9986:5744:30122:30864:51286:5881:5759:70210:5688:32153:5662:30121:22627:31560:44697:36266:30131:16465:97586:8541:5960:32865:31982:15:34515:32299:5784:5853:812:5789:139:35371:31415:794:35859:35327:30136:32301:34098:145:776:97255:5761:5768:131:502:307:5794:16586:5938:31305:5845:10494:5741:32160:19773:31965:5658:324:5793:780:5762:42765:42788:16460:5756:35267:31429:70211:786:15629:16514:…
30529	ribonucleoprotein complex	127 out of 622 genes, 20.4%	621 out of 6473 background genes, 9.6%	1.28e-15	0	RPL16A:RPS21B:RPS21:RPB7:C1_02330C_A:C1_02430C_A:RPL10:TIF34:RPP1A:RPL13:RPS16A:RPS1:RPL6:SSA2:C1_04790W_A:RPS14B:RPS22A:C1_06470W_A:RPS23A:MRPL19:C1_06890C_A:RPL42:C1_10470W_A:CDC48:C1_10820C_A:RPS17B:RPL29:RPL2:RPL37B:GAR1:EGD1:C1_11860W_A:RPL27A:RPG1A:RPL4B:TIF35:RPS26A:EFT2:RPL21A:RPS9B:C2_03950W_A:RPL17B:C2_05410W_A:RPS8A:C2_05710C_A:RPL11:C2_07190C_A:RPL3:RPS4A:RPS24:C3_00130C_A:RPS7A:RPL9B…	9986:5688:32153:22627:36266:5853:5789:31415:30136:34098:5761:131:307:5845:10494:5762:42788:31429:30686:5737:5854:22626:5850:97002:30446:30061:5829:328:5783:235:5730:5846:5763:5786:42645:31966:329:5816:22625:243:5840:932:30688:43332:42175:71541:30687:228:5935:30445:5832:15935:1990112:43614:31428:5819:16020:5634:5576:5732:5886:790:15934:16282:837:9277:5665:33290:839:32040:16021:71540:5844:46540:573…
22627	cytosolic small ribosomal subunit	22 out of 622 genes, 3.5%	31 out of 6473 background genes, 0.5%	8.77e-14	0	RPS21B:RPS21:C1_02430C_A:TIF34:RPS1:RPS22A:RPS23A:RPS9B:RPS8A:RPS19A:YST1:RPS12:RPS6A:UBI3:C5_01540W_A:TIF5:RPS5:RPS25B:ASC1:RPS3:RPS27:RPS20	9986:22627:30686:5829:5730:5840:30688:71541:30445:43614:16020:5634:5576:16282:33290:32040:16021:71540:34399
9986	cell surface	58 out of 622 genes, 9.3%	199 out of 6473 background genes, 3.1%	6.43e-13	0	RPL10:RPL13:RPL6:BMH1:SSA2:ATP1:COI1:TKL1:ENO1:PGA6:FGR41:CDC48:SAM2:ACT1:RPL4B:RBE1:KAR2:PLB4.5:EFT2:GPM1:PGA33:RPL17B:CDC19:RPS8A:RPS10:TEF1:YWP1:RPL3:PMA1:RPS7A:HEM13:EGD2:RPL19A:TDH3:TPI1:SRB1:ATP2:RPS6A:RPL20B:FBA1:PGA59:PGA38:HWP2:RHD3:EFB1:SSZ1:PDC11:CEF3:SCW11:CHT2:ADH1:PGA48:FET99:PGK1:CHS1:MET6:SSB1:INO1	9986:30864:46658:51286:32153:22627:36266:15:5853:812:34098:5794:9897:10494:5741:31965:324:42788:35267:15629:44732:30686:5737:51233:5884:5854:30428:22626:45121:9514:34099:30446:5829:30479:5730:5628:42645:329:22625:5840:43332:32432:31011:30687:5935:5832:30445:1990112:16020:5634:5576:5886:790:5622:142:837:9277:5933:5754:32040:839:16021:5844:5811:5758:5739:1411
15935	small ribosomal subunit	29 out of 622 genes, 4.7%	62 out of 6473 background genes, 1.0%	1.11e-11	0	RPS21B:RPS21:C1_02430C_A:TIF34:RPS1:RPS22A:RPS23A:C1_10470W_A:RPS9B:RPS8A:RPS15:RPS19A:YST1:RPS12:RPS6A:UBI3:C5_01540W_A:TIF5:RPS5:C5_03290C_A:RPS25B:C6_01980C_A:C6_03730C_A:C7_01020C_A:ASC1:CR_04140W_A:RPS3:RPS27:RPS20	9986:22627:30686:5829:5730:5763:31966:5840:30688:71541:30445:15935:43614:16020:5634:5576:16282:33290:32040:16021:71540:34399
5739	mitochondrion	162 out of 622 genes, 26.0%	1000 out of 6473 background genes, 15.4%	1.4e-10	0	C1_00100C_A:C1_00160C_A:LEU4:C1_00450C_A:TUF1:PSD1:C1_01190C_A:C1_01250W_A:LSC1:TIM21:C1_03180W_A:C1_03430W_A:POR1:SSA2:ATP1:PIL1:C1_05490C_A:RIB4:MRPL19:MMD1:YMC1:ENO1:GCF1:C1_08610C_A:URA1:C1_10470W_A:CDC48:TIM50:TOS4:ATP19:PDX1:GND1:IML2:C1_14460W_A:RAD23:IDH2:GPM1:C2_03950W_A:C2_04030C_A:C2_04160W_A:NDH51:QCR8:CYT1:COQ5:IDP1:C2_06520C_A:C2_07190C_A:HEM15:MRS4:TIM22:TEF1:ERG9:C2_10850C_A:C3_00…	276:9986:5744:97047:70210:5759:36266:8541:5960:32865:15:34515:795:812:5789:34098:776:5761:502:5794:31305:5637:9897:10494:5741:19773:324:5762:5756:786:5737:22626:45121:97002:9514:5742:5962:97249:34990:30446:30061:5829:5835:5783:31304:30479:5747:5730:32541:42721:5753:5763:42645:31966:329:5967:5750:5945:22625:33180:9353:44284:5840:5635:43332:17102:30176:31011:30687:9349:42719:30445:5832:1990112:3212…
44446	intracellular organelle part	288 out of 622 genes, 46.3%	2221 out of 6473 background genes, 34.3%	1.79e-08	0	C1_00160C_A:RPL16A:C1_00450C_A:PSD1:CDC5:C1_01190C_A:C1_01300W_A:RPS21B:RPS21:RPB7:LSC1:C1_02330C_A:TIM21:C1_02430C_A:RPL10:C1_02760W_A:TIF34:CDC73:RPP1A:RPL13:TEM1:RPS1:RPL6:GGA2:BMH1:C1_03310W_A:C1_03600W_A:C1_03690W_A:POR1:HTA2:C1_04180W_A:HHF1:HHT21:ACS2:SSA2:ELC1:ATP1:HAT1:PIL1:C1_04790W_A:C1_05490C_A:RIB4:C1_05750C_A:RPS14B:RPS22A:C1_06470W_A:RPS23A:C1_06630W_A:C1_06700W_A:MRPL19:C1_06890C_…	8250:127:276:9986:5744:30122:30864:97047:51286:5881:70210:5759:5688:32153:5662:30121:22627:31560:44697:36266:30131:97586:8541:5960:32865:31982:34515:5784:795:812:139:5789:35371:794:35859:35327:30136:32301:34098:776:97255:5761:5768:131:502:307:5794:16586:5938:31305:5637:10494:5741:32160:31965:5658:5793:780:5762:42788:42765:16460:5756:35267:31429:70211:786:15629:16514:5825:35838:44732:70209:30686:5…
1990104	DNA bending complex	11 out of 622 genes, 1.8%	12 out of 6473 background genes, 0.2%	2.21e-08	0	HTA2:C1_04180W_A:HHF1:HHT21:CSE4:HTA3:HTB1:HTA1:HHO1:HHF22:HHT2	812:776:780:786:31934:5724:775:31298:31933:31011:31618:5634:1902377:43505:5727:788:5739
786	nucleosome	11 out of 622 genes, 1.8%	12 out of 6473 background genes, 0.2%	2.21e-08	0	HTA2:C1_04180W_A:HHF1:HHT21:CSE4:HTA3:HTB1:HTA1:HHO1:HHF22:HHT2	812:776:780:786:31934:5724:775:31298:31933:31011:31618:5634:1902377:43505:5727:788:5739
44422	organelle part	288 out of 622 genes, 46.3%	2225 out of 6473 background genes, 34.4%	2.25e-08	0	C1_00160C_A:RPL16A:C1_00450C_A:PSD1:CDC5:C1_01190C_A:C1_01300W_A:RPS21B:RPS21:RPB7:LSC1:C1_02330C_A:TIM21:C1_02430C_A:RPL10:C1_02760W_A:TIF34:CDC73:RPP1A:RPL13:TEM1:RPS1:RPL6:GGA2:BMH1:C1_03310W_A:C1_03600W_A:C1_03690W_A:POR1:HTA2:C1_04180W_A:HHF1:HHT21:ACS2:SSA2:ELC1:ATP1:HAT1:PIL1:C1_04790W_A:C1_05490C_A:RIB4:C1_05750C_A:RPS14B:RPS22A:C1_06470W_A:RPS23A:C1_06630W_A:C1_06700W_A:MRPL19:C1_06890C_…	8250:127:276:9986:5744:30122:30864:97047:51286:5881:70210:5759:5688:32153:5662:30121:22627:31560:44697:36266:30131:97586:8541:5960:32865:31982:34515:5784:795:812:139:5789:35371:794:35859:35327:30136:32301:34098:776:97255:5761:5768:131:502:307:5794:16586:5938:31305:5637:10494:5741:32160:31965:5658:5793:780:5762:42788:42765:16460:5756:35267:31429:70211:786:15629:16514:5825:35838:44732:70209:30686:5…
43231	intracellular membrane-bounded organelle	411 out of 622 genes, 66.1%	3559 out of 6473 background genes, 55.0%	7.5e-07	0	TUP1:MVD:C1_00100C_A:C1_00160C_A:LEU4:RPL16A:C1_00450C_A:TUF1:PSD1:ERG2:NRM1:CDC5:HMT1:C1_01190C_A:C1_01250W_A:C1_01300W_A:DUT1:RPS21B:RPB7:LSC1:C1_02330C_A:TIM21:PMM1:C1_02760W_A:TIF34:CDC73:RPP1A:RPL6:GGA2:C1_03180W_A:BMH1:C1_03310W_A:C1_03430W_A:C1_03600W_A:C1_03690W_A:POR1:HTA2:C1_04180W_A:HHF1:HHT21:ACS2:SSA2:ELC1:ATP1:HAT1:PIL1:IFE1:C1_04790W_A:YBN5:C1_05490C_A:RIB4:C1_05750C_A:RPS14B:RPS22…	8250:127:276:9986:5744:30122:30864:97047:51286:5881:70210:5759:5688:32153:5662:30121:22627:31560:44697:36266:30131:97586:8541:5960:32865:31982:15:34515:32299:5784:5853:795:812:139:5789:35371:31415:794:35859:35327:30136:32301:34098:776:97255:5761:131:5768:502:307:5794:16586:5938:31305:5637:9897:10494:5741:32160:19773:31965:5658:324:5793:780:5762:42788:42765:16460:5756:35267:31429:70211:786:15629:1…
43227	membrane-bounded organelle	411 out of 622 genes, 66.1%	3561 out of 6473 background genes, 55.0%	8.26e-07	0	TUP1:MVD:C1_00100C_A:C1_00160C_A:LEU4:RPL16A:C1_00450C_A:TUF1:PSD1:ERG2:NRM1:CDC5:HMT1:C1_01190C_A:C1_01250W_A:C1_01300W_A:DUT1:RPS21B:RPB7:LSC1:C1_02330C_A:TIM21:PMM1:C1_02760W_A:TIF34:CDC73:RPP1A:RPL6:GGA2:C1_03180W_A:BMH1:C1_03310W_A:C1_03430W_A:C1_03600W_A:C1_03690W_A:POR1:HTA2:C1_04180W_A:HHF1:HHT21:ACS2:SSA2:ELC1:ATP1:HAT1:PIL1:IFE1:C1_04790W_A:YBN5:C1_05490C_A:RIB4:C1_05750C_A:RPS14B:RPS22…	8250:127:276:9986:5744:30122:30864:97047:51286:5881:70210:5759:5688:32153:5662:30121:22627:31560:44697:36266:30131:97586:8541:5960:32865:31982:15:34515:32299:5784:5853:795:812:139:5789:35371:31415:794:35859:35327:30136:32301:34098:776:97255:5761:131:5768:502:307:5794:16586:5938:31305:5637:9897:10494:5741:32160:19773:31965:5658:324:5793:780:5762:42788:42765:16460:5756:35267:31429:70211:786:15629:1…
42645	mitochondrial nucleoid	14 out of 622 genes, 2.3%	25 out of 6473 background genes, 0.4%	2.76e-06	0	LSC1:ATP1:GCF1:IDP1:C2_07190C_A:C3_06280W_A:PDB1:PDA1:YHM2:ILV5:LAT1:LPD1:KGD2:ACO1	9986:5960:5761:30446:5829:42645:31966:5967:9353:5576:5886:5754:5739
30445	yeast-form cell wall	17 out of 622 genes, 2.7%	39 out of 6473 background genes, 0.6%	9.42e-06	0	BMH1:TKL1:ENO1:EFT2:CDC19:TEF1:YWP1:PIR1:HEM13:TDH3:SRB1:RPS6A:RHD3:CEF3:CHT2:ADH1:SSB1	9986:46658:51286:32153:22627:15:10494:324:44732:30686:5737:51233:22626:9514:30446:5829:5621:5840:30445:16020:5634:5576:5886:5622:9277:32040:5844:5811:5739
5618	cell wall	36 out of 622 genes, 5.8%	142 out of 6473 background genes, 2.2%	1.04e-05	0	BMH1:SSA2:GPM2:ATP1:TKL1:ENO1:PGA6:SAM2:RBE1:EFT2:GPM1:CDC19:TEF1:YWP1:IPP1:PIR1:HEM13:TDH3:TPI1:SRB1:MET15:RPS6A:FBA1:PGA59:HWP2:RHD3:PDC11:CEF3:SCW11:CHT2:ADH1:PGK1:C7_00190W_A:MET6:SSB1:INO1	9986:46658:51286:32153:22627:15:9897:10494:324:44732:30686:5737:51233:22626:9514:30446:5829:42645:329:5621:5840:5832:30445:16020:5634:5576:5886:5622:9277:5754:32040:5844:5811:5758:5739
9277	fungal-type cell wall	36 out of 622 genes, 5.8%	142 out of 6473 background genes, 2.2%	1.04e-05	0	BMH1:SSA2:GPM2:ATP1:TKL1:ENO1:PGA6:SAM2:RBE1:EFT2:GPM1:CDC19:TEF1:YWP1:IPP1:PIR1:HEM13:TDH3:TPI1:SRB1:MET15:RPS6A:FBA1:PGA59:HWP2:RHD3:PDC11:CEF3:SCW11:CHT2:ADH1:PGK1:C7_00190W_A:MET6:SSB1:INO1	9986:46658:51286:32153:22627:15:9897:10494:324:44732:30686:5737:51233:22626:9514:30446:5829:42645:329:5621:5840:5832:30445:16020:5634:5576:5886:5622:9277:5754:32040:5844:5811:5758:5739
5576	extracellular region	33 out of 622 genes, 5.3%	124 out of 6473 background genes, 1.9%	1.11e-05	0	RPS1:BMH1:POR1:COI1:ENO1:FGR41:C1_10820C_A:RBE1:KAR2:PLB4.5:RPL17B:GSP1:SPE3:TEF1:YWP1:APE3:PIR1:HEM13:CAM1:MDH1-1:SOD1:RHD3:UBI3:YNK1:RPS5:SCW11:CHT2:ADH1:RPS18:MET6:PST3:SOL3:LPD1	9986:46658:5759:32153:22627:5960:15:5853:5794:31965:324:44732:30686:5737:51233:45121:9514:34099:30446:5829:328:5730:42645:5621:22625:9353:5840:30445:16020:5634:5576:5886:31307:5622:9277:5758:5739
30312	external encapsulating structure	36 out of 622 genes, 5.8%	144 out of 6473 background genes, 2.2%	1.54e-05	0	BMH1:SSA2:GPM2:ATP1:TKL1:ENO1:PGA6:SAM2:RBE1:EFT2:GPM1:CDC19:TEF1:YWP1:IPP1:PIR1:HEM13:TDH3:TPI1:SRB1:MET15:RPS6A:FBA1:PGA59:HWP2:RHD3:PDC11:CEF3:SCW11:CHT2:ADH1:PGK1:C7_00190W_A:MET6:SSB1:INO1	9986:46658:51286:32153:22627:15:9897:10494:324:44732:30686:5737:51233:22626:9514:30446:5829:42645:329:5621:5840:5832:30445:16020:5634:5576:5886:5622:9277:5754:32040:5844:5811:5758:5739
30446	hyphal cell wall	20 out of 622 genes, 3.2%	55 out of 6473 background genes, 0.8%	2.26e-05	0	SSA2:ATP1:ENO1:SAM2:GPM1:CDC19:TEF1:YWP1:IPP1:TDH3:TPI1:MET15:FBA1:HWP2:RHD3:PDC11:ADH1:PGK1:MET6:INO1	9986:46658:15:9897:324:5737:9514:30446:5829:42645:329:30445:5832:16020:5634:5576:5886:5622:9277:5754:5844:5811:5758:5739
71944	cell periphery	107 out of 622 genes, 17.2%	686 out of 6473 background genes, 10.6%	3.09e-05	0	TIF:TIM21:HOL1:BMH1:POR1:SSA2:GPM2:ATP1:PIL1:C1_06700W_A:TKL1:ENO1:ERG1:C1_08610C_A:TPO3:PGA6:MTS1:SFH5:CDC48:WBP1:TIM50:C1_11250W_A:SAM2:ATP19:ACT1:C1_14040W_A:RBE1:HGT7:EFT2:GPM1:PAN1:NDH51:QCR8:CYT1:CDC19:PMT4:ARP3:VRP1:MRS4:UCF1:TIM22:TEF1:YWP1:ERG9:IPP1:PIR1:C2_09710C_A:TIM44:PMA1:BZZ1:C3_01540W_A:ERG6:NDE1:HEM13:RIP1:PIN3:OST1:TDH3:TPI1:SEC61:SRB1:MET15:ATP2:RPS6A:ERG251:FBA1:CLC1:PGA59:ABP…	8250:276:9986:5744:30122:30864:46658:51286:5759:5887:32153:22627:31560:44697:36266:97586:32865:31982:15:5784:812:5789:35371:34098:145:5768:131:5794:5938:31305:9897:10494:5741:32160:324:16460:35267:15629:35838:44732:30686:5737:51233:5884:31521:30132:221:30428:22626:45121:144:5934:9514:5742:97249:30446:51285:30061:5829:5783:30479:5747:235:32541:42721:5753:5628:42645:31966:30427:329:5816:5826:5621:5…
44815	DNA packaging complex	11 out of 622 genes, 1.8%	18 out of 6473 background genes, 0.3%	3.41e-05	0	HTA2:C1_04180W_A:HHF1:HHT21:CSE4:HTA3:HTB1:HTA1:HHO1:HHF22:HHT2	812:776:780:786:31934:5724:775:31298:31933:31011:31618:5634:1902377:43505:5727:788:5739
44429	mitochondrial part	83 out of 622 genes, 13.3%	496 out of 6473 background genes, 7.7%	5.29e-05	0	C1_00450C_A:PSD1:LSC1:TIM21:POR1:ATP1:PIL1:C1_05490C_A:RIB4:MRPL19:MMD1:GCF1:C1_08610C_A:URA1:C1_10470W_A:CDC48:TIM50:ATP19:PDX1:IML2:IDH2:GPM1:C2_03950W_A:NDH51:QCR8:CYT1:COQ5:IDP1:C2_06520C_A:C2_07190C_A:HEM15:MRS4:TIM22:ERG9:C2_10850C_A:TIM44:ATP5:ERG6:NDE1:C3_03510C_A:C3_04080W_A:RIP1:C3_06240C_A:C3_06280W_A:ATP2:TIM12:MDH1-1:SOD1:PDB1:PDA1:C5_00030W_A:C5_00280C_A:YNK1:C5_03290C_A:C5_04620C_A…	276:9986:5744:5759:36266:5960:32865:5789:34098:5761:31305:5741:5762:5756:97002:9514:5742:5962:97249:30446:30061:5829:5783:31304:5747:5730:42721:5753:5763:42645:31966:329:5967:5750:22625:9353:44284:43332:9349:42719:1990112:32126:16020:5634:61617:5576:5886:790:19898:31307:837:5743:9277:5754:274:839:16021:5811:1405:5758:5760:5739:32592
5844	polysome	13 out of 622 genes, 2.1%	31 out of 6473 background genes, 0.5%	0.00072	0	SSA2:EGD1:C1_11860W_A:C3_00130C_A:EGD2:C3_04810C_A:BFR1:ZUO1:SSZ1:GIS2:C7_00250C_A:C7_00830C_A:SSB1	9986:5789:5845:10494:42788:5737:5854:30446:5829:5783:5730:329:5840:932:42175:30445:5832:16020:5634:5886:790:9277:5844:5739
8250	oligosaccharyltransferase complex	6 out of 622 genes, 1.0%	7 out of 6473 background genes, 0.1%	0.00168	0	C1_03600W_A:WBP1:C2_10200W_A:OST1:C3_06410C_A:C5_05020C_A	8250:5829:5635:5634:5886:16021
44455	mitochondrial membrane part	34 out of 622 genes, 5.5%	159 out of 6473 background genes, 2.5%	0.00176	0	C1_00450C_A:PSD1:TIM21:POR1:ATP1:C1_05490C_A:C1_08610C_A:URA1:CDC48:TIM50:ATP19:NDH51:QCR8:CYT1:C2_06520C_A:TIM22:C2_10850C_A:TIM44:ATP5:C3_04080W_A:RIP1:ATP2:TIM12:C5_04620C_A:C5_05230C_A:C6_02460C_A:C7_01180W_A:C7_01600W_A:TOM40:TIM54:TIM9:ATP17:CR_03530W_A:ATP16	276:9986:5744:5759:36266:32865:5789:34098:5761:31305:5741:5762:5756:97002:9514:5742:97249:30446:30061:5829:31304:5747:42721:5753:42645:329:5750:22625:44284:43332:42719:1990112:16020:5634:61617:5576:5886:790:19898:31307:837:5754:274:839:16021:1405:5758:5739:32592
43234	protein complex	165 out of 622 genes, 26.5%	1289 out of 6473 background genes, 19.9%	0.00532	0	TUP1:CCT8:C1_00450C_A:TIF:RPB7:C1_02300W_A:TIM21:FRS2:C1_02760W_A:TIF34:CDC73:GGA2:C1_03310W_A:C1_03600W_A:C1_03690W_A:HTA2:C1_04180W_A:HHF1:HHT21:SSA2:ELC1:ATP1:HAT1:C1_04790W_A:C1_05490C_A:RIB4:C1_05750C_A:C1_06630W_A:C1_06700W_A:PGA63:CAF16:ENO1:EAF6:C1_08610C_A:SEC24:CDC48:WBP1:TIM50:C1_11250W_A:TOS4:EGD1:C1_11910W_A:ATP19:RPG1A:ACT1:PDX1:C1_14040W_A:TIF35:C1_14460W_A:DPB4:KAR2:C2_01440C_A:RA…	8250:127:276:9986:5744:30122:30864:51286:5881:5759:70210:32153:5662:30121:22627:31560:44697:36266:30131:16465:97586:8541:5960:32865:31982:15:34515:32299:5784:5853:812:5789:139:35371:31415:794:35859:35327:30136:32301:34098:145:776:97255:5768:131:502:307:5794:16586:5938:31305:5845:10494:5741:32160:19773:31965:5658:324:5793:780:42765:42788:16460:5756:35267:70211:786:15629:16514:35838:44732:5952:7020…
31966	mitochondrial membrane	49 out of 622 genes, 7.9%	281 out of 6473 background genes, 4.3%	0.0073	0	C1_00450C_A:PSD1:TIM21:POR1:ATP1:PIL1:C1_05490C_A:C1_08610C_A:URA1:CDC48:TIM50:ATP19:IML2:IDH2:NDH51:QCR8:CYT1:C2_06520C_A:HEM15:MRS4:TIM22:ERG9:C2_10850C_A:TIM44:ATP5:ERG6:NDE1:C3_03510C_A:C3_04080W_A:RIP1:ATP2:TIM12:C5_00280C_A:C5_04620C_A:C5_05230C_A:COX15:ADK1:C6_02460C_A:C7_01180W_A:C7_01600W_A:LAT1:TOM40:TIM54:TIM9:ATP17:CR_03530W_A:CR_04140W_A:CR_08610W_A:ATP16	276:9986:5744:5759:36266:32865:5789:34098:5761:31305:5741:5762:5756:97002:9514:5742:5962:97249:30446:30061:5829:5783:31304:5747:42721:5753:5763:42645:31966:329:5967:5750:22625:44284:43332:42719:1990112:32126:16020:5634:61617:5576:5886:790:19898:31307:837:5743:5754:274:839:16021:5811:1405:5758:5739:32592
5740	mitochondrial envelope	55 out of 622 genes, 8.8%	329 out of 6473 background genes, 5.1%	0.00803	0	C1_00450C_A:PSD1:TIM21:POR1:ATP1:PIL1:C1_05490C_A:RIB4:C1_08610C_A:URA1:CDC48:TIM50:ATP19:IML2:IDH2:GPM1:NDH51:QCR8:CYT1:C2_06520C_A:HEM15:MRS4:TIM22:ERG9:C2_10850C_A:TIM44:ATP5:ERG6:NDE1:C3_03510C_A:C3_04080W_A:RIP1:ATP2:TIM12:SOD1:C5_00280C_A:YNK1:C5_04620C_A:C5_05230C_A:C6_00090W_A:COX15:C6_00920W_A:ADK1:C6_02460C_A:C7_01180W_A:C7_01600W_A:LAT1:TOM40:TIM54:TIM9:ATP17:CR_03530W_A:CR_04140W_A:CR…	276:9986:5744:5759:36266:32865:5789:34098:5761:31305:5741:5762:5756:97002:9514:5742:5962:97249:30446:30061:5829:5783:31304:5747:42721:5753:5763:42645:31966:329:5967:5750:22625:44284:43332:9349:42719:1990112:32126:16020:5634:61617:5576:5886:790:19898:31307:837:5743:9277:5754:274:839:16021:5811:1405:5758:5739:32592
5886	plasma membrane	73 out of 622 genes, 11.7%	477 out of 6473 background genes, 7.4%	0.0089	0	TIF:TIM21:BMH1:POR1:SSA2:ATP1:PIL1:TKL1:ENO1:ERG1:C1_08610C_A:TPO3:MTS1:SFH5:CDC48:WBP1:TIM50:SAM2:ATP19:C1_14040W_A:HGT7:EFT2:PAN1:NDH51:QCR8:CYT1:CDC19:PMT4:ARP3:MRS4:TIM22:ERG9:TIM44:PMA1:BZZ1:C3_01540W_A:ERG6:NDE1:RIP1:OST1:TDH3:TPI1:SEC61:SRB1:MET15:ATP2:ERG251:FBA1:CLC1:RHD3:PDC11:CEF3:ADH1:FET99:YHM2:COX15:FAT1:PGK1:SHM2:C7_01180W_A:NUC2:TOM40:C7_03350C_A:ATP17:MET6:CR_03530W_A:QDR1:YCP4:P…	8250:276:9986:5744:30122:46658:51286:5759:5887:32153:36266:97586:32865:15:5784:5789:34098:5768:5794:31305:9897:10494:5741:324:44732:5737:51233:30132:221:22626:45121:9514:5742:97249:30446:30061:5829:5783:30479:5747:32541:42721:5753:42645:31966:30427:329:5750:22625:44284:5840:5635:43332:30176:5832:30445:1990112:32126:31235:16020:5634:61617:5576:5885:16281:5886:790:31307:5622:31410:5777:837:5743:927…
30117	membrane coat	13 out of 622 genes, 2.1%	38 out of 6473 background genes, 0.6%	0.01001	0	GGA2:C1_03690W_A:PGA63:SEC24:C1_14040W_A:GLO3:SEC13:C4_00590C_A:CLC1:SEC23:C5_00080C_A:RET2:APM1	30122:51286:32153:30121:30131:139:35859:5768:5794:5793:44732:30132:31080:30127:5829:30137:5628:30126:5801:43332:30118:5634:31410:30130:5802
48475	coated membrane	13 out of 622 genes, 2.1%	38 out of 6473 background genes, 0.6%	0.01001	0	GGA2:C1_03690W_A:PGA63:SEC24:C1_14040W_A:GLO3:SEC13:C4_00590C_A:CLC1:SEC23:C5_00080C_A:RET2:APM1	30122:51286:32153:30121:30131:139:35859:5768:5794:5793:44732:30132:31080:30127:5829:30137:5628:30126:5801:43332:30118:5634:31410:30130:5802
45254	pyruvate dehydrogenase complex	4 out of 622 genes, 0.6%	4 out of 6473 background genes, 0.1%	0.02873	0	PDX1:PDB1:PDA1:LAT1	5829:42645:31966:5967:5739
5967	mitochondrial pyruvate dehydrogenase complex	4 out of 622 genes, 0.6%	4 out of 6473 background genes, 0.1%	0.02873	0	PDX1:PDB1:PDA1:LAT1	5829:42645:31966:5967:5739
1990204	oxidoreductase complex	13 out of 622 genes, 2.1%	42 out of 6473 background genes, 0.6%	0.03286	0	PDX1:IDH2:NDH51:QCR8:CYT1:C3_04080W_A:RIP1:PDB1:PDA1:C5_05230C_A:LAT1:LPD1:KGD2	5759:5960:5962:5829:5747:42645:31966:5967:5750:9353:16020:5576:5886:5758:5739
30120	vesicle coat	11 out of 622 genes, 1.8%	32 out of 6473 background genes, 0.5%	0.03934	0.0004	C1_03690W_A:PGA63:SEC24:C1_14040W_A:GLO3:SEC13:CLC1:SEC23:C5_00080C_A:RET2:APM1	30122:51286:32153:30121:30131:139:35859:5768:5794:5793:44732:30132:31080:30127:5829:30137:30126:5801:43332:5634:31410:30130
5759	mitochondrial matrix	35 out of 622 genes, 5.6%	191 out of 6473 background genes, 3.0%	0.04065	0.0004	LSC1:ATP1:MRPL19:MMD1:GCF1:C1_10470W_A:PDX1:IDH2:C2_03950W_A:COQ5:IDP1:C2_07190C_A:RIP1:C3_06240C_A:C3_06280W_A:MDH1-1:PDB1:PDA1:C5_00030W_A:C5_03290C_A:YHM2:ILV5:C6_01550C_A:C6_01980C_A:C6_02460C_A:C6_03730C_A:C7_01020C_A:C7_01600W_A:LAT1:MRPL40:CR_04140W_A:LPD1:KGD2:ACO1:CR_10830C_A	9986:5759:5960:5761:5762:97002:9514:5962:30446:30061:5829:5730:5763:42645:31966:329:5967:5750:9353:5634:5576:5886:5754:16021:5760:5739:32592
31967	organelle envelope	68 out of 622 genes, 10.9%	458 out of 6473 background genes, 7.1%	0.04479	0.0004	C1_00450C_A:PSD1:TIM21:POR1:ATP1:PIL1:C1_05490C_A:RIB4:C1_08610C_A:URA1:CDC48:WBP1:TIM50:C1_11910W_A:ATP19:IML2:KAR2:C2_01440C_A:RAD23:IDH2:GPM1:NDH51:QCR8:CYT1:C2_06520C_A:HEM15:MRS4:TIM22:ERG9:C2_10850C_A:TIM44:ATP5:RNA1:ERG6:SEC13:NDE1:C3_03510C_A:C3_04080W_A:RIP1:ATP2:TIM12:SOD1:C4_02400C_A:C4_04760C_A:PRI2:C5_00280C_A:RPN8:YNK1:C5_04620C_A:C5_05230C_A:C6_00090W_A:COX15:C6_00920W_A:ADK1:C6_02…	8250:276:9986:5744:5881:5759:36266:8541:32865:34515:5789:35859:34098:5761:502:5794:31305:5637:5741:5658:31965:5762:5756:5825:44732:70390:5868:784:31080:30127:97002:9514:34099:5742:5962:97249:30446:30061:5829:5783:31304:5747:42721:5753:5763:42645:31966:329:5967:5750:22625:44284:5635:43332:9349:42719:1990112:32126:16020:5634:61617:5576:5886:790:19898:31307:5777:837:5743:9277:5754:274:839:16021:5811…
31975	envelope	68 out of 622 genes, 10.9%	460 out of 6473 background genes, 7.1%	0.05121	0.0004	C1_00450C_A:PSD1:TIM21:POR1:ATP1:PIL1:C1_05490C_A:RIB4:C1_08610C_A:URA1:CDC48:WBP1:TIM50:C1_11910W_A:ATP19:IML2:KAR2:C2_01440C_A:RAD23:IDH2:GPM1:NDH51:QCR8:CYT1:C2_06520C_A:HEM15:MRS4:TIM22:ERG9:C2_10850C_A:TIM44:ATP5:RNA1:ERG6:SEC13:NDE1:C3_03510C_A:C3_04080W_A:RIP1:ATP2:TIM12:SOD1:C4_02400C_A:C4_04760C_A:PRI2:C5_00280C_A:RPN8:YNK1:C5_04620C_A:C5_05230C_A:C6_00090W_A:COX15:C6_00920W_A:ADK1:C6_02…	8250:276:9986:5744:5881:5759:36266:8541:32865:34515:5789:35859:34098:5761:502:5794:31305:5637:5741:5658:31965:5762:5756:5825:44732:70390:5868:784:31080:30127:97002:9514:34099:5742:5962:97249:30446:30061:5829:5783:31304:5747:42721:5753:5763:42645:31966:329:5967:5750:22625:44284:5635:43332:9349:42719:1990112:32126:16020:5634:61617:5576:5886:790:19898:31307:5777:837:5743:9277:5754:274:839:16021:5811…
32993	protein-DNA complex	15 out of 622 genes, 2.4%	56 out of 6473 background genes, 0.9%	0.06074	0.0004	HTA2:C1_04180W_A:HHF1:HHT21:C1_06630W_A:DPB4:RFA2:CSE4:HTA3:HTB1:HTA1:PRI2:HHO1:HHF22:HHT2	5662:812:794:776:5658:780:786:8622:31934:5829:5724:775:31298:31933:5635:31011:31618:5634:1902377:43505:5727:8623:788:35861:5739:781
19866	organelle inner membrane	34 out of 622 genes, 5.5%	189 out of 6473 background genes, 2.9%	0.07335	0.0004	C1_00450C_A:PSD1:TIM21:ATP1:C1_05490C_A:C1_08610C_A:URA1:TIM50:ATP19:NDH51:QCR8:CYT1:C2_06520C_A:HEM15:MRS4:TIM22:TIM44:ATP5:C3_04080W_A:RIP1:ATP2:TIM12:C5_00280C_A:C5_04620C_A:C5_05230C_A:COX15:C7_01600W_A:TIM54:TIM9:ATP17:TRM1:CR_03530W_A:CR_08610W_A:ATP16	276:9986:5744:5759:31305:5637:5741:5762:5756:97002:9514:97249:30446:30061:5829:31304:5747:42721:5753:42645:31966:5750:44284:42719:16020:5634:61617:5886:19898:5743:5754:274:16021:1405:5758:5739
5743	mitochondrial inner membrane	33 out of 622 genes, 5.3%	182 out of 6473 background genes, 2.8%	0.07779	0.0003	C1_00450C_A:PSD1:TIM21:ATP1:C1_05490C_A:C1_08610C_A:URA1:TIM50:ATP19:NDH51:QCR8:CYT1:C2_06520C_A:HEM15:MRS4:TIM22:TIM44:ATP5:C3_04080W_A:RIP1:ATP2:TIM12:C5_00280C_A:C5_04620C_A:C5_05230C_A:COX15:C7_01600W_A:TIM54:TIM9:ATP17:CR_03530W_A:CR_08610W_A:ATP16	276:9986:5744:5759:31305:5741:5762:5756:97002:9514:97249:30446:30061:5829:31304:5747:42721:5753:42645:31966:5750:44284:42719:16020:5634:61617:5886:19898:5743:5754:274:16021:1405:5758:5739

## Sheet: GO Mitochondrion-162
Common name	Assembly 19	Function	Functional group	Puf3 binding site	Mitochondria/or not
HEM13	orf19.2803	Coproporphyrinogen III oxidase; antigenic; on yeast cell surface, not hyphae; iron-regulated expression; Hap43, macrophage-repressed; farnesol-induced; possibly essential; flow model biofilm induced; rat catheter, Spider biofilm repressed	Metabolism, Heme biosynthesis	Yes	mitochondria or cytoplasm??
ANB1	orf19.3426	Translation initiation factor eIF-5A	Translation	No	Mitochondrial??
ARP2	orf19.7292	Arp2/3 complex	Actin nucleation complex, motility, polarised growth	No	Mitochondrial??
CDC48	orf19.2340	SGD: AAA ATPase; subunit of polyubiquitin-selective segregase complex involved in ERAD, cell wall integrity during heat stress, mitotic spindle disassembly; subunit of complex involved in mitochondria-associated degradation; role in mobilizing membrane bound transcription factors by regulated ubiquitin/proteasome-dependent processing, in macroautophagy, PMN, RAD, ribophagy, homotypic ER membrane …	Quality control	No	Mitochondrial??
FMO1	orf19.3307	Sc: Flavin-containing monooxygenase; localized to the cytoplasmic face of the ER membrane		No	Mitochondrial??
MCD1	orf19.7634	Alpha-kleisin cohesin complex subunit; for sister chromatid cohesion in mitosis and meiosis; repressed by alpha pheromone in SpiderM medium; periodic cell-cycle expression; Hap43-repressed; rat catheter and Spider biofilm repressed	Cohesin	No	Mitochondrial??
NSR1	orf19.6090	Nucleolar protein that binds nuclear localization sequences; required for pre-rRNA processing and ribosome biogenesis	rRNA processing	No	Mitochondrial??
PBP1	orf19.5459	mRNA polyadenylation regulating protein; Hap43-repressed; transcript is upregulated in RHE model of oral candidiasis and in clinical isolates from HIV+ patients with oral candidiasis; Spider biofilm repressed	mRNA translation	No	Mitochondrial??
PGI1	orf19.3888	Glucose-6-phosphate isomerase; enzyme of glycolysis; antigenic; Efg1-regulated; induced upon adherence to polystyrene; repressed by phagocytosis, human neutrophils; flow model biofilm induced; rat catheter and Spider biofilm repressed	Metabolism	No	Mitochondrial??
PGK1	orf19.3651	Phosphoglycerate kinase; localizes to cell wall and cytoplasm; antigenic in murine/human infection; flow model biofilm, Hog1-, Hap43-, GCN-induced; repressed upon phagocytosis; repressed in Spider biofilms by Bcr1, Ndt80, Rob1, Brg1	Metabolism	No	Mitochondrial??
PIL1	orf19.778	Eisosome component; predicted role in endocytosis; echinocandin-binding protein; localizes to cell surface of hyphae, but not yeast-form cells; Hap43, YNB biofilm induced; rat catheter biofilm repressed	Lipid binding	No	Mitochondrial??
PMA1	orf19.5383	Plasma membrane H(+)-ATPase; highly expressed, comprises 20-40% of total plasma membrane protein; levels increase at stationary phase transition; fluconazole induced; caspofungin repressed; upregulated in RHE model; Spider biofilm repressed	Plasma membrane ATPase	No	Mitochondrial??
RAD23	orf19.1494	. cerevisiae Rad23 ortholog; binds damaged DNA; Spider biofilm repressed	DNA repair	No	Mitochondrial??
RCF2	orf19.1691	Plasma-membrane-localized protein; filament induced; Hog1, ketoconazole, fluconazole and hypoxia-induced; regulated by Nrg1, Tup1, Upc2; induced by prostaglandins; flow model biofilm induced; rat catheter and Spider biofilm repressed		No	Mitochondrial??
RPL23A	orf19.3504	Ribosomal protein; downregulated upon phagocytosis by murine macrophage; Hap43-induced; sumoylation target; Spider biofilm repressed	Cytosolic ribosome	No	Mitochondrial??
RPL28	orf19.2864.1	utative ribosomal protein; Plc1-regulated; downregulated upon phagocytosis by murine macrophage; Spider biofilm repressed	Cytosolic ribosome	No	Mitochondrial??
RPS18	orf19.7018	Predicted ribosomal protein; repressed upon phagocytosis by murine macrophage; repressed by nitric oxide; Hap43-induced	Cytosolic ribosome	No	Mitochondrial??
SCL1	orf19.5378	Proteasome subunit YC7alpha; protein present in exponential and stationary growth phase yeast cultures; flow model and Spider biofilm repressed	Proteasome	No	Mitochondrial??
SOD1	orf19.2770.1	Cytosolic copper- and zinc-containing superoxide dismutase; role in protection from oxidative stress; required for full virulence; alkaline induced by Rim101; induced by human blood; rat catheter, flow model and Spider biofilm repressed	Superoxide disumutase	No	Mitochondrial??
SSA2	orf19.1065	HSP70 family chaperone; cell wall fractions; antigenic; beta-defensin peptides impport; ATPase domain binds histatin 5; at hyphal surface, not yeast; farnesol-repressed in biofilm; flow model, Spider biofilm repressed; caspofungin repressed	Chaperone	Yes	Mitochondrial??
TEF1	orf19.5119	Translation elongation factor 1-alpha; at cell surface; binds human plasminogen; macrophage/pseudohyphal-induced; induced in RHE model of oral candidiasis, in clinical oral candidiasis isolates; possibly essential; Spider biofilm repressed	Translation	No	Mitochondrial??
TOP2	orf19.2873	DNA topoisomerase II; catalyzes ATP-dependent DNA relaxation and decatenation in vitro; Y842 predicted to be catalytic; functional homolog of S. cerevisiae Top2p; sensitive to amsacrine or doxorubicin; farnesol-upregulated in biofilm	DNA topoisomerase	No	Mitochondrial??
TOS4	orf19.668	Putative fork-head transcription factor; rat catheter and Spider biofilm repressed	Transcription factor	No	Mitochondrial??
ZUO1	orf19.2709	Ortholog of S. cerevisiae Zuo1; a cytosolic ribosome-associated chaperone; likely to be essential for growth, based on an insertional mutagenesis strategy; Spider biofilm repressed	Cytosolic ribosome	No	Mitochondrial?? Cytosolic ribosome in Sc
ERG6	orf19.1631	Delta(24)-sterol C-methyltransferase, converts zymosterol to fecosterol, ergosterol biosynthesis; mutation confers nystatin resistance; Hap43, GlcNAc-, fluconazole-induced; upregulated in azole-resistant strain; Spider biofilm repressed	Metabolism	No	Mitochondrial?? Ergosterol biosynthesis
ERG9	orf19.3616	Putative farnesyl-diphosphate farnesyl transferase (squalene synthase); sterol biosynthesis pathway; likely essential for growth; regulated by fluconazole, lovastatin; amphotericin B, caspofungin repressed; Spider biofilm repressed	Metabolism	No	Mitochondrial?? Ergosterol biosynthesis
GPM1	orf19.903	Phosphoglycerate mutase; surface protein that binds host complement Factor H and FHL-1; antigenic; fluconazole, or amino acid starvation (3-AT) induced, farnesol-repressed; Hap43, flow model biofilm induced; Spider biofilm repressed	Metabolism	No	Mitochondrial?? Gluconeogenesis
RPN11	orf19.7264	Metalloprotease subunit of 19S regulatory particle; part of 26S proteasome lid; couples the deubiquitination and degradation of proteasome substrates; involved, independent of catalytic activity, in fission of mitochondria and peroxisomes; protein abundance increases in response to DNA replication stress	Proteasome	No	Mitochondrial?? Has role in mitochondrial fission in Sc
OPI3	orf19.7446	Phosphatidylethanolamine N-methyltransferase; phosphatidylcholine biosynthesis; downregulation correlates with clinical development of fluconazole resistance; amphotericin B, caspofungin repressed; Hap43-induced; Spider biofilm repressed	Metabolism	Yes	Mitochondrial?? Phospholipid synthesis in the ER
IDP1	orf19.5211	Putative isocitrate dehydrogenase; transcriptionally induced by interaction with macrophage; alkaline induced; Spider biofilm repressed	Metabolism	No	Mitochondrial?? Predicted membrane protein
IFU5	orf19.2568	Predicted membrane protein; estradiol-induced; upregulation associated with CDR1 and CDR2 overexpression or fluphenazine; putative drug-responsive regulatory site; similar to S. cerevisiae Wwm1p; Hap43-repressed; Spider biofilm repressed	Membrane protein	No	Mitochondrial?? Predicted membrane protein
TFP1	orf19.1680	Subunit of vacuolar H+-ATPase; stationary phase enriched protein; sumoylation target; Spider biofilm repressed	Vacuolar ATPase	No	Mitochondrial?? Vacuolar ATPase in Sc, but has a role in mitochondrial morphology
FBA1	orf19.4618	Fructose-bisphosphate aldolase; glycolytic enzyme	Metabolism	No	Mitochondrial??Glycolysis
HXK2	orf19.542	Hexokinase II; antigenic in humans; repressed by human neutrophils; Efg1-regulated; fluconazole-induced; gene regulation by Ssn6; present in exponential and stationary growth phase; flow model biofilm induced; Spider biofilm repressed	Metabolism	No	Mitochondrial??Glycolysis
QCR8	orf19.4490.2	Putative ubiquinol cytochrome c reductase; macrophage and pseudohyphal-induced protein; colony morphology-related gene regulation by Ssn6; Hap43-repressed; Spider biofilm repressed	Cytochrome C reductase	No	Not mitochondria
CBF1	orf19.2876	Transcription factor	Gene expression	No	Not mitochondrial
HTA3	orf19.327	Putative histone H2A; amphotericin B repressed; flucytosine induced; RNA abundance regulated by tyrosol and cell density; Spider biofilm repressed	Histone H2A	No	Not mitochondrial
ACH1	orf19.3171	Acetyl-coA hydrolase; acetate utilization	Metabolism	No
ACO1	orf19.6385	Aconitase	Metabolism	No
ACO2	orf19.6632	Putative aconitate hydratase 2	Metabolism	No
ACP1	orf19.819	Ortholog(s) have role in lipoate biosynthetic process and mitochondrion localization	Metabolism	No
ADH1	orf19.3997	Alchohol dehydrogenase	Metabolism	No
ADK1	orf19.3391	Putative adenylate kinase; repressed in hyphae; macrophage-induced protein; adenylate kinase release used as marker for cell lysis; possibly essential (UAU1 method); flow model biofilm induced; rat catheter and Spider biofilm repressed	Metabolism	Yes
AIM19	orf19.1852	Ortholog(s) have mitochondrion localization	Mitochondrial function, organelle inheritance	No
AIM45	orf19.2150	Putative ortholog of mammalian electron transfer flavoprotein complex subunit ETF-alpha; Spider biofilm repressed	Mitochondrial genome stability	No
AIM9	orf19.3312	Sc: Putative protein of unknown function; the authentic, non-tagged protein is detected in highly purified mitochondria in high-throughput studies; null mutant displays elevated frequency of mitochondrial genome loss	mtDNA stability	Yes
ATP1	orf19.6854	ATP synthase alpha subunit	ATPsynthase	No
ATP16	orf19.7678	Subunit of the mitochondrial F1F0 ATP synthase; sumoylation target; protein newly produced during adaptation to the serum	ATPsynthase	No
ATP17	orf19.7509.1	Mitochondrial ATPase complex subunit; downregulated by Efg1p; flucytosine induced; caspofungin repressed	ATPsynthase	No
ATP19	orf19.5231.2	Subunit k of the mitochondrial F1F0 ATP synthase; a large enzyme complex required for ATP synthesis	ATPsynthase	No
ATP2	orf19.5653	F1 beta subunit of F1F0 ATPase complex	ATPsynthase	No
ATP5	orf19.5419	Putative F0-ATP synthase FO subunit B	ATPsynthase	No
CBP3	orf19.5515	Ortholog(s) have ribosome binding activity, role in mitochondrial respiratory chain complex III assembly, positive regulation of mitochondrial translation and integral to mitochondrial membrane, mitochondrial ribosome localization	Complex III assembly	Yes
CHA1	orf19.7404	Catabolic L-serine (L-threonine) deaminase;, catalyzes degradation of L-serine and L-threonine; required to use serine or threonine as a sole nitrogen source; Spider biofilm repressed	Metabolism	No
CIT1	orf19.4393	Citrate synthase; induced by phagocytosis; induced in high iron; Hog1-repressed; Efg1-regulated under yeast, not hyphal growth conditions; present in exponential and stationary phase; Spider biofilm repressed; rat catheter biofilm induced	Metabolism	No
COQ5	orf19.3577	Putative methyltransferase of ubiquinone biosynthesis; regulated by Gcn4; repressed by amino acid starvation (3-AT), Hap43; induced upon adherence to polystyrene; Spider biofilm repressed	Ubiquinone biosynthesis	Yes
COR1	orf19.4016	Putative ubiquinol-cytochrome-c reductase; amphotericin B induced; repressed by nitric oxide; protein level decreases in stationary phase cultures; Hap43-repressed; Spider biofilm repressed	ubiquinol-cytochrome-c reductase	No
COX10	orf19.3167	Heme A:farnesyltransferase; catalyzes the 1st step in conversion of protoheme to the heme A prosthetic group required for cytochrome c oxidase activity; Spider biofilm repressed	Cytochrome C oxidase activity	Yes
COX15	orf19.3656	Cytochrome oxidase assembly protein; transcript regulated by Nrg1 and Tup1; alkaline repressed; Hap43-repressed; early-stage flow model biofilm induced; Spider biofilm repressed	Cytochrome C oxidase assembly	Yes
COX18	orf19.3946	Ortholog(s) have membrane insertase activity, role in protein insertion into mitochondrial membrane from inner side, respiratory chain complex IV assembly and integral to mitochondrial inner membrane localization	Cytochrome C oxidase assembly	Yes
CRD1	orf19.6100	Cardiolipin synthase	Metabolism	No
CYT1	orf19.3527	Cytochrome c1; induced in high iron; alkaline repressed; possibly an essential gene, disruptants not obtained by UAU1 method; Hap43-repressed; Spider biofilm repressed	Cytochrome c1	Yes
DUG1	orf19.3915	Putative metallodipeptidase; protein present in exponential and stationary growth phase yeast; Hog1-induced; Hap43-repressed; sumoylation target; Spider biofilm repressed	Metabolism	No
ENO1	orf19.395	Enolase; glycolysis and gluconeogenesis; major cell-surface antigen; binds host plasmin/plasminogen; immunoprotective; Hap43, phagocytosis induced; farnesol-repressed; flow model biofilm induced; Spider biofilm repressed; may be essential	Metabolism	No
FAS1	orf19.979	Beta subunit of fatty-acid synthase; multifunctional enzyme; Hap43, fluconazole-induced; amphotericin B, caspofungin repressed; macrophage/pseudohyphal-induced; flow model and Spider biofilm repressed	Metabolism	No
FAS2	orf19.5949	fatty-acid synthase	Metabolism	No
FDH3	orf19.7600	Glutathione-dependent formaldehyde dehydrogenase; glycine catabolism; repressed by Efg1 in yeast, not hyphal growth conditions; induced by Mnl1 under weak acid stress; Spider biofilm repressed	Metabolism	No
FMP13	orf19.4396	Mitochondrial inner membrane protein; mammalian mitofilin domain; Spider biofilm repressed	Mitochondrial structure/inner membrane, MICOS complex	No
FMP27	orf19.3422	Putative mitochondrial protein; mRNA binds She3		No
GCF1	orf19.400	HMG box mitochondrial protein; binds to mt DNA and the HWP1 promoter; mutant phenotype and functional complementation of an S. cerevisiae abf2 mutation suggest role in mt genome replication, maintenance; flow and Spider biofilm repressed	Mitochondrial genome replication	No
GCV1	orf19.5519	Putative T subunit of glycine decarboxylase; transcript negatively regulated by Sfu1; Spider biofilm repressed	Metabolism	No
GLR1	orf19.4147	Glutathione reductase; upregulated by human neutrophils; oxidative stress-induced regulation via Cap1p; overexpression correlates with multidrug resistance in a cap1 mutant, farnesol induced; stationary phase enriched protein	Metabolism	No
GND1	orf19.5024	6-phosphogluconate dehydrogenase; soluble in hyphae; farnesol, macrophage-induced protein; antigenic in mice; dual localization to cytosol and peroxisomes depends on alternative splicing; rat catheter and Spider biofilm repressed	Metabolism	No
GUS1	orf19.7057	Putative glutamine-tRNA ligase; stationary phase enriched protein; Spider biofilm repressed	Translation, tRNA synthetase	YES
HEM15	orf19.1880	Putative ferrochelatase involved in heme biosynthesis; transcript not regulated by iron levels and not affected by a yfh1 null mutation; Spider biofilm repressed	Metabolism, Heme biosynthesis	No
HTD2	orf19.2670	Ortholog(s) have 3-hydroxyacyl-[acyl-carrier-protein] dehydratase activity, role in fatty acid biosynthetic process and mitochondrion localization	Metabolism	No
HTS1	orf19.4051	Putative tRNA-His synthetase; downregulated upon phagocytosis by murine macrophage; stationary phase enriched protein; Spider biofilm repressed	Translation, tRNA synthetase, in Sc cytoplasmic and mitochondrial	No
IDH2	orf19.5791	Putative mitochondrial NAD-isocitrate dehydrogenase subunit; induced by ciclopirox; induced in high iron; present in exponential and stationary growth phases; Spider biofilm repressed	Metabolism	No
ILV3	orf19.4040	Dihydroxyacid dehydratase; repressed by nitric oxide; macrophage-induced protein; protein in exponential and stationary growth phase; Sef1, Sfu1p, Hap43-regulated; farnesol-repressed; flow model biofilm induced; Spider biofilm repressed	Metabolism, amino acid biosynthesis	No
ILV5	orf19.88	Ketol-acid reductoisomerase; antigenic; regulated by Gcn4; GlcNAc, amino acid starvation (3-AT)-induced; macrophage-repressed protein; protein present in exponential and stationary phase; flow model and Spider biofilm repressed	Metabolism, amino acid biosynthesis	No
IML2	orf19.7229	Protein of unknown function; early-stage flow model biofilm induced; Hap43-repressed; Spider biofilm repressed	Mitohochondrial outer membrane protein in Sc	No
KGD2	orf19.6126	Putative dihydrolipoamide S-succinyltransferase	Metabolism, TCA cycle	No
LAB2	orf19.3010	Putative lipoyl ligase; role in modification of mitochondrial enzymes by attachment of lipoic acid groups	Metabolism	No
LAT1	orf19.6561	Putative dihydrolipoamide acetyltransferase component (E2) of pyruvate dehydrogenase complex; sumoylation target; Spider biofilm repressed	Metabolism, pyruvate dehydrogenase	No
LEU4	orf19.6086	Putative 2-isopropylmalate synthase	Metabolism, amino acid biosynthesis	No
LPA4	orf19.7012	Ortholog(s) have structural constituent of ribosome activity and mitochondrial small ribosomal subunit localization	Mitochondrial ribosome	Yes
LPD1	orf19.6127	Putative dihydrolipoamide dehydrogenase; soluble in hyphae; antigenic in human oral infection and murine systemic infection; macrophage-induced protein; protein present in exponential and stationary phase yeast cultures; Hap43p-represse	Metabolism, pyruvate dehydrogenase	No
LSC1	orf19.3358	Putative succinate-CoA ligase subunit; induced by high iron; fluconazole-induced; protein present in exponential and stationary growth phase yeast cultures; Spider biofilm repressed	Metabolism, TCA cycle	No
LSC2	orf19.1860	Putative succinate-CoA ligase beta subunit; regulated by Mig1, Tup1; induced in high iron; protein present in exponential and stationary growth phase yeast cells; Spider biofilm repressed	Metabolism, TCA cycle	No
LYS12	orf19.2525	Homoisocitrate dehydrogenase; catalyzes 4th step in the alpha-aminoadipate pathway of lysine biosynthesis; clade-associated gene expression; protein level decreases in stationary phase cultures; Spider biofilm repressed	Metabolism, amino acid biosynthesis	No
LYS4	orf19.3846	Homoaconitase; regulated by Gcn4, Gcn2; induced in response to amino acid starvation (3-AT); induced by human whole blood or PMNs; Hap43-repressed; flow model and Spider biofilm repressed	Metabolism, amino acid biosynthesis	No
MAE1	orf19.3419	Malic enzyme, mitochondrial; transcription regulated by Mig1, Tup1; colony morphology-related gene regulation by Ssn6; Hap43-repressed; Spider biofilm repressed	Metabolism	No
MDH1-1	orf19.4602	Predicted malate dehydrogenase precursor; macrophage-induced transcript; protein present in exponential and stationary growth phase yeast cultures; Spider biofilm repressed	Metabolism, TCA cycle	Yes
MDM12	orf19.6900	Ortholog(s) have role in establishment or maintenance of cell polarity, mitochondrial genome maintenance, mitochondrion inheritance, phospholipid transport, protein import into mitochondrial outer membrane	Mitochondrial biogenesis and dynamics	No
MDM36	orf19.6639	Ortholog of S. cerevisiae Mdm36; mitochondrial distribution and morphology protein; Hap43-repressed gene	Mitochondrial biogenesis and dynamics	No
MET13	orf19.288	Putative methionine biosynthesis protein; ketoconazole-induced; amphotericin B repressed; Spider biofilm repressed (	Metabolism	NOT IN LIST
MIC19	orf19.6062.3	Mitochondrial protein; component of the mitochondrial inner membrane organizing system ; role in maintenance of crista junctions and inner membrane architecture	Mitochondrial structure/inner membrane, MICOS complex	No
MIC26	orf19.415	Putative protein of unknown function; Hap43p-repressed gene	Mitochondrial structure/inner membrane, MICOS complex	No
MIP1	orf19.3431	Ortholog(s) have 3'-5' exonuclease activity, DNA-directed DNA polymerase activity, role in mitochondrial DNA replication and mitochondrion localization	Mitochondrial genome replication	No
MIS11	orf19.2364	Predicted mitochondrial C1-tetrahydrofolate synthase precursor; putative protein of glycine catabolism; repressed by Efg1; fluconazole-induced; stationary phase enriched protein; rat catheter and Spider biofilm repressed (		No
MIX17	orf19.93	Putative mitochondrial intermembrane space protein; colony morphology-related gene regulation by Ssn6; regulated by Sef1, Sfu1, and Hap43; Spider biofilm repressed; rat catheter biofilm induced	Mitochondrial function, oxygen consumption	No
MMD1	orf19.6220.3	Mitochondrial protein; possibly required for transamination of isoleucine; macrophage-downregulated protein abundance; rat catheter and Spider biofilm repressed	Metabolism, amino acids	No
MNP1	orf19.2275	Putative mitochondrial ribosomal protein; predicted role in aerobic respiration; Spider biofilm repressed	Mitochondrial ribosome	Yes
MPC3	orf19.6435	Highly conserved subunit of mitochondrial pyruvate carrier; Hap43-repressed; Spider biofilm repressed	Mitochondrial carrier	No
MRP10	orf19.2650.1	Mitochondrial ribosomal protein of the small subunit; Spider biofilm repressed	Mitochondrial ribosome	Yes
MRP4	orf19.5747	Ortholog(s) have structural constituent of ribosome activity and mitochondrial small ribosomal subunit localization	Mitochondrial ribosome	Yes
MRPL1	orf19.5698	Putative mitochondrial ribosomal protein of the large subunit; transcript is upregulated in clinical isolates from HIV+ patients with oral candidiasis; Spider biofilm repressed	Mitochondrial ribosome	Yes
MRPL19	orf19.6231	Putative ribosomal protein	Mitochondrial ribosome	Yes
MRPL24	orf19.828	Putative ribosomal protein, large subunit, mitochondrial precursor;	Mitochondrial ribosome	Yes
MRPL25	orf19.7675	Mitochondrial ribosomal protein of the large subunit; Spider biofilm repressed	Mitochondrial ribosome	Yes
MRPL39	orf19.7409.1	Ortholog(s) have structural constituent of ribosome activity and mitochondrial large ribosomal subunit localization	Mitochondrial ribosome	Yes
MRPL40	orf19.484	Putative mitochondrial ribosomal protein	Mitochondrial ribosome	No
MRPS18	orf19.688	Mitochondrial ribosomal protein of the small subunit; S. cerevisiae ortholog is essential for viability; Spider biofilm repressed (	Mitochondrial ribosome	Yes
MRPS5	orf19.989	Mitochondrial ribosomal protein of the small subunit	Mitochondrial ribosome	Yes
MRS4	orf19.2178	Mitochondrial carrier family member, involved in iron homeostasis; putative membrane transporter localized to the mitochondrial membrane; transcription under control of Atf2p; regulated by Sef1p, Sfu1p, and Hap43p	Mitochondrial carrier	NOT IN LIST
NAM9	orf19.498	Putative mitochondrial ribosomal component of the small subunit; possibly an essential gene, disruptants not obtained by UAU1 method; Spider biofilm repressed	Mitochondrial ribosome	Yes
NCA2	orf19.349	Ortholog(s) have role in aerobic respiration, mRNA metabolic process and mitochondrial outer membrane localization		No
NDE1	orf19.339	Putative NADH dehydrogenase; may act alternatively to complex I in respiration; caspofungin repressed; rat catheter biofilm induced; Spider biofilm repressed	Mitochondrial respiration	No
NDH51	orf19.4495	Nicotinamide adenine dinucleotide dehydrogenase complex I subunit of the mitochondrial electron transport chain; required for wild-type filamentous growth; alkaline repressed; Hap43-repressed; Spider biofilm repressed	Mitochondrial respiration	No
NUC1	orf19.967	Major mitochondrial nuclease; has RNAse and DNA endo- and exonucleolytic activities; roles in mitochondrial recombination, apoptosis and maintenance of polyploidy; Spider biofilm repressed	Mitochondrial genome recombination	No
NUC2	orf19.6531	Putative NADH-ubiquinone oxidoreductase; identified in detergent-resistant membrane fraction (possible lipid raft component); alkaline repressed; Hap43-repressed; Spider biofilm repressed	Mitochondrial respiration	No
OXA1	orf19.6565	Conserved mitochondrial inner membrane insertase; mediates insertion of mitochondrial- and nuclear-encoded proteins from the matrix into the inner membrane; Spider biofilm repressed	Mitochondrial biogenesis	Yes
PDA1	orf19.3097	Putative pyruvate dehydrogenase alpha chain; fluconazole-induced; protein present in exponential and stationary growth phase yeast cultures; Hap43-induced; Spider biofilm repressed	Metabolism, pyruvate dehydrogenase	No
PDB1	orf19.5294	Putative pyruvate dehydrogenase	Metabolism, pyruvate dehydrogenase	No
PDX1	orf19.5021	Pyruvate dehydrogenase complex protein X; essential component of the mitochondrial pyruvate dehydrogenase complex; role in the respiratory pathway; protein present in exponential and stationary growth phase yeast; Spider biofilm repressed	Metabolism, pyruvate dehydrogenase	No
PET8	orf19.7082	S-adenosylmethionine transporter of the mitochondrial inner membrane; mitochondrial carrier family; predicted role in biotin biosynthesis and respiratory growth; Spider biofilm repressed	Mitochondrial carrier	No
PFK1	orf19.3967	Phosphofructokinase alpha subinit; activated by fructose 2,6-bisphosphate, AMP, ATP inhibited; activity reduced on hyphal induction; phagocytosis-repressed; fluconazole, flow model biofilm induced; rat catheter and Spider biofilm repressed	Metabolism	No
PFK2	orf19.6540	Phosphofructokinase beta subunit; fructose 2,6-bisphosphate, AMP activated; ATP inhibited; phagocytosis, hyphal repressed; fluconazole-induced; stationary-phase enriched; flow model biofilm induced; rat catheter/Spider biofilm repressed	Metabolism	No
POR1	orf19.1042	Mitochondrial outer membrane porin; in detergent-resistant membrane fraction (possible lipid raft component); antigenic in human, mouse; Hap43p-induced; flucytosine-, macrophage-, farnesol- induced; fluconazole, caspofungin repressed	Mitochondria porin	No
PSD1	orf19.6045	Phosphatidylserine decarboxylase; involved in phosphatidylethanolamine synthesis; Spider biofilm repressed	Metabolism, phospholipids	No
PST3	orf19.5285	Putative flavodoxin; YNB biofilm induced; stationary phase enriched protein; rat catheter and Spider biofilm repressed	Flavodoxin	No
QCR6	orf19.913.2	Ortholog of subunit 6 of the ubiquinol cytochrome-c reductase complex, a component of the mitochondrial inner membrane electron transport chain; Hap43-repressed gene	ubiquinol cytochrome-c reductase	No
RCF2	orf19.409	Ortholog of S. cerevisiae Aim38/Rcf2, cytochrome c oxidase subunit	Cytochrome C oxidase	Yes
RIB4	orf19.410.3	Lumazine synthase (6,7-dimethyl-8-ribityllumazine synthase, DMRL synthase); catalyzes the penultimate step in the synthesis of riboflavin; Hap43-induced; rat catheter and Spider biofilm repressed	Metabolism	No
RIP1	orf19.5893	Putative ubiquinol cytochrome c-reductase; induced by high iron; Hap43, nitric oxide, alkaline repressed; Spider biofilm repressed	Metabolism, respiration	No
RTN1	orf19.3799	Ortholog(s) have role in endoplasmic reticulum tubular network maintenance, nuclear pore complex assembly and Golgi apparatus, cortical endoplasmic reticulum, integral to endoplasmic reticulum membrane, mitochondrion localization		No
SDH7	orf19.6328	Putative protein of the mitochondrial intermembrane space; predicted role in acetate utilization and gluconeogenesis; Spider biofilm repressed	Metabolism	No
TDH3	orf19.6814	NAD-linked glyceraldehyde-3-phosphate dehydrogenase; binds fibronectin, laminin; at cell surface; antigenic in infection; farnesol-repressed; stationary phase-enriched; GlcNAc-induced; flow model biofilm induced; Spider biofilm repressed	Metabolism	No
TGL2	orf19.3043	Ortholog(s) have triglyceride lipase activity, role in triglyceride catabolic process and mitochondrion localization	Metabolism	No
THS1	orf19.5685	Putative threonyl-tRNA synthetase; transcript regulated by Mig1 and Tup1; repressed upon phagocytosis by murine macrophages; stationary phase enriched protein; Spider biofilm repressed		NOT IN LIST
TIM12	orf19.4620	Predicted component of the TIM22 complex, involved in protein import into mitochondrial inner membrane; flow model biofilm induced	Mitochondrial biogenesis	Yes
TIM21	orf19.3691	Component of the Translocase of the Inner Mitochondrial membrane (TIM23 complex); for protein import into mitochondria; Hap43, ketoconazole-repressed; Spider biofilm repressed	Mitochondrial biogenesis	Yes
TIM22	orf19.1352	Mitochondrial inner membrane protein; predicted role in protein import; Hap43-repressed gene; flow model biofilm induced; Spider biofilm repressed	Mitochondrial biogenesis	Yes
TIM44	orf19.5444	Protein involved in transport across membranes; Spider biofilm repressed	Mitochondrial biogenesis	Yes
TIM50	orf19.680	Predicted component of the Translocase of the Inner Mitochondrial membrane (TIM23 complex); involved in mitochondrial protein import; Spider biofilm repressed	Mitochondrial biogenesis	Yes
TIM54	orf19.5143	Predicted component of the mitochondrial TIM22 complex; involved in protein import into mitochondrial inner membrane; Spider biofilm repressed	Mitochondrial biogenesis	No
TIM9	orf19.6696	Predicted protein of the mitochondrial intermembrane space; rat catheter biofilm induced; Spider biofilm repressed	Mitochondrial biogenesis	Yes
TOM40	orf19.6524	Protein involved in mitochondrial protein import; Spider biofilm repressed	Mitochondrial biogenesis	No
TPC1	orf19.28	Putative thiamine transmembrane transporter; Spider biofilm induced		NOT IN LIST
TPI1	orf19.6745	Triose-phosphate isomerase; antigenic in mouse/human; mutation affects filamentation; macrophage-repressed; protein in exponential and stationary growth phase yeast; possibly essential; flow model biofilm induced; Spider biofilm repressed	Metabolism	No
TRM1	orf19.3265	Putative N2,N2-dimethylguanine tRNA methyltransferase; induced upon adherence to polystyrene	Translation	No
TUF1	orf19.6047	Translation elongation factor TU; macrophage/pseudohyphal-induced; repressed upon phagocytosis by murine macrophage; levels decrease in stationary phase cells; Spider biofilm repressed (	Mitochondrial translation	Yes
URA1	orf19.4836	Dihydroorotate dehydrogenase; de novo pyrimidine biosynthesis; regulated by yeast-hypha switch, Nrg1/Mig1/Tup1; flow model biofilm induced; rat catheter and Spider biofilm repressed	Metabolism, amino acids	No
VMS1	orf19.5368	Ortholog of Vms1; component of a Cdc48-complex involved in protein quality control in S. cerevisiae; Spider biofilm repressed	Protein quality control	No
YCP4	orf19.5286	Putative flavodoxin; flow model, rat catheter and Spider biofilm repressed		No
YHM2	orf19.4197	Predicted carrier protein; exports citrate from and imports oxoglutarate into the mitochondrion; alkaline induced; Spider biofilm repressed	Mitochondrial carrier	No
orf19.5688	orf19.5688	Predicted ORF from Assembly 19; removed from Assembly 20; subsequently reinstated in Assembly 21 based on comparative genome analysis	Function unknown	No
YMC1	orf19.4447	Putative inner mitochondrial membrane transporter; flucytosine induced; Spider biofilm repressed	Mitochondrial biogenesis	No
YNK1	orf19.4311	Nucleoside diphosphate kinase (NDP kinase); homo-hexameric; soluble protein in hyphae; flucytosine induced; biofilm induced; macrophage-induced protein; stationary phase enriched protein; Spider biofilm repressed	Metabolism, purine and pyrimidine biosynthesi	No
orf19.7092	orf19.7092	Putative NAD dependent epimerase/dehydratase family protein; Spider biofilm repressed		No
orf19.805	orf19.805	Putative protein of unknown function; possibly mitochondrial; Hap43-repressed; Spider biofilm repressed		Yes
orf19.326	orf19.326	Protein of unknown function; Spider biofilm repressed		Yes

## Sheet: GO Mitochondria-133
Common name	Assembly 19	Function	Functional group	Puf3 binding site
ACH1	orf19.3171	Acetyl-coA hydrolase; acetate utilization	Metabolism	No
ACO1	orf19.6385	Aconitase	Metabolism	No
ACO2	orf19.6632	Putative aconitate hydratase 2	Metabolism	No
ACP1	orf19.819	Ortholog(s) have role in lipoate biosynthetic process and mitochondrion localization	Metabolism	No
ADH1	orf19.3997	Alchohol dehydrogenase	Metabolism	No
ADK1	orf19.3391	Putative adenylate kinase; repressed in hyphae; macrophage-induced protein; adenylate kinase release used as marker for cell lysis; possibly essential (UAU1 method); flow model biofilm induced; rat catheter and Spider biofilm repressed	Metabolism	Yes
AIM19	orf19.1852	Ortholog(s) have mitochondrion localization	Mitochondrial function, organelle inheritance	No
AIM45	orf19.2150	Putative ortholog of mammalian electron transfer flavoprotein complex subunit ETF-alpha; Spider biofilm repressed	Mitochondrial genome stability	No
AIM9	orf19.3312	Sc: Putative protein of unknown function; the authentic, non-tagged protein is detected in highly purified mitochondria in high-throughput studies; null mutant displays elevated frequency of mitochondrial genome loss	mtDNA stability	Yes
ATP1	orf19.6854	ATP synthase alpha subunit	ATPsynthase	No
ATP16	orf19.7678	Subunit of the mitochondrial F1F0 ATP synthase; sumoylation target; protein newly produced during adaptation to the serum	ATPsynthase	No
ATP17	orf19.7509.1	Mitochondrial ATPase complex subunit; downregulated by Efg1p; flucytosine induced; caspofungin repressed	ATPsynthase	No
ATP19	orf19.5231.2	Subunit k of the mitochondrial F1F0 ATP synthase; a large enzyme complex required for ATP synthesis	ATPsynthase	No
ATP2	orf19.5653	F1 beta subunit of F1F0 ATPase complex	ATPsynthase	No
ATP5	orf19.5419	Putative F0-ATP synthase FO subunit B	ATPsynthase	No
CBP3	orf19.5515	Ortholog(s) have ribosome binding activity, role in mitochondrial respiratory chain complex III assembly, positive regulation of mitochondrial translation and integral to mitochondrial membrane, mitochondrial ribosome localization	Complex III assembly	Yes
CHA1	orf19.7404	Catabolic L-serine (L-threonine) deaminase;, catalyzes degradation of L-serine and L-threonine; required to use serine or threonine as a sole nitrogen source; Spider biofilm repressed	Metabolism	No
CIT1	orf19.4393	Citrate synthase; induced by phagocytosis; induced in high iron; Hog1-repressed; Efg1-regulated under yeast, not hyphal growth conditions; present in exponential and stationary phase; Spider biofilm repressed; rat catheter biofilm induced	Metabolism	No
COQ5	orf19.3577	Putative methyltransferase of ubiquinone biosynthesis; regulated by Gcn4; repressed by amino acid starvation (3-AT), Hap43; induced upon adherence to polystyrene; Spider biofilm repressed	Ubiquinone biosynthesis	Yes
COR1	orf19.4016	Putative ubiquinol-cytochrome-c reductase; amphotericin B induced; repressed by nitric oxide; protein level decreases in stationary phase cultures; Hap43-repressed; Spider biofilm repressed	ubiquinol-cytochrome-c reductase	No
COX10	orf19.3167	Heme A:farnesyltransferase; catalyzes the 1st step in conversion of protoheme to the heme A prosthetic group required for cytochrome c oxidase activity; Spider biofilm repressed	Cytochrome C oxidase activity	Yes
COX15	orf19.3656	Cytochrome oxidase assembly protein; transcript regulated by Nrg1 and Tup1; alkaline repressed; Hap43-repressed; early-stage flow model biofilm induced; Spider biofilm repressed	Cytochrome C oxidase assembly	Yes
COX18	orf19.3946	Ortholog(s) have membrane insertase activity, role in protein insertion into mitochondrial membrane from inner side, respiratory chain complex IV assembly and integral to mitochondrial inner membrane localization	Cytochrome C oxidase assembly	Yes
CRD1	orf19.6100	Cardiolipin synthase	Metabolism	No
CYT1	orf19.3527	Cytochrome c1; induced in high iron; alkaline repressed; possibly an essential gene, disruptants not obtained by UAU1 method; Hap43-repressed; Spider biofilm repressed	Cytochrome c1	Yes
DUG1	orf19.3915	Putative metallodipeptidase; protein present in exponential and stationary growth phase yeast; Hog1-induced; Hap43-repressed; sumoylation target; Spider biofilm repressed	Metabolism	No
ENO1	orf19.395	Enolase; glycolysis and gluconeogenesis; major cell-surface antigen; binds host plasmin/plasminogen; immunoprotective; Hap43, phagocytosis induced; farnesol-repressed; flow model biofilm induced; Spider biofilm repressed; may be essential	Metabolism	No
FAS1	orf19.979	Beta subunit of fatty-acid synthase; multifunctional enzyme; Hap43, fluconazole-induced; amphotericin B, caspofungin repressed; macrophage/pseudohyphal-induced; flow model and Spider biofilm repressed	Metabolism	No
FAS2	orf19.5949	fatty-acid synthase	Metabolism	No
FDH3	orf19.7600	Glutathione-dependent formaldehyde dehydrogenase; glycine catabolism; repressed by Efg1 in yeast, not hyphal growth conditions; induced by Mnl1 under weak acid stress; Spider biofilm repressed	Metabolism	No
FMP13	orf19.4396	Mitochondrial inner membrane protein; mammalian mitofilin domain; Spider biofilm repressed	Mitochondrial structure/inner membrane, MICOS complex	No
FMP27	orf19.3422	Putative mitochondrial protein; mRNA binds She3		No
GCF1	orf19.400	HMG box mitochondrial protein; binds to mt DNA and the HWP1 promoter; mutant phenotype and functional complementation of an S. cerevisiae abf2 mutation suggest role in mt genome replication, maintenance; flow and Spider biofilm repressed	Mitochondrial genome replication	No
GCV1	orf19.5519	Putative T subunit of glycine decarboxylase; transcript negatively regulated by Sfu1; Spider biofilm repressed	Metabolism	No
GLR1	orf19.4147	Glutathione reductase; upregulated by human neutrophils; oxidative stress-induced regulation via Cap1p; overexpression correlates with multidrug resistance in a cap1 mutant, farnesol induced; stationary phase enriched protein	Metabolism	No
GND1	orf19.5024	6-phosphogluconate dehydrogenase; soluble in hyphae; farnesol, macrophage-induced protein; antigenic in mice; dual localization to cytosol and peroxisomes depends on alternative splicing; rat catheter and Spider biofilm repressed	Metabolism	No
GUS1	orf19.7057	Putative glutamine-tRNA ligase; stationary phase enriched protein; Spider biofilm repressed	Translation, tRNA synthetase	YES
HEM13	orf19.2803	Coproporphyrinogen III oxidase; antigenic; on yeast cell surface, not hyphae; iron-regulated expression; Hap43, macrophage-repressed; farnesol-induced; possibly essential; flow model biofilm induced; rat catheter, Spider biofilm repressed	Metabolism, Heme biosynthesis	Yes
HEM15	orf19.1880	Putative ferrochelatase involved in heme biosynthesis; transcript not regulated by iron levels and not affected by a yfh1 null mutation; Spider biofilm repressed	Metabolism, Heme biosynthesis	No
HTD2	orf19.2670	Ortholog(s) have 3-hydroxyacyl-[acyl-carrier-protein] dehydratase activity, role in fatty acid biosynthetic process and mitochondrion localization	Metabolism	No
HTS1	orf19.4051	Putative tRNA-His synthetase; downregulated upon phagocytosis by murine macrophage; stationary phase enriched protein; Spider biofilm repressed	Translation, tRNA synthetase, in Sc cytoplasmic and mitochondrial	No
IDH2	orf19.5791	Putative mitochondrial NAD-isocitrate dehydrogenase subunit; induced by ciclopirox; induced in high iron; present in exponential and stationary growth phases; Spider biofilm repressed	Metabolism	No
IDP1	orf19.5211	Putative isocitrate dehydrogenase; transcriptionally induced by interaction with macrophage; alkaline induced; Spider biofilm repressed	Metabolism	No
ILV3	orf19.4040	Dihydroxyacid dehydratase; repressed by nitric oxide; macrophage-induced protein; protein in exponential and stationary growth phase; Sef1, Sfu1p, Hap43-regulated; farnesol-repressed; flow model biofilm induced; Spider biofilm repressed	Metabolism, amino acid biosynthesis	No
ILV5	orf19.88	Ketol-acid reductoisomerase; antigenic; regulated by Gcn4; GlcNAc, amino acid starvation (3-AT)-induced; macrophage-repressed protein; protein present in exponential and stationary phase; flow model and Spider biofilm repressed	Metabolism, amino acid biosynthesis	No
IML2	orf19.7229	Protein of unknown function; early-stage flow model biofilm induced; Hap43-repressed; Spider biofilm repressed	Mitohochondrial outer membrane protein in Sc	No
KGD2	orf19.6126	Putative dihydrolipoamide S-succinyltransferase	Metabolism, TCA cycle	No
LAB2	orf19.3010	Putative lipoyl ligase; role in modification of mitochondrial enzymes by attachment of lipoic acid groups	Metabolism	No
LAT1	orf19.6561	Putative dihydrolipoamide acetyltransferase component (E2) of pyruvate dehydrogenase complex; sumoylation target; Spider biofilm repressed	Metabolism, pyruvate dehydrogenase	No
LEU4	orf19.6086	Putative 2-isopropylmalate synthase	Metabolism, amino acid biosynthesis	No
LPA4	orf19.7012	Ortholog(s) have structural constituent of ribosome activity and mitochondrial small ribosomal subunit localization	Mitochondrial ribosome	Yes
LPD1	orf19.6127	Putative dihydrolipoamide dehydrogenase; soluble in hyphae; antigenic in human oral infection and murine systemic infection; macrophage-induced protein; protein present in exponential and stationary phase yeast cultures; Hap43p-represse	Metabolism, pyruvate dehydrogenase	No
LSC1	orf19.3358	Putative succinate-CoA ligase subunit; induced by high iron; fluconazole-induced; protein present in exponential and stationary growth phase yeast cultures; Spider biofilm repressed	Metabolism, TCA cycle	No
LSC2	orf19.1860	Putative succinate-CoA ligase beta subunit; regulated by Mig1, Tup1; induced in high iron; protein present in exponential and stationary growth phase yeast cells; Spider biofilm repressed	Metabolism, TCA cycle	No
LYS12	orf19.2525	Homoisocitrate dehydrogenase; catalyzes 4th step in the alpha-aminoadipate pathway of lysine biosynthesis; clade-associated gene expression; protein level decreases in stationary phase cultures; Spider biofilm repressed	Metabolism, amino acid biosynthesis	No
LYS4	orf19.3846	Homoaconitase; regulated by Gcn4, Gcn2; induced in response to amino acid starvation (3-AT); induced by human whole blood or PMNs; Hap43-repressed; flow model and Spider biofilm repressed	Metabolism, amino acid biosynthesis	No
MAE1	orf19.3419	Malic enzyme, mitochondrial; transcription regulated by Mig1, Tup1; colony morphology-related gene regulation by Ssn6; Hap43-repressed; Spider biofilm repressed	Metabolism	No
MDH1-1	orf19.4602	Predicted malate dehydrogenase precursor; macrophage-induced transcript; protein present in exponential and stationary growth phase yeast cultures; Spider biofilm repressed	Metabolism, TCA cycle	Yes
MDM12	orf19.6900	Ortholog(s) have role in establishment or maintenance of cell polarity, mitochondrial genome maintenance, mitochondrion inheritance, phospholipid transport, protein import into mitochondrial outer membrane	Mitochondrial biogenesis and dynamics	No
MDM36	orf19.6639	Ortholog of S. cerevisiae Mdm36; mitochondrial distribution and morphology protein; Hap43-repressed gene	Mitochondrial biogenesis and dynamics	No
MET13	orf19.288	Putative methionine biosynthesis protein; ketoconazole-induced; amphotericin B repressed; Spider biofilm repressed (	Metabolism	NOT IN LIST
MIC19	orf19.6062.3	Mitochondrial protein; component of the mitochondrial inner membrane organizing system ; role in maintenance of crista junctions and inner membrane architecture	Mitochondrial structure/inner membrane, MICOS complex	No
MIC26	orf19.415	Putative protein of unknown function; Hap43p-repressed gene	Mitochondrial structure/inner membrane, MICOS complex	No
MIP1	orf19.3431	Ortholog(s) have 3'-5' exonuclease activity, DNA-directed DNA polymerase activity, role in mitochondrial DNA replication and mitochondrion localization	Mitochondrial genome replication	No
MIS11	orf19.2364	Predicted mitochondrial C1-tetrahydrofolate synthase precursor; putative protein of glycine catabolism; repressed by Efg1; fluconazole-induced; stationary phase enriched protein; rat catheter and Spider biofilm repressed (		No
MIX17	orf19.93	Putative mitochondrial intermembrane space protein; colony morphology-related gene regulation by Ssn6; regulated by Sef1, Sfu1, and Hap43; Spider biofilm repressed; rat catheter biofilm induced	Mitochondrial function, oxygen consumption	No
MMD1	orf19.6220.3	Mitochondrial protein; possibly required for transamination of isoleucine; macrophage-downregulated protein abundance; rat catheter and Spider biofilm repressed	Metabolism, amino acids	No
MNP1	orf19.2275	Putative mitochondrial ribosomal protein; predicted role in aerobic respiration; Spider biofilm repressed	Mitochondrial ribosome	Yes
MPC3	orf19.6435	Highly conserved subunit of mitochondrial pyruvate carrier; Hap43-repressed; Spider biofilm repressed	Mitochondrial carrier	No
MRP10	orf19.2650.1	Mitochondrial ribosomal protein of the small subunit; Spider biofilm repressed	Mitochondrial ribosome	Yes
MRP4	orf19.5747	Ortholog(s) have structural constituent of ribosome activity and mitochondrial small ribosomal subunit localization	Mitochondrial ribosome	Yes
MRPL1	orf19.5698	Putative mitochondrial ribosomal protein of the large subunit; transcript is upregulated in clinical isolates from HIV+ patients with oral candidiasis; Spider biofilm repressed	Mitochondrial ribosome	Yes
MRPL19	orf19.6231	Putative ribosomal protein	Mitochondrial ribosome	Yes
MRPL24	orf19.828	Putative ribosomal protein, large subunit, mitochondrial precursor;	Mitochondrial ribosome	Yes
MRPL25	orf19.7675	Mitochondrial ribosomal protein of the large subunit; Spider biofilm repressed	Mitochondrial ribosome	Yes
MRPL39	orf19.7409.1	Ortholog(s) have structural constituent of ribosome activity and mitochondrial large ribosomal subunit localization	Mitochondrial ribosome	Yes
MRPL40	orf19.484	Putative mitochondrial ribosomal protein	Mitochondrial ribosome	No
MRPS18	orf19.688	Mitochondrial ribosomal protein of the small subunit; S. cerevisiae ortholog is essential for viability; Spider biofilm repressed (	Mitochondrial ribosome	Yes
MRPS5	orf19.989	Mitochondrial ribosomal protein of the small subunit	Mitochondrial ribosome	Yes
MRS4	orf19.2178	Mitochondrial carrier family member, involved in iron homeostasis; putative membrane transporter localized to the mitochondrial membrane; transcription under control of Atf2p; regulated by Sef1p, Sfu1p, and Hap43p	Mitochondrial carrier	NOT IN LIST
NAM9	orf19.498	Putative mitochondrial ribosomal component of the small subunit; possibly an essential gene, disruptants not obtained by UAU1 method; Spider biofilm repressed	Mitochondrial ribosome	Yes
NCA2	orf19.349	Ortholog(s) have role in aerobic respiration, mRNA metabolic process and mitochondrial outer membrane localization		No
NDE1	orf19.339	Putative NADH dehydrogenase; may act alternatively to complex I in respiration; caspofungin repressed; rat catheter biofilm induced; Spider biofilm repressed	Mitochondrial respiration	No
NDH51	orf19.4495	Nicotinamide adenine dinucleotide dehydrogenase complex I subunit of the mitochondrial electron transport chain; required for wild-type filamentous growth; alkaline repressed; Hap43-repressed; Spider biofilm repressed	Mitochondrial respiration	No
NUC1	orf19.967	Major mitochondrial nuclease; has RNAse and DNA endo- and exonucleolytic activities; roles in mitochondrial recombination, apoptosis and maintenance of polyploidy; Spider biofilm repressed	Mitochondrial genome recombination	No
NUC2	orf19.6531	Putative NADH-ubiquinone oxidoreductase; identified in detergent-resistant membrane fraction (possible lipid raft component); alkaline repressed; Hap43-repressed; Spider biofilm repressed	Mitochondrial respiration	No
OPI3	orf19.7446	Phosphatidylethanolamine N-methyltransferase; phosphatidylcholine biosynthesis; downregulation correlates with clinical development of fluconazole resistance; amphotericin B, caspofungin repressed; Hap43-induced; Spider biofilm repressed	Metabolism	Yes
orf19.326	orf19.326	Protein of unknown function; Spider biofilm repressed		Yes
orf19.5688	orf19.5688	Predicted ORF from Assembly 19; removed from Assembly 20; subsequently reinstated in Assembly 21 based on comparative genome analysis	Function unknown	No
orf19.7092	orf19.7092	Putative NAD dependent epimerase/dehydratase family protein; Spider biofilm repressed		No
orf19.805	orf19.805	Putative protein of unknown function; possibly mitochondrial; Hap43-repressed; Spider biofilm repressed		Yes
OXA1	orf19.6565	Conserved mitochondrial inner membrane insertase; mediates insertion of mitochondrial- and nuclear-encoded proteins from the matrix into the inner membrane; Spider biofilm repressed	Mitochondrial biogenesis	Yes
PDA1	orf19.3097	Putative pyruvate dehydrogenase alpha chain; fluconazole-induced; protein present in exponential and stationary growth phase yeast cultures; Hap43-induced; Spider biofilm repressed	Metabolism, pyruvate dehydrogenase	No
PDB1	orf19.5294	Putative pyruvate dehydrogenase	Metabolism, pyruvate dehydrogenase	No
PDX1	orf19.5021	Pyruvate dehydrogenase complex protein X; essential component of the mitochondrial pyruvate dehydrogenase complex; role in the respiratory pathway; protein present in exponential and stationary growth phase yeast; Spider biofilm repressed	Metabolism, pyruvate dehydrogenase	No
PET8	orf19.7082	S-adenosylmethionine transporter of the mitochondrial inner membrane; mitochondrial carrier family; predicted role in biotin biosynthesis and respiratory growth; Spider biofilm repressed	Mitochondrial carrier	No
PFK1	orf19.3967	Phosphofructokinase alpha subinit; activated by fructose 2,6-bisphosphate, AMP, ATP inhibited; activity reduced on hyphal induction; phagocytosis-repressed; fluconazole, flow model biofilm induced; rat catheter and Spider biofilm repressed	Metabolism	No
PFK2	orf19.6540	Phosphofructokinase beta subunit; fructose 2,6-bisphosphate, AMP activated; ATP inhibited; phagocytosis, hyphal repressed; fluconazole-induced; stationary-phase enriched; flow model biofilm induced; rat catheter/Spider biofilm repressed	Metabolism	No
POR1	orf19.1042	Mitochondrial outer membrane porin; in detergent-resistant membrane fraction (possible lipid raft component); antigenic in human, mouse; Hap43p-induced; flucytosine-, macrophage-, farnesol- induced; fluconazole, caspofungin repressed	Mitochondria porin	No
PSD1	orf19.6045	Phosphatidylserine decarboxylase; involved in phosphatidylethanolamine synthesis; Spider biofilm repressed	Metabolism, phospholipids	No
PST3	orf19.5285	Putative flavodoxin; YNB biofilm induced; stationary phase enriched protein; rat catheter and Spider biofilm repressed	Flavodoxin	No
QCR6	orf19.913.2	Ortholog of subunit 6 of the ubiquinol cytochrome-c reductase complex, a component of the mitochondrial inner membrane electron transport chain; Hap43-repressed gene	ubiquinol cytochrome-c reductase	No
QCR8	orf19.4490.2	Putative ubiquinol cytochrome c reductase; macrophage and pseudohyphal-induced protein; colony morphology-related gene regulation by Ssn6; Hap43-repressed; Spider biofilm repressed	Cytochrome C reductase	No
RCF2	orf19.409	Ortholog of S. cerevisiae Aim38/Rcf2, cytochrome c oxidase subunit	Cytochrome C oxidase	Yes
RCF2	orf19.1691	Plasma-membrane-localized protein; filament induced; Hog1, ketoconazole, fluconazole and hypoxia-induced; regulated by Nrg1, Tup1, Upc2; induced by prostaglandins; flow model biofilm induced; rat catheter and Spider biofilm repressed		No
RIB4	orf19.410.3	Lumazine synthase (6,7-dimethyl-8-ribityllumazine synthase, DMRL synthase); catalyzes the penultimate step in the synthesis of riboflavin; Hap43-induced; rat catheter and Spider biofilm repressed	Metabolism	No
RIP1	orf19.5893	Putative ubiquinol cytochrome c-reductase; induced by high iron; Hap43, nitric oxide, alkaline repressed; Spider biofilm repressed	Metabolism, respiration	No
RPN11	orf19.7264	Metalloprotease subunit of 19S regulatory particle; part of 26S proteasome lid; couples the deubiquitination and degradation of proteasome substrates; involved, independent of catalytic activity, in fission of mitochondria and peroxisomes; protein abundance increases in response to DNA replication stress	Proteasome	No
RTN1	orf19.3799	Ortholog(s) have role in endoplasmic reticulum tubular network maintenance, nuclear pore complex assembly and Golgi apparatus, cortical endoplasmic reticulum, integral to endoplasmic reticulum membrane, mitochondrion localization		No
SDH7	orf19.6328	Putative protein of the mitochondrial intermembrane space; predicted role in acetate utilization and gluconeogenesis; Spider biofilm repressed	Metabolism	No
TDH3	orf19.6814	NAD-linked glyceraldehyde-3-phosphate dehydrogenase; binds fibronectin, laminin; at cell surface; antigenic in infection; farnesol-repressed; stationary phase-enriched; GlcNAc-induced; flow model biofilm induced; Spider biofilm repressed	Metabolism	No
TFP1	orf19.1680	Subunit of vacuolar H+-ATPase; stationary phase enriched protein; sumoylation target; Spider biofilm repressed	Vacuolar ATPase	No
TGL2	orf19.3043	Ortholog(s) have triglyceride lipase activity, role in triglyceride catabolic process and mitochondrion localization	Metabolism	No
THS1	orf19.5685	Putative threonyl-tRNA synthetase; transcript regulated by Mig1 and Tup1; repressed upon phagocytosis by murine macrophages; stationary phase enriched protein; Spider biofilm repressed		NOT IN LIST
TIM12	orf19.4620	Predicted component of the TIM22 complex, involved in protein import into mitochondrial inner membrane; flow model biofilm induced	Mitochondrial biogenesis	Yes
TIM21	orf19.3691	Component of the Translocase of the Inner Mitochondrial membrane (TIM23 complex); for protein import into mitochondria; Hap43, ketoconazole-repressed; Spider biofilm repressed	Mitochondrial biogenesis	Yes
TIM22	orf19.1352	Mitochondrial inner membrane protein; predicted role in protein import; Hap43-repressed gene; flow model biofilm induced; Spider biofilm repressed	Mitochondrial biogenesis	Yes
TIM44	orf19.5444	Protein involved in transport across membranes; Spider biofilm repressed	Mitochondrial biogenesis	Yes
TIM50	orf19.680	Predicted component of the Translocase of the Inner Mitochondrial membrane (TIM23 complex); involved in mitochondrial protein import; Spider biofilm repressed	Mitochondrial biogenesis	Yes
TIM54	orf19.5143	Predicted component of the mitochondrial TIM22 complex; involved in protein import into mitochondrial inner membrane; Spider biofilm repressed	Mitochondrial biogenesis	No
TIM9	orf19.6696	Predicted protein of the mitochondrial intermembrane space; rat catheter biofilm induced; Spider biofilm repressed	Mitochondrial biogenesis	Yes
TOM40	orf19.6524	Protein involved in mitochondrial protein import; Spider biofilm repressed	Mitochondrial biogenesis	No
TPC1	orf19.28	Putative thiamine transmembrane transporter; Spider biofilm induced		NOT IN LIST
TPI1	orf19.6745	Triose-phosphate isomerase; antigenic in mouse/human; mutation affects filamentation; macrophage-repressed; protein in exponential and stationary growth phase yeast; possibly essential; flow model biofilm induced; Spider biofilm repressed	Metabolism	No
TRM1	orf19.3265	Putative N2,N2-dimethylguanine tRNA methyltransferase; induced upon adherence to polystyrene	Translation	No
TUF1	orf19.6047	Translation elongation factor TU; macrophage/pseudohyphal-induced; repressed upon phagocytosis by murine macrophage; levels decrease in stationary phase cells; Spider biofilm repressed (	Mitochondrial translation	Yes
URA1	orf19.4836	Dihydroorotate dehydrogenase; de novo pyrimidine biosynthesis; regulated by yeast-hypha switch, Nrg1/Mig1/Tup1; flow model biofilm induced; rat catheter and Spider biofilm repressed	Metabolism, amino acids	No
VMS1	orf19.5368	Ortholog of Vms1; component of a Cdc48-complex involved in protein quality control in S. cerevisiae; Spider biofilm repressed	Protein quality control	No
YCP4	orf19.5286	Putative flavodoxin; flow model, rat catheter and Spider biofilm repressed		No
YHM2	orf19.4197	Predicted carrier protein; exports citrate from and imports oxoglutarate into the mitochondrion; alkaline induced; Spider biofilm repressed	Mitochondrial carrier	No
YMC1	orf19.4447	Putative inner mitochondrial membrane transporter; flucytosine induced; Spider biofilm repressed	Mitochondrial biogenesis	No
YNK1	orf19.4311	Nucleoside diphosphate kinase (NDP kinase); homo-hexameric; soluble protein in hyphae; flucytosine induced; biofilm induced; macrophage-induced protein; stationary phase enriched protein; Spider biofilm repressed	Metabolism, purine and pyrimidine biosynthesi	No
SSA2	orf19.8667	HSP70 family chaperone; cell wall fractions; antigenic; beta-defensin peptides impport; ATPase domain binds histatin 5; at hyphal surface, not yeast; farnesol-repressed in biofilm; flow model, Spider biofilm repressed; caspofungin repressed	Chaperone	Yes

## Sheet: Genes with Puf3 motif
ORF	Assembly 19	Common name	Function	Functional group
Respiratory chain
	orf19.5515	CBP3	Ortholog(s) have ribosome binding activity, role in mitochondrial respiratory chain complex III assembly, positive regulation of mitochondrial translation and integral to mitochondrial membrane, mitochondrial ribosome localization	Complex III assembly
	orf19.409	RCF2	Ortholog of S. cerevisiae Aim38/Rcf2, cytochrome c oxidase subunit	Cytochrome C oxidase
	orf19.3167	COX10	Heme A:farnesyltransferase; catalyzes the 1st step in conversion of protoheme to the heme A prosthetic group required for cytochrome c oxidase activity; Spider biofilm repressed	Cytochrome C oxidase activity
	orf19.3946	COX18	Ortholog(s) have membrane insertase activity, role in protein insertion into mitochondrial membrane from inner side, respiratory chain complex IV assembly and integral to mitochondrial inner membrane localization	Cytochrome C oxidase assembly
	orf19.3656	COX15	Cytochrome oxidase assembly protein; transcript regulated by Nrg1 and Tup1; alkaline repressed; Hap43-repressed; early-stage flow model biofilm induced; Spider biofilm repressed	Cytochrome C oxidase assembly
	orf19.3527	CYT1	Cytochrome c1; induced in high iron; alkaline repressed; possibly an essential gene, disruptants not obtained by UAU1 method; Hap43-repressed; Spider biofilm repressed	Cytochrome c1
	orf19.3577	COQ5	Putative methyltransferase of ubiquinone biosynthesis; regulated by Gcn4; repressed by amino acid starvation (3-AT), Hap43; induced upon adherence to polystyrene; Spider biofilm repressed	Ubiquinone biosynthesis
Mitochondrial ribosome
	orf19.989	MRPS5		Mitochondrial ribosome
	orf19.828	MRPL24		Mitochondrial ribosome
	orf19.2275	MNP1	Putative mitochondrial ribosomal protein; predicted role in aerobic respiration; Spider biofilm repressed	Mitochondrial ribosome
	orf19.7409.1	MRPL39	Ortholog(s) have structural constituent of ribosome activity and mitochondrial large ribosomal subunit localization	Mitochondrial ribosome
	orf19.5698	MRPL1	Putative mitochondrial ribosomal protein of the large subunit; transcript is upregulated in clinical isolates from HIV+ patients with oral candidiasis; Spider biofilm repressed	Mitochondrial ribosome
	orf19.2650.1	MRP10	Mitochondrial ribosomal protein of the small subunit; Spider biofilm repressed	Mitochondrial ribosome
	orf19.688	MRPS18	Mitochondrial ribosomal protein of the small subunit; S. cerevisiae ortholog is essential for viability; Spider biofilm repressed (	Mitochondrial ribosome
	orf19.5747	MRP4	Ortholog(s) have structural constituent of ribosome activity and mitochondrial small ribosomal subunit localization	Mitochondrial ribosome
	orf19.7012	LPA4	Ortholog(s) have structural constituent of ribosome activity and mitochondrial small ribosomal subunit localization	Mitochondrial ribosome
	orf19.498	NAM9	Putative mitochondrial ribosomal component of the small subunit; possibly an essential gene, disruptants not obtained by UAU1 method; Spider biofilm repressed	Mitochondrial ribosome
	orf19.7675	MRPL25	Mitochondrial ribosomal protein of the large subunit; Spider biofilm repressed	Mitochondrial ribosome
	orf19.6231	MRPL19		Mitochondrial ribosome
Mitochondrial Translation
	orf19.6047	TUF1	Translation elongation factor TU; macrophage/pseudohyphal-induced; repressed upon phagocytosis by murine macrophage; levels decrease in stationary phase cells; Spider biofilm repressed (	Mitochondrial translation
	orf19.7057	GUS1	Putative glutamine-tRNA ligase; stationary phase enriched protein; Spider biofilm repressed	Translation, tRNA synthetase
Mitochondrial protein import and biogenesis
	orf19.6565	OXA1	Conserved mitochondrial inner membrane insertase; mediates insertion of mitochondrial- and nuclear-encoded proteins from the matrix into the inner membrane; Spider biofilm repressed	Mitochondrial biogenesis
	orf19.4620	TIM12		Mitochondrial biogenesis
	orf19.3691	TIM21		Mitochondrial biogenesis
	orf19.1352	TIM22		Mitochondrial biogenesis
	orf19.5444	TIM44		Mitochondrial biogenesis
	orf19.680	TIM50		Mitochondrial biogenesis
	orf19.6696	TIM9		Mitochondrial biogenesis
Metabolism
	orf19.4602	MDH1-1	Predicted malate dehydrogenase precursor; macrophage-induced transcript; protein present in exponential and stationary growth phase yeast cultures; Spider biofilm repressed	Metabolism, TCA cycle
	orf19.3391	ADK1	Putative adenylate kinase; repressed in hyphae; macrophage-induced protein; adenylate kinase release used as marker for cell lysis; possibly essential (UAU1 method); flow model biofilm induced; rat catheter and Spider biofilm repressed	Metabolism
	orf19.2803	HEM13	Coproporphyrinogen III oxidase; antigenic; on yeast cell surface, not hyphae; iron-regulated expression; Hap43, macrophage-repressed; farnesol-induced; possibly essential; flow model biofilm induced; rat catheter, Spider biofilm repressed	Metabolism, Heme biosynthesis
	orf19.7446	OPI3	Phosphatidylethanolamine N-methyltransferase; phosphatidylcholine biosynthesis; downregulation correlates with clinical development of fluconazole resistance; amphotericin B, caspofungin repressed; Hap43-induced; Spider biofilm repressed	Metabolism
Mitochondrial genome stability
	orf19.3312	AIM9	Sc: Putative protein of unknown function; the authentic, non-tagged protein is detected in highly purified mitochondria in high-throughput studies; null mutant displays elevated frequency of mitochondrial genome loss	mtDNA stability
Unknown Function
	orf19.805		Putative protein of unknown function; possibly mitochondrial; Hap43-repressed; Spider biofilm repressed
	orf19.326		Unknown function
	orf19.1065	SSA2	HSP70 family chaperone; cell wall fractions; antigenic; beta-defensin peptides impport; ATPase domain binds histatin 5; at hyphal surface, not yeast; farnesol-repressed in biofilm; flow model, Spider biofilm repressed; caspofungin repressed	Chaperone

## Sheet: Activity
Common name	Assembly 19	Function	Functional group	Puf3 binding site
RCF2	orf19.409	Ortholog of S. cerevisiae Aim38/Rcf2, cytochrome c oxidase subunit	Cytochrome C oxidase	Yes
COX10	orf19.3167	Heme A:farnesyltransferase; catalyzes the 1st step in conversion of protoheme to the heme A prosthetic group required for cytochrome c oxidase activity; Spider biofilm repressed	Cytochrome C oxidase activity	Yes
ADK1	orf19.3391	Putative adenylate kinase; repressed in hyphae; macrophage-induced protein; adenylate kinase release used as marker for cell lysis; possibly essential (UAU1 method); flow model biofilm induced; rat catheter and Spider biofilm repressed	Metabolism	Yes
MDH1-1	orf19.4602	Predicted malate dehydrogenase precursor; macrophage-induced transcript; protein present in exponential and stationary growth phase yeast cultures; Spider biofilm repressed	Metabolism, TCA cycle	Yes
COQ5	orf19.3577	Putative methyltransferase of ubiquinone biosynthesis; regulated by Gcn4; repressed by amino acid starvation (3-AT), Hap43; induced upon adherence to polystyrene; Spider biofilm repressed	Ubiquinone biosynthesis	Yes
MET13	orf19.288	Putative methionine biosynthesis protein; ketoconazole-induced; amphotericin B repressed; Spider biofilm repressed (	Metabolism	NOT IN LIST
ATP1	orf19.6854	ATP synthase alpha subunit	ATPsynthase	No
ATP16	orf19.7678	Subunit of the mitochondrial F1F0 ATP synthase; sumoylation target; protein newly produced during adaptation to the serum	ATPsynthase	No
ATP17	orf19.7509.1	Mitochondrial ATPase complex subunit; downregulated by Efg1p; flucytosine induced; caspofungin repressed	ATPsynthase	No
ATP19	orf19.5231.2	Subunit k of the mitochondrial F1F0 ATP synthase; a large enzyme complex required for ATP synthesis	ATPsynthase	No
ATP2	orf19.5653	F1 beta subunit of F1F0 ATPase complex	ATPsynthase	No
ATP5	orf19.5419	Putative F0-ATP synthase FO subunit B	ATPsynthase	No
PST3	orf19.5285	Putative flavodoxin; YNB biofilm induced; stationary phase enriched protein; rat catheter and Spider biofilm repressed	Flavodoxin	No
ACH1	orf19.3171	Acetyl-coA hydrolase; acetate utilization	Metabolism	No
ACO1	orf19.6385	Aconitase	Metabolism	No
ACO2	orf19.6632	Putative aconitate hydratase 2	Metabolism	No
ACP1	orf19.819	Ortholog(s) have role in lipoate biosynthetic process and mitochondrion localization	Metabolism	No
ADH1	orf19.3997	Alchohol dehydrogenase	Metabolism	No
CHA1	orf19.7404	Catabolic L-serine (L-threonine) deaminase;, catalyzes degradation of L-serine and L-threonine; required to use serine or threonine as a sole nitrogen source; Spider biofilm repressed	Metabolism	No
CIT1	orf19.4393	Citrate synthase; induced by phagocytosis; induced in high iron; Hog1-repressed; Efg1-regulated under yeast, not hyphal growth conditions; present in exponential and stationary phase; Spider biofilm repressed; rat catheter biofilm induced	Metabolism	No
CRD1	orf19.6100	Cardiolipin synthase	Metabolism	No
DUG1	orf19.3915	Putative metallodipeptidase; protein present in exponential and stationary growth phase yeast; Hog1-induced; Hap43-repressed; sumoylation target; Spider biofilm repressed	Metabolism	No
ENO1	orf19.395	Enolase; glycolysis and gluconeogenesis; major cell-surface antigen; binds host plasmin/plasminogen; immunoprotective; Hap43, phagocytosis induced; farnesol-repressed; flow model biofilm induced; Spider biofilm repressed; may be essential	Metabolism	No
FAS1	orf19.979	Beta subunit of fatty-acid synthase; multifunctional enzyme; Hap43, fluconazole-induced; amphotericin B, caspofungin repressed; macrophage/pseudohyphal-induced; flow model and Spider biofilm repressed	Metabolism	No
FAS2	orf19.5949	fatty-acid synthase	Metabolism	No
FDH3	orf19.7600	Glutathione-dependent formaldehyde dehydrogenase; glycine catabolism; repressed by Efg1 in yeast, not hyphal growth conditions; induced by Mnl1 under weak acid stress; Spider biofilm repressed	Metabolism	No
GCV1	orf19.5519	Putative T subunit of glycine decarboxylase; transcript negatively regulated by Sfu1; Spider biofilm repressed	Metabolism	No
GLR1	orf19.4147	Glutathione reductase; upregulated by human neutrophils; oxidative stress-induced regulation via Cap1p; overexpression correlates with multidrug resistance in a cap1 mutant, farnesol induced; stationary phase enriched protein	Metabolism	No
GND1	orf19.5024	6-phosphogluconate dehydrogenase; soluble in hyphae; farnesol, macrophage-induced protein; antigenic in mice; dual localization to cytosol and peroxisomes depends on alternative splicing; rat catheter and Spider biofilm repressed	Metabolism	No
HTD2	orf19.2670	Ortholog(s) have 3-hydroxyacyl-[acyl-carrier-protein] dehydratase activity, role in fatty acid biosynthetic process and mitochondrion localization	Metabolism	No
IDH2	orf19.5791	Putative mitochondrial NAD-isocitrate dehydrogenase subunit; induced by ciclopirox; induced in high iron; present in exponential and stationary growth phases; Spider biofilm repressed	Metabolism	No
LAB2	orf19.3010	Putative lipoyl ligase; role in modification of mitochondrial enzymes by attachment of lipoic acid groups	Metabolism	No
MAE1	orf19.3419	Malic enzyme, mitochondrial; transcription regulated by Mig1, Tup1; colony morphology-related gene regulation by Ssn6; Hap43-repressed; Spider biofilm repressed	Metabolism	No
PFK1	orf19.3967	Phosphofructokinase alpha subinit; activated by fructose 2,6-bisphosphate, AMP, ATP inhibited; activity reduced on hyphal induction; phagocytosis-repressed; fluconazole, flow model biofilm induced; rat catheter and Spider biofilm repressed	Metabolism	No
PFK2	orf19.6540	Phosphofructokinase beta subunit; fructose 2,6-bisphosphate, AMP activated; ATP inhibited; phagocytosis, hyphal repressed; fluconazole-induced; stationary-phase enriched; flow model biofilm induced; rat catheter/Spider biofilm repressed	Metabolism	No
RIB4	orf19.410.3	Lumazine synthase (6,7-dimethyl-8-ribityllumazine synthase, DMRL synthase); catalyzes the penultimate step in the synthesis of riboflavin; Hap43-induced; rat catheter and Spider biofilm repressed	Metabolism	No
SDH7	orf19.6328	Putative protein of the mitochondrial intermembrane space; predicted role in acetate utilization and gluconeogenesis; Spider biofilm repressed	Metabolism	No
TDH3	orf19.6814	NAD-linked glyceraldehyde-3-phosphate dehydrogenase; binds fibronectin, laminin; at cell surface; antigenic in infection; farnesol-repressed; stationary phase-enriched; GlcNAc-induced; flow model biofilm induced; Spider biofilm repressed	Metabolism	No
TGL2	orf19.3043	Ortholog(s) have triglyceride lipase activity, role in triglyceride catabolic process and mitochondrion localization	Metabolism	No
TPI1	orf19.6745	Triose-phosphate isomerase; antigenic in mouse/human; mutation affects filamentation; macrophage-repressed; protein in exponential and stationary growth phase yeast; possibly essential; flow model biofilm induced; Spider biofilm repressed	Metabolism	No
ILV3	orf19.4040	Dihydroxyacid dehydratase; repressed by nitric oxide; macrophage-induced protein; protein in exponential and stationary growth phase; Sef1, Sfu1p, Hap43-regulated; farnesol-repressed; flow model biofilm induced; Spider biofilm repressed	Metabolism, amino acid biosynthesis	No
ILV5	orf19.88	Ketol-acid reductoisomerase; antigenic; regulated by Gcn4; GlcNAc, amino acid starvation (3-AT)-induced; macrophage-repressed protein; protein present in exponential and stationary phase; flow model and Spider biofilm repressed	Metabolism, amino acid biosynthesis	No
LEU4	orf19.6086	Putative 2-isopropylmalate synthase	Metabolism, amino acid biosynthesis	No
LYS12	orf19.2525	Homoisocitrate dehydrogenase; catalyzes 4th step in the alpha-aminoadipate pathway of lysine biosynthesis; clade-associated gene expression; protein level decreases in stationary phase cultures; Spider biofilm repressed	Metabolism, amino acid biosynthesis	No
LYS4	orf19.3846	Homoaconitase; regulated by Gcn4, Gcn2; induced in response to amino acid starvation (3-AT); induced by human whole blood or PMNs; Hap43-repressed; flow model and Spider biofilm repressed	Metabolism, amino acid biosynthesis	No
MMD1	orf19.6220.3	Mitochondrial protein; possibly required for transamination of isoleucine; macrophage-downregulated protein abundance; rat catheter and Spider biofilm repressed	Metabolism, amino acids	No
URA1	orf19.4836	Dihydroorotate dehydrogenase; de novo pyrimidine biosynthesis; regulated by yeast-hypha switch, Nrg1/Mig1/Tup1; flow model biofilm induced; rat catheter and Spider biofilm repressed	Metabolism, amino acids	No
HEM15	orf19.1880	Putative ferrochelatase involved in heme biosynthesis; transcript not regulated by iron levels and not affected by a yfh1 null mutation; Spider biofilm repressed	Metabolism, Heme biosynthesis	No
PSD1	orf19.6045	Phosphatidylserine decarboxylase; involved in phosphatidylethanolamine synthesis; Spider biofilm repressed	Metabolism, phospholipids	No
YNK1	orf19.4311	Nucleoside diphosphate kinase (NDP kinase); homo-hexameric; soluble protein in hyphae; flucytosine induced; biofilm induced; macrophage-induced protein; stationary phase enriched protein; Spider biofilm repressed	Metabolism, purine and pyrimidine biosynthesis	No
LAT1	orf19.6561	Putative dihydrolipoamide acetyltransferase component (E2) of pyruvate dehydrogenase complex; sumoylation target; Spider biofilm repressed	Metabolism, pyruvate dehydrogenase	No
LPD1	orf19.6127	Putative dihydrolipoamide dehydrogenase; soluble in hyphae; antigenic in human oral infection and murine systemic infection; macrophage-induced protein; protein present in exponential and stationary phase yeast cultures; Hap43p-represse	Metabolism, pyruvate dehydrogenase	No
PDA1	orf19.3097	Putative pyruvate dehydrogenase alpha chain; fluconazole-induced; protein present in exponential and stationary growth phase yeast cultures; Hap43-induced; Spider biofilm repressed	Metabolism, pyruvate dehydrogenase	No
PDB1	orf19.5294	Putative pyruvate dehydrogenase	Metabolism, pyruvate dehydrogenase	No
PDX1	orf19.5021	Pyruvate dehydrogenase complex protein X; essential component of the mitochondrial pyruvate dehydrogenase complex; role in the respiratory pathway; protein present in exponential and stationary growth phase yeast; Spider biofilm repressed	Metabolism, pyruvate dehydrogenase	No
RIP1	orf19.5893	Putative ubiquinol cytochrome c-reductase; induced by high iron; Hap43, nitric oxide, alkaline repressed; Spider biofilm repressed	Metabolism, respiration	No
KGD2	orf19.6126	Putative dihydrolipoamide S-succinyltransferase	Metabolism, TCA cycle	No
LSC1	orf19.3358	Putative succinate-CoA ligase subunit; induced by high iron; fluconazole-induced; protein present in exponential and stationary growth phase yeast cultures; Spider biofilm repressed	Metabolism, TCA cycle	No
LSC2	orf19.1860	Putative succinate-CoA ligase beta subunit; regulated by Mig1, Tup1; induced in high iron; protein present in exponential and stationary growth phase yeast cells; Spider biofilm repressed	Metabolism, TCA cycle	No
NDE1	orf19.339	Putative NADH dehydrogenase; may act alternatively to complex I in respiration; caspofungin repressed; rat catheter biofilm induced; Spider biofilm repressed	Mitochondrial respiration	No
NDH51	orf19.4495	Nicotinamide adenine dinucleotide dehydrogenase complex I subunit of the mitochondrial electron transport chain; required for wild-type filamentous growth; alkaline repressed; Hap43-repressed; Spider biofilm repressed	Mitochondrial respiration	No
NUC2	orf19.6531	Putative NADH-ubiquinone oxidoreductase; identified in detergent-resistant membrane fraction (possible lipid raft component); alkaline repressed; Hap43-repressed; Spider biofilm repressed	Mitochondrial respiration	No
QCR6	orf19.913.2	Ortholog of subunit 6 of the ubiquinol cytochrome-c reductase complex, a component of the mitochondrial inner membrane electron transport chain; Hap43-repressed gene	ubiquinol cytochrome-c reductase	No
COR1	orf19.4016	Putative ubiquinol-cytochrome-c reductase; amphotericin B induced; repressed by nitric oxide; protein level decreases in stationary phase cultures; Hap43-repressed; Spider biofilm repressed	ubiquinol-cytochrome-c reductase	No
IDP1	orf19.5211	Putative isocitrate dehydrogenase; transcriptionally induced by interaction with macrophage; alkaline induced; Spider biofilm repressed. Homolog is mitochondrial NADP-specific isocitrate dehydrogenase.
QCR8	orf19.4490.2	Putative ubiquinol cytochrome c reductase; macrophage and pseudohyphal-induced protein; colony morphology-related gene regulation by Ssn6; Hap43-repressed; Spider biofilm repressed. Found on plasma membrane in C. albicans (Cabezon et al 2009, Proteomics 9: 4770).However, in S. cerevisiae, it is a respiratory chain subunit.		No
HEM13	orf19.2803	Coproporphyrinogen III oxidase; antigenic; on yeast cell surface, not hyphae; iron-regulated expression; Hap43, macrophage-repressed; farnesol-induced; possibly essential; flow model biofilm induced; rat catheter, Spider biofilm repressed	Metabolism, Heme biosynthesis	Yes
OPI3	orf19.7446	Phosphatidylethanolamine N-methyltransferase; phosphatidylcholine biosynthesis; downregulation correlates with clinical development of fluconazole resistance; amphotericin B, caspofungin repressed; Hap43-induced; Spider biofilm repressed	Metabolism	Yes

## Sheet: Biogenesis
Common name	Assembly 19	Function	Functional group	Puf3 binding site
OXA1	orf19.6565	Conserved mitochondrial inner membrane insertase; mediates insertion of mitochondrial- and nuclear-encoded proteins from the matrix into the inner membrane; Spider biofilm repressed	Mitochondrial biogenesis	Yes
TIM12	orf19.4620	Predicted component of the TIM22 complex, involved in protein import into mitochondrial inner membrane; flow model biofilm induced	Mitochondrial biogenesis	Yes
TIM21	orf19.3691	Component of the Translocase of the Inner Mitochondrial membrane (TIM23 complex); for protein import into mitochondria; Hap43, ketoconazole-repressed; Spider biofilm repressed	Mitochondrial biogenesis	Yes
TIM22	orf19.1352	Mitochondrial inner membrane protein; predicted role in protein import; Hap43-repressed gene; flow model biofilm induced; Spider biofilm repressed	Mitochondrial biogenesis	Yes
TIM44	orf19.5444	Protein involved in transport across membranes; Spider biofilm repressed	Mitochondrial biogenesis	Yes
TIM50	orf19.680	Predicted component of the Translocase of the Inner Mitochondrial membrane (TIM23 complex); involved in mitochondrial protein import; Spider biofilm repressed	Mitochondrial biogenesis	Yes
TIM9	orf19.6696	Predicted protein of the mitochondrial intermembrane space; rat catheter biofilm induced; Spider biofilm repressed	Mitochondrial biogenesis	Yes
LPA4	orf19.7012	Ortholog(s) have structural constituent of ribosome activity and mitochondrial small ribosomal subunit localization	Mitochondrial ribosome	Yes
MNP1	orf19.2275	Putative mitochondrial ribosomal protein; predicted role in aerobic respiration; Spider biofilm repressed	Mitochondrial ribosome	Yes
MRP10	orf19.2650.1	Mitochondrial ribosomal protein of the small subunit; Spider biofilm repressed	Mitochondrial ribosome	Yes
MRP4	orf19.5747	Ortholog(s) have structural constituent of ribosome activity and mitochondrial small ribosomal subunit localization	Mitochondrial ribosome	Yes
MRPL1	orf19.5698	Putative mitochondrial ribosomal protein of the large subunit; transcript is upregulated in clinical isolates from HIV+ patients with oral candidiasis; Spider biofilm repressed	Mitochondrial ribosome	Yes
MRPL19	orf19.6231	Putative ribosomal protein	Mitochondrial ribosome	Yes
MRPL24	orf19.828	Putative ribosomal protein, large subunit, mitochondrial precursor;	Mitochondrial ribosome	Yes
MRPL25	orf19.7675	Mitochondrial ribosomal protein of the large subunit; Spider biofilm repressed	Mitochondrial ribosome	Yes
MRPL39	orf19.7409.1	Ortholog(s) have structural constituent of ribosome activity and mitochondrial large ribosomal subunit localization	Mitochondrial ribosome	Yes
MRPS18	orf19.688	Mitochondrial ribosomal protein of the small subunit; S. cerevisiae ortholog is essential for viability; Spider biofilm repressed (	Mitochondrial ribosome	Yes
MRPS5	orf19.989	Mitochondrial ribosomal protein of the small subunit	Mitochondrial ribosome	Yes
NAM9	orf19.498	Putative mitochondrial ribosomal component of the small subunit; possibly an essential gene, disruptants not obtained by UAU1 method; Spider biofilm repressed	Mitochondrial ribosome	Yes
TUF1	orf19.6047	Translation elongation factor TU; macrophage/pseudohyphal-induced; repressed upon phagocytosis by murine macrophage; levels decrease in stationary phase cells; Spider biofilm repressed (	Mitochondrial translation	Yes
AIM9	orf19.3312	Sc: Putative protein of unknown function; the authentic, non-tagged protein is detected in highly purified mitochondria in high-throughput studies; null mutant displays elevated frequency of mitochondrial genome loss	mtDNA stability	Yes
GUS1	orf19.7057	Putative glutamine-tRNA ligase; stationary phase enriched protein; Spider biofilm repressed	Translation, tRNA synthetase	YES
CBP3	orf19.5515	Ortholog(s) have ribosome binding activity, role in mitochondrial respiratory chain complex III assembly, positive regulation of mitochondrial translation and integral to mitochondrial membrane, mitochondrial ribosome localization	Complex III assembly	Yes
COX15	orf19.3656	Cytochrome oxidase assembly protein; transcript regulated by Nrg1 and Tup1; alkaline repressed; Hap43-repressed; early-stage flow model biofilm induced; Spider biofilm repressed	Cytochrome C oxidase assembly	Yes
COX18	orf19.3946	Ortholog(s) have membrane insertase activity, role in protein insertion into mitochondrial membrane from inner side, respiratory chain complex IV assembly and integral to mitochondrial inner membrane localization	Cytochrome C oxidase assembly	Yes
CYT1	orf19.3527	Cytochrome c1; induced in high iron; alkaline repressed; possibly an essential gene, disruptants not obtained by UAU1 method; Hap43-repressed; Spider biofilm repressed	Cytochrome c1	Yes
MRS4	orf19.2178	Mitochondrial carrier family member, involved in iron homeostasis; putative membrane transporter localized to the mitochondrial membrane; transcription under control of Atf2p; regulated by Sef1p, Sfu1p, and Hap43p	Mitochondrial carrier	NOT IN LIST
THS1	orf19.5685	Putative threonyl-tRNA synthetase; transcript regulated by Mig1 and Tup1; repressed upon phagocytosis by murine macrophages; stationary phase enriched protein; Spider biofilm repressed		NOT IN LIST
TIM54	orf19.5143	Predicted component of the mitochondrial TIM22 complex; involved in protein import into mitochondrial inner membrane; Spider biofilm repressed	Mitochondrial biogenesis	No
TOM40	orf19.6524	Protein involved in mitochondrial protein import; Spider biofilm repressed	Mitochondrial biogenesis	No
YMC1	orf19.4447	Putative inner mitochondrial membrane transporter; flucytosine induced; Spider biofilm repressed	Mitochondrial biogenesis	No
MDM12	orf19.6900	Ortholog(s) have role in establishment or maintenance of cell polarity, mitochondrial genome maintenance, mitochondrion inheritance, phospholipid transport, protein import into mitochondrial outer membrane	Mitochondrial biogenesis and dynamics	No
MDM36	orf19.6639	Ortholog of S. cerevisiae Mdm36; mitochondrial distribution and morphology protein; Hap43-repressed gene	Mitochondrial biogenesis and dynamics	No
MPC3	orf19.6435	Highly conserved subunit of mitochondrial pyruvate carrier; Hap43-repressed; Spider biofilm repressed	Mitochondrial carrier	No
PET8	orf19.7082	S-adenosylmethionine transporter of the mitochondrial inner membrane; mitochondrial carrier family; predicted role in biotin biosynthesis and respiratory growth; Spider biofilm repressed	Mitochondrial carrier	No
YHM2	orf19.4197	Predicted carrier protein; exports citrate from and imports oxoglutarate into the mitochondrion; alkaline induced; Spider biofilm repressed	Mitochondrial carrier	No
AIM19	orf19.1852	Ortholog(s) have mitochondrion localization	Mitochondrial function, organelle inheritance	No
MIX17	orf19.93	Putative mitochondrial intermembrane space protein; colony morphology-related gene regulation by Ssn6; regulated by Sef1, Sfu1, and Hap43; Spider biofilm repressed; rat catheter biofilm induced	Mitochondrial function, oxygen consumption	No
NUC1	orf19.967	Major mitochondrial nuclease; has RNAse and DNA endo- and exonucleolytic activities; roles in mitochondrial recombination, apoptosis and maintenance of polyploidy; Spider biofilm repressed	Mitochondrial genome recombination	No
GCF1	orf19.400	HMG box mitochondrial protein; binds to mt DNA and the HWP1 promoter; mutant phenotype and functional complementation of an S. cerevisiae abf2 mutation suggest role in mt genome replication, maintenance; flow and Spider biofilm repressed	Mitochondrial genome replication	No
MIP1	orf19.3431	Ortholog(s) have 3'-5' exonuclease activity, DNA-directed DNA polymerase activity, role in mitochondrial DNA replication and mitochondrion localization	Mitochondrial genome replication	No
AIM45	orf19.2150	Putative ortholog of mammalian electron transfer flavoprotein complex subunit ETF-alpha; Spider biofilm repressed	Mitochondrial genome stability	No
MRPL40	orf19.484		Mitochondrial ribosome	No
FMP13	orf19.4396	Mitochondrial inner membrane protein; mammalian mitofilin domain; Spider biofilm repressed	Mitochondrial structure/inner membrane, MICOS complex	No
MIC19	orf19.6062.3	Mitochondrial protein; component of the mitochondrial inner membrane organizing system ; role in maintenance of crista junctions and inner membrane architecture	Mitochondrial structure/inner membrane, MICOS complex	No
MIC26	orf19.415	Putative protein of unknown function; Hap43p-repressed gene	Mitochondrial structure/inner membrane, MICOS complex	No
IML2	orf19.7229	Protein of unknown function; early-stage flow model biofilm induced; Hap43-repressed; Spider biofilm repressed	Mitohochondrial outer membrane protein in Sc	No
VMS1	orf19.5368	Ortholog of Vms1; component of a Cdc48-complex involved in protein quality control in S. cerevisiae; Spider biofilm repressed	Protein quality control	No
TRM1	orf19.3265	Putative N2,N2-dimethylguanine tRNA methyltransferase; induced upon adherence to polystyrene	Translation	No
HTS1	orf19.4051	Putative tRNA-His synthetase; downregulated upon phagocytosis by murine macrophage; stationary phase enriched protein; Spider biofilm repressed	Translation, tRNA synthetase, in Sc cytoplasmic and mitochondrial	No
FMP27	orf19.3422	Putative mitochondrial protein; mRNA binds She3		No
MIS11	orf19.2364	Predicted mitochondrial C1-tetrahydrofolate synthase precursor; putative protein of glycine catabolism; repressed by Efg1; fluconazole-induced; stationary phase enriched protein; rat catheter and Spider biofilm repressed (		No
NCA2	orf19.349	Ortholog(s) have role in aerobic respiration, mRNA metabolic process and mitochondrial outer membrane localization		No
RTN1	orf19.3799	Ortholog(s) have role in endoplasmic reticulum tubular network maintenance, nuclear pore complex assembly and Golgi apparatus, cortical endoplasmic reticulum, integral to endoplasmic reticulum membrane, mitochondrion localization		No
POR1	orf19.1042	Mitochondrial outer membrane porin; in detergent-resistant membrane fraction (possible lipid raft component); antigenic in human, mouse; Hap43p-induced; flucytosine-, macrophage-, farnesol- induced; fluconazole, caspofungin repressed	Mitochondria porin	No
RCF2	orf19.1691	Plasma-membrane-localized protein; filament induced; Hog1, ketoconazole, fluconazole and hypoxia-induced; regulated by Nrg1, Tup1, Upc2; induced by prostaglandins; flow model biofilm induced; rat catheter and Spider biofilm repressed		No
RPN11	orf19.7264	Metalloprotease subunit of 19S regulatory particle; part of 26S proteasome lid; couples the deubiquitination and degradation of proteasome substrates; involved, independent of catalytic activity, in fission of mitochondria and peroxisomes; protein abundance increases in response to DNA replication stress		No
TFP1	orf19.1680	Subunit of vacuolar H+-ATPase; stationary phase enriched protein; sumoylation target; Spider biofilm repressed	Vacuolar ATPase	No

## Sheet: Others-unknown
Common name	Assembly 19	Function	Functional group	Puf3 binding site
TPC1	orf19.28	Putative thiamine transmembrane transporter; Spider biofilm induced		NOT IN LIST
YCP4	orf19.5286	Putative flavodoxin; flow model, rat catheter and Spider biofilm repressed		No
	orf19.7092	Putative NAD dependent epimerase/dehydratase family protein; Spider biofilm repressed		No
	orf19.805	Putative protein of unknown function; possibly mitochondrial; Hap43-repressed; Spider biofilm repressed		Yes
	orf19.326	Unknown function		Yes
	orf19.5688	Predicted ORF from Assembly 19; removed from Assembly 20; subsequently reinstated in Assembly 21 based on comparative genome analysis	Function unknown	No
SSA2	orf19.1065	HSP70 family chaperone; cell wall fractions; antigenic; beta-defensin peptides impport; ATPase domain binds histatin 5; at hyphal surface, not yeast; farnesol-repressed in biofilm; flow model, Spider biofilm repressed; caspofungin repressed	Chaperone	Yes

## Sheet: Judged not in mito
Common name	Assembly 19	Function	Functional group	Puf3 binding site	Mitochondria/or not												Highthroughput proteomics studies in S. cerevisiae
ANB1	orf19.3426	Translation initiation factor eIF-5A	Translation	No	Mitochondrial??	Translation initation factor. The Sc protein is found in cytoplasm and mitochondrial proteome in a proteomics study. Annotated as "cytoplasmic ribosome" in SGD. Presence in mitochondrial proteome could be due to ribosome association with mitochondrial surface?
ARP2	orf19.7292	Verified component of the Arp2/3 complex in C. albicans	Actin nucleation complex, motility, polarised growth	No	Mitochondrial??	The protein in S. cerevisiae has been found to associate with mitochondria (Boldogh et al 2001 PNAS 98: 3162). Involved in mitochondrial movement.
CDC48	orf19.2340	CGD: Putative microsomal ATPase; plasma membrane-localized; regulated by Gcn2 and Gcn4; induced by amino acid starvation (3-AT); macrophage/pseudohyphal-repressed; protein levels decrease in stationary phase yeast; Spider biofilm repressed; SGD: AAA ATPase; subunit of polyubiquitin-selective segregase complex involved in ERAD, cell wall integrity during heat stress, mitotic spindle disassembly; s…	Quality control	No	Mitochondrial??	Found on the cell surface and plasma membrane in C. albicans. In S. cerevisiae, targeting to mitochondria has been found in response to oxidative stress.
Uncharacterized ORF	orf19.3307	CGD: Flavin-containing monooxygenase; catalyzes oxidation of biological thiols to maintain the ER redox buffer ratio for correct folding of disulfide-bonded proteins; Spider biofilm repressed; SGD: Flavin-containing monooxygenase; localized to the cytoplasmic face of the ER membrane		No	Mitochondrial??	The S. cerevisiae protein is in the ER membrane; the S. pombe homolog might be mitochondrial. Localization in C. albicans unknown.
MCD1	orf19.7634	Alpha-kleisin cohesin complex subunit; for sister chromatid cohesion in mitosis and meiosis; repressed by alpha pheromone in SpiderM medium; periodic cell-cycle expression; Hap43-repressed; rat catheter and Spider biofilm repressed	Cohesin	No	Mitochondrial??	Mitochondrial gene onthology in Candida is based on mitochondrial localization of the S. cerevisiae ortholog. The main function of the protein is in the nucleus (cohesin complex). The evidence in S. cerevisiae is from a study demonstrating cleavage of the C terminus of Mcd1 in response to hydrogen peroxide-induced apoptic signals, with the C terminal portion of the protein being targeted to mitoc…
NSR1	orf19.6090	CGD: Putative nucleolar protein with a predicted role in pre-rRNA processing and ribosome biogenesis; repressed by nitric oxide; required for flow model biofilm formation; Spider biofilm repressed; SGD: Nucleolar protein that binds nuclear localization sequences; required for pre-rRNA processing and ribosome biogenesis	rRNA processing	No	Mitochondrial??	Main function of protein is in the nucleus in S. cerevisiae. S. cerevisiae ortholog found in mitochondrial proteome in high throughput studies.											Sickmann et al PNAS 2003, v100, pg 13207; Reinders et al Journal of Proteome Research 2006, v5, pg. 1543.
PBP1	orf19.5459	mRNA polyadenylation regulating protein; Hap43-repressed; transcript is upregulated in RHE model of oral candidiasis and in clinical isolates from HIV+ patients with oral candidiasis; Spider biofilm repressed	mRNA translation	No	Mitochondrial??	In S. cerevisiae, main function in cytoplasm in mRNA polyadenylation, translation, stress granules. Found in mitochondria in high throughput studies.											Sickmann et al PNAS 2003, v100, pg 13207; Reinders et al Journal of Proteome Research 2006, v5, pg. 1543.
PGI1	orf19.3888	Glucose-6-phosphate isomerase; enzyme of glycolysis; antigenic; Efg1-regulated; induced upon adherence to polystyrene; repressed by phagocytosis, human neutrophils; flow model biofilm induced; rat catheter and Spider biofilm repressed	Metabolism	No	Mitochondrial??	Ortholog in S. cerevisiae found to be associated with mitochondrial surface, together with otherglycolytic enzymes (Brandina et al BBA 2006 1757: 1217.)
PGK1	orf19.3651	Phosphoglycerate kinase; localizes to cell wall and cytoplasm; antigenic in murine/human infection; flow model biofilm, Hog1-, Hap43-, GCN-induced; repressed upon phagocytosis; repressed in Spider biofilms by Bcr1, Ndt80, Rob1, Brg1	Metabolism	No	Mitochondrial??	Candida protein in cytoplasm and cell wall. Glycolytic enzyme. Mitochondrial gene onthology due to S. cerevisiae protein being found localized to mitochondria with other glycolytic enzymes (Brandina et al BBA 2006 1757: 1217.)
PIL1	orf19.778	Eisosome component; predicted role in endocytosis; echinocandin-binding protein; localizes to cell surface of hyphae, but not yeast-form cells; Hap43, YNB biofilm induced; rat catheter biofilm repressed	Lipid binding	No	Mitochondrial??	Eisosome component, which is on the cell surface. Found in eisosome in C. albicans and cortically localized (Reijnst et al Yeast 2011, 28: 331). Found in mitochondrial proteome in high throughput studies in S. cerevisiae..											Sickmann et al PNAS 2003, v100, pg 13207; Reinders et al Journal of Proteome Research 2006, v5, pg. 1543., Zahedi et al Mol Biol Cell 2006 v17: pg 1436.
PMA1	orf19.5383	Plasma membrane H(+)-ATPase; highly expressed, comprises 20-40% of total plasma membrane protein; levels increase at stationary phase transition; fluconazole induced; caspofungin repressed; upregulated in RHE model; Spider biofilm repressed	Plasma membrane ATPase	No	Mitochondrial??	The major plasma membrane ATPase.											Sickmann et al PNAS 2003, v100, pg 13207; Reinders et al Journal of Proteome Research 2006, v5, pg. 1543.
RAD23	orf19.1494	S. cerevisiae Rad23 ortholog; binds damaged DNA; Spider biofilm repressed	DNA repair	No	Mitochondrial??	S. cerevisiae protein is a subunit of the nuclear NER complex. Found in mitochondrial proteome in high throughput studies.											Sickmann et al PNAS 2003, v100, pg 13207; Reinders et al Journal of Proteome Research 2006, v5, pg. 1543.
RPL23A	orf19.3504	Ribosomal protein; downregulated upon phagocytosis by murine macrophage; Hap43-induced; sumoylation target; Spider biofilm repressed	Cytosolic ribosome	No	Mitochondrial??	Cytosolic ribosome. Mitochondrial gene onthology based on S. pombe homolog.
RPL28	orf19.2864.1	Putative ribosomal protein; Plc1-regulated; downregulated upon phagocytosis by murine macrophage; Spider biofilm repressed	Cytosolic ribosome	No	Mitochondrial??	Cytosolic ribosome. Mitochondrial gene onthology based on S. pombe homolog.
RPS18	orf19.7018	Predicted ribosomal protein	Cytosolic ribosome	No	Mitochondrial??	Cytosolic ribosome. Mitochondrial gene onthology based on S. pombe and S. cerevisiae homolog. Sc cerevisiae homolog found in mitochondrial proteome in high throughput studies.											Sickmann et al PNAS 2003, v100, pg 13207; Reinders et al Journal of Proteome Research 2006, v5, pg. 1543.
SCL1	orf19.5378	Proteasome subunit YC7alpha; protein present in exponential and stationary growth phase yeast cultures; flow model and Spider biofilm repressed	Proteasome	No	Mitochondrial??	Proteosomal subunit, found in mitochondrial proteome in high throughput studies in S. cerevisiae.											Sickmann et al PNAS 2003, v100, pg 13207; Reinders et al Journal of Proteome Research 2006, v5, pg. 1543.
SOD1	orf19.2770.1	Cytosolic copper- and zinc-containing superoxide dismutase; role in protection from oxidative stress; required for full virulence; alkaline induced by Rim101; induced by human blood; rat catheter, flow model and Spider biofilm repressed	Superoxide disumutase	No	Mitochondrial??	S. cerevisiae ortholog localizes to cytosol, nucleus and mitochondria. C. albicans protein in cytosol, inferred from direct assay (IDA).
TEF1	orf19.5119	Translation elongation factor 1-alpha; at cell surface; binds human plasminogen; macrophage/pseudohyphal-induced; induced in RHE model of oral candidiasis, in clinical oral candidiasis isolates; possibly essential; Spider biofilm repressed	Translation	No	Mitochondrial??	Translation factor in cytoplasm. Mitochondrial gene onthology inferred from a physical interaction with mitochondria-associated glycolytic enzymes ENO2 and ENO1 in S. cerevisiae (Brandina et al 2006, BBA 1757: 1217.
TOP2	orf19.2873	DNA topoisomerase II; catalyzes ATP-dependent DNA relaxation and decatenation in vitro; Y842 predicted to be catalytic; functional homolog of S. cerevisiae Top2p; sensitive to amsacrine or doxorubicin; farnesol-upregulated in biofilm	DNA topoisomerase	No	Mitochondrial??	S. cerevisiae: nuclear DNA topoisomerase; found in mitochondria in high throughput studies.											Reinders et al Journal of Proteome Research 2006, v5, pg. 1543.
TOS4	orf19.668	Putative fork-head transcription factor; rat catheter and Spider biofilm repressed	Transcription factor	No	Mitochondrial??	S. cerevisiae: putative nuclear transcription factor; ound in mitochondria in high throughput studies.											Sickmann et al PNAS 2003, v100, pg 13207; Reinders et al Journal of Proteome Research 2006, v5, pg. 1543.
ZUO1	orf19.2709	Ortholog of S. cerevisiae Zuo1; a cytosolic ribosome-associated chaperone; likely to be essential for growth, based on an insertional mutagenesis strategy; Spider biofilm repressed	Cytosolic ribosome	No	Mitochondrial??	S. cerevisiae homolog found in mitochondria in high throughput studies.											Sickmann et al PNAS 2003, v100, pg 13207; Reinders et al Journal of Proteome Research 2006, v5, pg. 1543.
ERG6	orf19.1631	Delta(24)-sterol C-methyltransferase, converts zymosterol to fecosterol, ergosterol biosynthesis; mutation confers nystatin resistance; Hap43, GlcNAc-, fluconazole-induced; upregulated in azole-resistant strain; Spider biofilm repressed	Metabolism	No	Mitochondrial??	S. cerevisiae homolog found associated with mitochondrial outer membrane in high throughput studies.											Sickmann et al PNAS 2003, v100, pg 13207; Reinders et al Journal of Proteome Research 2006, v5, pg. 1543., Zahedi et al Mol Biol Cell 2006 v17: pg 1436.
ERG9	orf19.3616	Putative farnesyl-diphosphate farnesyl transferase (squalene synthase); sterol biosynthesis pathway; likely essential for growth; regulated by fluconazole, lovastatin; amphotericin B, caspofungin repressed; Spider biofilm repressed	Metabolism	No	Mitochondrial??	S. cerevisiae homolog found associated with mitochondrial outer membrane in high throughput studies.											Zahedi et al Mol Biol Cell 2006 v17: pg 1436.
GPM1	orf19.903	Phosphoglycerate mutase; surface protein that binds host complement Factor H and FHL-1; antigenic; fluconazole, or amino acid starvation (3-AT) induced, farnesol-repressed; Hap43, flow model biofilm induced; Spider biofilm repressed	Metabolism	No	Mitochondrial??	Surface protein in C. albicans. Glycolysis and gluconeogenesis enzyme. Cytosolic pathway. The S. cerevisiae homolog has been found in the mitochondrial intermembrane space and in mitochondrial proteome.											Voegtle et al Mol Cell Proteomics 2012, 11: 184, Reinders et al Journal of Proteome Research 2006, v5, pg. 1543.
IFU5	orf19.2568	Predicted membrane protein; estradiol-induced; upregulation associated with CDR1 and CDR2 overexpression or fluphenazine; putative drug-responsive regulatory site; similar to S. cerevisiae Wwm1p; Hap43-repressed; Spider biofilm repressed	Membrane protein	No	Mitochondrial??	In C. albicans predicted to be membrane protein. S. cerevisiae homolog found in nucleus, cytoplasm and mitochondria. The S. cerevisiae homolog is a WW domain containing protein of unknown function; binds to Mca1p, a caspase-related protease that regulates H2O2-induced apoptosis; overexpression causes G1 phase growth arrest and clonal death that is suppressed by overexpression of MCA1. Found in mi…											Sickmann et al PNAS 2003, v100, pg 13207; Reinders et al Journal of Proteome Research 2006, v5, pg. 1543.
FBA1	orf19.4618	Fructose-bisphosphate aldolase; glycolytic enzyme	Metabolism	No	Mitochondrial??	Enzyme of glycolysis.Ortholog in S. cerevisiae found to be associated with mitochondrial surface, together with otherglycolytic enzymes (Brandina et al BBA 2006 1757: 1217.) Also found in mitochondria in another study: Rinnerthaler et al BBA 2006, 1757: 631.
HXK2	orf19.542	Hexokinase II; antigenic in humans; repressed by human neutrophils; Efg1-regulated; fluconazole-induced; gene regulation by Ssn6; present in exponential and stationary growth phase; flow model biofilm induced; Spider biofilm repressed	Metabolism	No	Mitochondrial??	Enzyme of glycolysis.Ortholog in S. cerevisiae found to be associated with mitochondrial surface, together with other glycolytic enzymes (Brandina et al BBA 2006 1757: 1217.)
CBF1	orf19.2876	Transcription factor	Gene expression	No	Not mitochondrial	Verified transcription factor in C. albicans. Mitochondrial gene onthology based on S. cerevisiae homolog which is found in mitochondria in high throughput studies, although also main function is nuclear.											Sickmann et al PNAS 2003, v100, pg 13207; Reinders et al Journal of Proteome Research 2006, v5, pg. 1543.
HTA3	orf19.327	Putative histone H2A; amphotericin B repressed; flucytosine induced; RNA abundance regulated by tyrosol and cell density; Spider biofilm repressed	Histone H2A	No	Not mitochondrial	Putative histone H2A. Mitochondrial onthology is based on S. pombe homolog, which is also a histone.
green: protein or fragment targeted to mitochondria under certain, specific conditions in S. cerevisiae;
yellow: not strictly mitochondrial protein, but might have a function in mitochondrial biology based on S. cerevisiae studies;
pink: glycolytic enzyme, found associated with mitochondria in S. cerevisiae in one main study: Brandina et al 2006, BBA: 1757: 1217.
blue: role in translation/cytosolic ribosome. Found in mitochondrial proteome in high throughput studies in S. cerevisiae.
brown: ER proteins, mainly enzymes of lipid biosynthesis. Found in mitochondrial fractions in S. cerevisiae studie or S. pombe studies suggest mitochondrial localization.
