# Supplementary material for: Integration of Posttranscriptional Gene Networks into Metabolic Adaptation and Biofilm Maturation in Candida albicans
Source: PLoS Genet. 2015 Oct 16;11(10):e1005590. doi: 10.1371/journal.pgen.1005590 (PMC4608769; doi:10.1371/journal.pgen.1005590)
Supplement: S2 Dataset — The C. albicans PATseq data is from this study and described in Materials and Methods. The S. cerevisiae PAT-seq data is from [41]. (XLSX) [file pgen.1005590.s012.xlsx]

## Sheet: Ca_Puf3_bind_list
locus_tag	gene	bidir_Puf3_count	Puf3_count	Puf3_least_mismatch	utr_length	Puf3_nearest_CDS	Puf3_nearest_PA	initial_C	initial_A	initial_T	seqs	ortholog
orf19.2048		0	3	0	120	18	41	1	0	1	CATGTAAATA,TGTGTAAATA,CATGTATATA
orf19.3946		0	3	0	89	1	37	1	0	1	CTTGTATATA,CGTGTATATA,TTTGTATATA	YGR062C
orf19.4299	MSW1	0	3	0	136	55	25	0	1	1	ATTGTATATA,ATTGTAAATA,TATGTATATA	YDR268W
orf19.1276		0	2	0	97	70	5	1	1	0	AATGTAAATA,CATGTAAATA
orf19.1546		0	2	0	48	8	17	1	0	1	TATGTATATA,CATGTAAATA	YMR157C
orf19.1592		0	2	0	116	60	38	0	1	1	AATGTATATA,TATGTATATA	YPL041C
orf19.1617		0	2	0	73	25	8	1	1	0	CATGTAAATA,AATGTACATA	YDR282C
orf19.2201		0	2	0	155	24	25	1	0	1	CGTGTAAATA,TTTGTAAATA	YBR120C
orf19.2214		0	2	0	99	32	34	0	1	1	TTTGTAAATA,AATGTAAATA	YDR237W
orf19.2382		0	2	0	85	19	39	1	1	0	ATTGTAAATA,CTTGTATATA	YPL040C
orf19.2639		1	2	0	168	88	42	0	1	1	TATGTACATA,AGTGTATATA	YKR085C
orf19.2754	TIM13	0	2	0	230	171	22	1	1	0	ATTGTATATA,CTTGTAAATA	YGR181W
orf19.2947	SNZ1	0	2	0	151	79	40	1	0	0	CTTGTATATA,CATGTATATA	YMR096W
orf19.3167		0	2	0	58	14	22	1	0	1	TTTGTAAATA,CATGTAAATA	YPL172C
orf19.336	YAH1	0	2	0	184	89	31	0	0	1	TTTGTAAATA,TCTGTATATA	YPL252C
orf19.3539		0	2	0	286	201	29	0	1	1	AGTGTATATA,TGTGTATATA	YBR141C
orf19.3656	COX15	0	2	0	110	12	25	1	0	1	TCTGTAAATA,CTTGTATATA	YER141W
orf19.3797		0	2	0	115	2	48	0	0	1	TATGTAAATA,TATGTATATA	YDL202W
orf19.4018		0	2	0	39	9	6	0	1	1	TCTGTACATA,AATGTAAATA	YJR113C
orf19.4105		0	2	0	88	12	53	1	0	0	CGTGTATATA,CATGTACATA	YMR048W
orf19.445		0	2	0	125	52	34	0	1	1	ATTGTAAATA,TTTGTATATA	YNR040W
orf19.458		0	2	0	64	2	25	1	0	1	TGTGTACATA,CCTGTATATA	YDR375C
orf19.4787		0	2	0	122	9	47	0	1	0	AGTGTATATA,ATTGTATATA	YJL162C
orf19.4855	BUD31	0	2	0	103	1	78	1	0	1	CTTGTAAATA,TATGTATATA	YCR063W
orf19.4929		0	2	0	93	22	31	1	0	1	CATGTATATA,TTTGTATATA	YLR067C
orf19.498		0	2	0	101	14	60	0	0	1	TATGTATATA,TTTGTAAATA	YNL137C
orf19.5064	MRPL3	0	2	0	236	25	32	0	0	1	TCTGTAAATA,TCTGTAAATA	YMR024W
orf19.51		0	2	0	67	23	24	1	0	1	TTTGTATATA,CCTGTAAATA	YMR012W
orf19.5133	ZCF29	0	2	0	221	142	26	1	0	1	CTTGTATATA,TGTGTATATA
orf19.549		0	2	0	92	53	3	1	1	0	CCTGTAAATA,AATGTATATA	YCR003W
orf19.5681		0	2	0	51	15	15	0	1	1	TTTGTAAATA,AATGTATATA
orf19.6129	MRPL8	0	2	0	86	18	41	1	0	1	CTTGTAAATA,TTTGTAAATA	YJL063C
orf19.6668		1	2	0	100	56	24	0	1	1	TATGTACATA,AATGTATATA	YMR264W
orf19.6672	MDJ1	0	2	0	166	30	93	1	1	0	AATGTATATA,CTTGTAAATA	YFL016C
orf19.6736		0	2	0	109	59	19	1	1	0	CGTGTACATA,AATGTATATA	YOR205C
orf19.679	FGR39	0	2	0	81	25	38	0	1	1	ATTGTAAATA,TATGTAAATA
orf19.7042		0	2	0	155	44	36	1	0	1	CGTGTATATA,TATGTAAATA
orf19.7551	ALO1	0	2	0	180	57	18	0	1	1	TGTGTATATA,AATGTACATA	YML086C
orf19.7665		0	2	0	46	14	13	1	1	0	CGTGTAAATA,AATGTACATA	YJL003W
orf19.102		0	1	0	78	23	45	0	0	1	TCTGTAAATA	YMR064W
orf19.1029	RPP1	0	1	0	68	4	54	0	1	0	AGTGTATATA	YHR062C
orf19.1064	ACS2	0	1	0	46	5	31	0	0	1	TCTGTATATA	YLR153C
orf19.1065	SSA2	0	1	0	87	10	67	0	1	0	AATGTATATA	YLL024C
orf19.1069	RPN4	0	1	0	297	276	11	1	0	0	CATGTACATA	YDL020C
orf19.1087		0	1	0	147	86	51	0	0	1	TGTGTAAATA
orf19.109		0	1	0	98	24	64	0	0	1	TTTGTAAATA	YPL097W
orf19.1109		0	1	0	158	111	37	0	0	1	TCTGTAAATA
orf19.1114		1	1	0	164	116	38	0	0	1	TATGTACATA	YML030W
orf19.1119	MTR10	0	1	0	95	79	6	0	0	1	TTTGTATATA	YOR160W
orf19.1135	CAS1	0	1	0	68	30	28	0	0	1	TCTGTAAATA	YMR284W
orf19.1154	EGD1	0	1	0	191	155	26	0	0	1	TGTGTATATA	YPL037C
orf19.1163		0	1	0	178	119	49	0	0	1	TGTGTACATA	YDR336W
orf19.1166	CTA3	0	1	0	147	126	11	0	0	1	TATGTATATA	YBL047C
orf19.1182		0	1	0	276	227	39	0	1	0	ACTGTAAATA
orf19.1186		0	1	0	63	8	45	0	1	0	AGTGTATATA
orf19.1195		0	1	0	57	19	28	1	0	0	CTTGTATATA	YKL134C
orf19.1198		0	1	0	189	50	129	1	0	0	CTTGTATATA	YBL107C
orf19.1201		0	1	0	51	12	29	0	1	0	ACTGTAAATA	YHR011W
orf19.1233	ADE4	1	1	0	128	44	74	0	0	1	TATGTACATA	YMR300C
orf19.1240		0	1	0	66	18	38	0	0	1	TGTGTATATA	YPR117W
orf19.1252	YME1	0	1	0	251	122	119	0	0	1	TATGTAAATA
orf19.1263	CFL1	0	1	0	134	31	93	0	1	0	ACTGTAAATA
orf19.1267.1		0	1	0	95	57	28	1	0	0	CTTGTATATA	YER048W-A
orf19.1289	SCT1	0	1	0	125	75	40	0	1	0	ATTGTACATA	YBL011W
orf19.1291	ABZ1	0	1	0	85	42	33	0	0	1	TATGTAAATA	YNR033W
orf19.1295	VAS1	0	1	0	103	70	23	0	0	1	TTTGTAAATA	YGR094W
orf19.1303		0	1	0	68	12	46	1	0	0	CTTGTATATA	YGL143C
orf19.1336.2		0	1	0	162	115	37	1	0	0	CTTGTATATA	YBL059C-A
orf19.1343	MED16	0	1	0	51	11	30	0	0	1	TTTGTAAATA	YNL236W
orf19.1352	TIM22	0	1	0	101	68	23	1	0	0	CTTGTACATA	YDL217C
orf19.1360		0	1	0	234	73	151	1	0	0	CTTGTATATA	YNL213C
orf19.1371		0	1	0	53	6	37	0	1	0	ATTGTATATA
orf19.1404		0	1	0	64	38	16	0	1	0	AATGTATATA	YML080W
orf19.1406		0	1	0	336	288	38	0	1	0	AATGTAAATA	YIL139C
orf19.1413	YFH1	0	1	0	151	50	91	0	0	1	TATGTAAATA	YDL120W
orf19.1416	COX11	0	1	0	79	22	47	1	0	0	CCTGTAAATA	YPL132W
orf19.1422	FZO1	0	1	0	135	41	84	0	0	1	TATGTATATA	YBR179C
orf19.1466	REX2	0	1	0	95	20	65	1	0	0	CTTGTAAATA	YLR059C
orf19.1481	HAP42	0	1	0	155	95	50	0	0	1	TCTGTATATA
orf19.1483		0	1	0	110	55	45	0	0	1	TTTGTACATA	YKL137W
orf19.1485		0	1	0	194	126	58	0	1	0	ACTGTAAATA	YKL138C
orf19.150	TIM17	0	1	0	324	287	27	1	0	0	CTTGTACATA	YJL143W
orf19.1528		0	1	0	162	90	62	1	0	0	CTTGTACATA	YMR228W
orf19.1545		0	1	0	71	27	34	1	0	0	CTTGTAAATA	YMR158W
orf19.1552	CPR3	0	1	0	130	60	60	0	0	1	TCTGTATATA	YML078W
orf19.1569	UTP22	0	1	0	178	163	5	0	1	0	ACTGTAAATA	YGR090W
orf19.1587	HGT20	0	1	0	39	9	20	0	0	1	TATGTAAATA
orf19.163	PAN6	0	1	0	140	90	40	0	1	0	AATGTACATA	YIL145C
orf19.1650	TOM6	0	1	0	100	53	37	1	0	0	CGTGTATATA	YOR045W
orf19.1653		0	1	0	50	7	33	0	0	1	TTTGTAAATA
orf19.1662		0	1	0	54	33	11	0	1	0	ATTGTACATA	YDR347W
orf19.1664		0	1	0	118	9	99	0	0	1	TATGTATATA
orf19.1669	AFG3	0	1	0	158	114	34	0	0	1	TTTGTACATA	YER017C
orf19.1676		0	1	0	67	27	30	0	1	0	ATTGTACATA	YDL183C
orf19.1716	URA3	0	1	0	73	31	32	0	0	1	TTTGTATATA
orf19.1719	SGA1	0	1	0	126	73	43	1	0	0	CTTGTATATA	YIL099W
orf19.1742	HEM3	0	1	0	380	318	52	0	0	1	TCTGTATATA	YDL205C
orf19.1769		0	1	0	370	173	187	0	1	0	ATTGTATATA	YOR281C
orf19.1772		0	1	0	87	69	8	1	0	0	CATGTAAATA	YER077C
orf19.1782		0	1	0	77	26	41	0	0	1	TGTGTATATA
orf19.1785		0	1	0	249	153	86	0	1	0	AATGTAAATA
orf19.1789		0	1	0	87	53	24	0	0	1	TTTGTAAATA	YJR003C
orf19.1794		0	1	0	148	33	105	1	0	0	CATGTAAATA	YGR222W
orf19.182		0	1	0	106	57	39	1	0	0	CTTGTATATA	YOR201C
orf19.1826	MDM34	0	1	0	276	197	69	0	0	1	TATGTATATA	YGL219C
orf19.188		0	1	0	37	19	8	0	0	1	TATGTATATA
orf19.1896	SSC1	0	1	0	195	109	76	0	0	1	TTTGTATATA	YJR045C
orf19.193		0	1	0	111	37	64	0	0	1	TATGTATATA
orf19.1941	NUF2	0	1	0	70	34	26	0	0	1	TATGTATATA	YOL069W
orf19.1956		0	1	0	59	29	20	1	0	0	CATGTACATA	YOR354C
orf19.1957	CYC3	0	1	0	138	90	38	1	0	0	CATGTATATA	YAL039C
orf19.1967		0	1	0	74	28	36	1	0	0	CATGTAAATA	YCR046C
orf19.1977	URA4	0	1	0	66	54	2	1	0	0	CATGTAAATA	YLR420W
orf19.1981	IMP2	0	1	0	153	82	61	0	0	1	TTTGTATATA	YMR035W
orf19.2001		0	1	0	55	31	14	0	1	0	AATGTATATA
orf19.2013	KAR2	0	1	0	97	27	60	0	0	1	TATGTATATA	YJL034W
orf19.2016	ERG28	0	1	0	185	122	53	0	1	0	AATGTACATA	YER044C
orf19.2019		0	1	0	64	36	18	1	0	0	CTTGTAAATA	YBL038W
orf19.2039	MSF1	0	1	0	104	9	85	1	0	0	CTTGTATATA	YPR047W
orf19.2057		0	1	0	95	36	49	1	0	0	CTTGTATATA	YMR089C
orf19.2116	NAT2	0	1	0	53	3	40	1	0	0	CATGTACATA	YGR147C
orf19.2137		0	1	0	61	20	31	1	0	0	CTTGTACATA
orf19.2178	MRS4	0	1	0	162	40	112	0	0	1	TTTGTAAATA	YKR052C
orf19.2187	ALG7	0	1	0	97	47	40	0	0	1	TATGTATATA	YBR243C
orf19.2209	YVC1	0	1	0	330	286	34	0	1	0	AGTGTATATA	YOR087W
orf19.223		0	1	0	87	37	40	0	0	1	TATGTAAATA	YNR047W
orf19.2249		0	1	0	77	22	45	1	0	0	CTTGTATATA	YNR020C
orf19.2259		0	1	0	80	41	29	0	1	0	ATTGTACATA	YNR022C
orf19.227	COX7	0	1	0	138	69	59	0	0	1	TATGTATATA	YMR256C
orf19.2275		0	1	0	173	137	26	1	0	0	CTTGTAAATA	YGL068W
orf19.2309	PET127	0	1	0	90	21	59	0	0	1	TTTGTAAATA	YOR017W
orf19.2333		0	1	0	120	80	30	0	1	0	AGTGTATATA	YHR009C
orf19.2347	MNN2	0	1	0	121	51	60	1	0	0	CTTGTAAATA
orf19.2356	CRZ2	0	1	0	70	35	25	0	0	1	TATGTATATA
orf19.2362		0	1	0	145	54	81	0	0	1	TGTGTATATA	YOR287C
orf19.2363		0	1	0	175	96	69	0	0	1	TATGTATATA	YOR286W
orf19.2365	POL2	0	1	0	63	20	33	0	1	0	AGTGTACATA	YNL262W
orf19.240	PAM17	0	1	0	278	79	189	1	0	0	CGTGTAAATA	YKR065C
orf19.2414		0	1	0	83	30	43	0	0	1	TATGTATATA
orf19.2415		0	1	0	40	27	3	1	0	0	CATGTAAATA	YOL033W
orf19.2422	ARC1	0	1	0	61	1	50	0	0	1	TATGTATATA	YGL105W
orf19.2438		0	1	0	58	41	7	1	0	0	CTTGTACATA	YNR036C
orf19.2472.1		0	1	0	119	59	50	0	0	1	TGTGTACATA
orf19.2495	GSL1	0	1	0	136	50	76	0	1	0	ATTGTACATA
orf19.2501	FLC1	0	1	0	190	88	92	0	0	1	TATGTATATA	YGL139W
orf19.2511.1	MRPL33	0	1	0	163	100	53	1	0	0	CTTGTACATA	YMR286W
orf19.2511.2		1	1	0	255	179	66	0	0	1	TATGTACATA
orf19.2520		0	1	0	47	20	17	1	0	0	CATGTACATA	YDR337W
orf19.2524	MGE1	0	1	0	121	71	40	1	0	0	CTTGTACATA	YOR232W
orf19.2529		0	1	0	68	55	3	0	1	0	AATGTATATA	YNL038W
orf19.2544		0	1	0	168	122	36	0	0	1	TGTGTAAATA	YBL057C
orf19.2552		0	1	0	269	82	177	0	0	1	TTTGTATATA
orf19.2555	URA5	0	1	0	78	35	33	0	0	1	TATGTATATA	YML106W
orf19.2602	OPT1	0	1	0	131	94	27	0	1	0	ATTGTATATA	YJL212C
orf19.2610		0	1	0	49	0	39	0	1	0	ACTGTATATA
orf19.2618	MET2	0	1	0	188	150	28	1	0	0	CATGTATATA	YNL277W
orf19.2650.1		0	1	0	98	39	49	1	0	0	CGTGTATATA	YDL045W-A
orf19.2690		0	1	0	164	10	144	0	1	0	ATTGTAAATA	YOR211C
orf19.270		0	1	0	122	56	56	0	1	0	AATGTATATA
orf19.2717	SAS10	0	1	0	124	39	75	0	0	1	TTTGTAAATA	YDL153C
orf19.2747	RGT1	0	1	0	134	79	45	0	1	0	AATGTATATA	YKL038W
orf19.2748	ARG83	0	1	0	143	65	68	0	0	1	TTTGTATATA
orf19.2755		0	1	0	112	51	51	1	0	0	CATGTATATA	YBL041W
orf19.2757		0	1	0	39	5	24	0	1	0	ACTGTACATA
orf19.2765	PGA62	0	1	0	388	269	109	0	0	1	TTTGTATATA
orf19.2772	HOS3	0	1	0	49	17	22	0	1	0	AATGTATATA	YPL116W
orf19.2794		0	1	0	84	34	40	0	0	1	TATGTATATA	YBL036C
orf19.2798		0	1	0	55	1	44	0	1	0	ACTGTAAATA	YDR332W
orf19.2803	HEM13	0	1	0	216	192	14	1	0	0	CATGTACATA	YDR044W
orf19.2842	GZF3	0	1	0	149	85	54	0	0	1	TATGTATATA	YJL110C
orf19.2846		0	1	0	78	67	1	0	0	1	TTTGTACATA
orf19.2848		0	1	0	271	227	34	1	0	0	CGTGTATATA	YPR185W
orf19.2850		0	1	0	137	74	53	0	0	1	TATGTAAATA	YMR219W
orf19.2852		0	1	0	84	41	33	1	0	0	CTTGTATATA	YBL090W
orf19.2863.1	ERV1	0	1	0	116	32	74	1	0	0	CTTGTATATA	YGR029W
orf19.2938		0	1	0	98	60	28	0	0	1	TATGTATATA	YLR077W
orf19.2953	TOM20	0	1	0	254	189	55	0	0	1	TTTGTATATA	YGR082W
orf19.2960	FRS2	0	1	0	87	40	37	0	1	0	AATGTAAATA	YFL022C
orf19.2977	MIA40	0	1	0	84	52	22	0	0	1	TTTGTAAATA	YKL195W
orf19.2978		0	1	0	160	111	39	0	0	1	TGTGTATATA
orf19.2984	MST1	0	1	0	53	3	40	1	0	0	CCTGTACATA	YKL194C
orf19.2987		0	1	0	83	18	55	0	0	1	TTTGTATATA	YHR194W
orf19.2989	GOR1	0	1	0	125	88	27	1	0	0	CTTGTATATA	YNL274C
orf19.300	AIP2	0	1	0	91	21	60	0	0	1	TCTGTAAATA	YDL178W
orf19.3018	SPP1	0	1	0	46	16	20	0	1	0	AATGTACATA	YPL138C
orf19.3022		0	1	0	63	14	39	0	1	0	AATGTAAATA	YDR175C
orf19.3026	MAS1	0	1	0	80	9	61	1	0	0	CTTGTACATA	YLR163C
orf19.3031	SEC62	0	1	0	93	4	79	0	0	1	TATGTATATA	YPL094C
orf19.3040	EHT1	0	1	0	85	30	45	0	0	1	TTTGTAAATA	YBR177C
orf19.3057		0	1	0	117	54	53	1	0	0	CTTGTACATA	YJR118C
orf19.3064	MRPL27	0	1	0	75	39	26	0	0	1	TTTGTAAATA	YBR282W
orf19.3071	MIH1	0	1	0	87	6	71	0	0	1	TATGTATATA	YMR036C
orf19.3089		0	1	0	157	121	26	1	0	0	CCTGTACATA	YLR168C
orf19.3113		0	1	0	79	33	36	0	1	0	AATGTATATA
orf19.3126	CCT6	0	1	0	96	72	14	0	1	0	AATGTATATA	YDR188W
orf19.3139		0	1	0	57	9	38	1	0	0	CATGTAAATA
orf19.318		0	1	0	69	19	40	1	0	0	CGTGTACATA	YJR122W
orf19.3202		0	1	0	181	110	61	0	1	0	AATGTATATA
orf19.3204		0	1	0	88	25	53	1	0	0	CATGTATATA
orf19.3205	MPRL36	0	1	0	85	45	30	1	0	0	CTTGTATATA	YBR122C
orf19.3227	FTH2	0	1	0	207	144	53	0	0	1	TTTGTATATA
orf19.3240	ERG27	0	1	0	81	36	35	0	0	1	TTTGTACATA	YLR100W
orf19.3244		0	1	0	136	38	88	1	0	0	CTTGTATATA	YHR116W
orf19.325		0	1	0	56	20	26	1	0	0	CTTGTATATA	YLR115W
orf19.326		0	1	0	80	6	64	1	0	0	CTTGTACATA
orf19.3294	MBF1	1	1	0	132	80	42	0	0	1	TATGTACATA	YOR298C-A
orf19.3297		0	1	0	70	27	33	1	0	0	CTTGTACATA	YGR215W
orf19.3312		0	1	0	84	16	58	1	0	0	CTTGTATATA	YER080W
orf19.3322	DUT1	0	1	0	56	43	3	0	0	1	TGTGTATATA	YBR252W
orf19.3331	ABC1	0	1	0	246	161	75	0	0	1	TATGTATATA	YGL119W
orf19.3340	SOD2	0	1	0	149	93	46	0	1	0	ATTGTATATA
orf19.3348		0	1	0	67	20	37	1	0	0	CGTGTAAATA	YOR150W
orf19.3350	MRP20	0	1	0	155	38	107	1	0	0	CATGTAAATA	YDR405W
orf19.3351		0	1	0	236	199	27	0	1	0	ATTGTACATA
orf19.3354		0	1	0	101	19	72	0	0	1	TTTGTATATA	YJR145C
orf19.3357		0	1	0	182	140	32	0	1	0	ATTGTAAATA	YHR059W
orf19.3359	ARP8	0	1	0	164	119	35	0	0	1	TTTGTATATA	YOR141C
orf19.3365	DAO2	0	1	0	72	17	45	0	1	0	ACTGTATATA
orf19.3367		0	1	0	107	59	38	1	0	0	CTTGTAAATA	YNL177C
orf19.3391	ADK1	0	1	0	193	147	36	0	1	0	AATGTATATA	YDR226W
orf19.3394		0	1	0	147	101	36	0	0	1	TTTGTACATA
orf19.3396	HCH1	0	1	0	81	22	49	0	0	1	TGTGTATATA	YNL281W
orf19.3399		0	1	0	90	36	44	0	0	1	TATGTATATA	YDR485C
orf19.3407	RAD18	0	1	0	166	120	36	0	0	1	TTTGTAAATA	YCR066W
orf19.3439		0	1	0	111	49	52	0	0	1	TATGTATATA
orf19.3449		0	1	0	151	83	58	0	0	1	TGTGTATATA	YDR266C
orf19.346	ALT1	1	1	0	67	20	37	0	0	1	TATGTACATA	YLR089C
orf19.3465	RPL10A	0	1	0	104	9	85	0	0	1	TTTGTATATA	YPL220W
orf19.3468	ALG11	0	1	0	108	74	24	0	1	0	AATGTAAATA	YNL048W
orf19.347	RSN1	0	1	0	365	279	76	0	0	1	TGTGTATATA
orf19.3480		0	1	0	81	25	46	0	0	1	TTTGTAAATA	YGL129C
orf19.3522		0	1	0	344	116	218	0	0	1	TGTGTACATA
orf19.3532	MRPL10	0	1	0	53	7	36	1	0	0	CATGTATATA	YNL284C
orf19.354		0	1	0	69	24	35	1	0	0	CATGTATATA	YER078C
orf19.3551	DAD2	0	1	0	361	35	316	0	0	1	TGTGTACATA	YKR083C
orf19.3554	AAT1	0	1	0	73	17	46	0	1	0	AATGTATATA	YKL106W
orf19.3559		0	1	0	76	42	24	1	0	0	CTTGTAAATA	YGR165W
orf19.357		0	1	0	51	8	33	0	0	1	TTTGTACATA	YGR132C
orf19.3571		0	1	0	230	214	6	0	0	1	TATGTATATA
orf19.3577	COQ5	0	1	0	113	56	47	1	0	0	CATGTACATA	YML110C
orf19.3660		0	1	0	90	15	65	0	1	0	ATTGTACATA
orf19.3667		0	1	0	45	20	15	0	1	0	AATGTAAATA
orf19.3670	GAL1	0	1	0	285	217	58	0	0	1	TGTGTATATA	YBR020W
orf19.3686		0	1	0	76	32	34	0	1	0	ATTGTATATA	YJL180C
orf19.3689		0	1	0	157	25	122	0	1	0	ATTGTATATA	YLR345W
orf19.3691	TIM21	0	1	0	174	135	29	1	0	0	CATGTAAATA	YGR033C
orf19.3696	TOM22	0	1	0	149	72	67	1	0	0	CTTGTAAATA	YNL131W
orf19.3700	TOM70	0	1	0	307	155	142	0	0	1	TTTGTATATA	YNL121C
orf19.3704.1		0	1	0	118	41	67	1	0	0	CTTGTATATA	YNR037C
orf19.3753	SEF1	0	1	0	165	16	139	0	1	0	AATGTAAATA	YBL066C
orf19.3755		0	1	0	204	158	36	0	0	1	TTTGTACATA	YLR312W-A
orf19.3762		0	1	0	81	19	52	0	1	0	AGTGTAAATA
orf19.3777	IMG2	0	1	0	90	57	23	1	0	0	CTTGTAAATA	YCR071C
orf19.3788.1	RPL30	0	1	0	81	55	16	0	1	0	AATGTACATA	YGL030W
orf19.3789	RPL24A	0	1	0	179	9	160	0	1	0	ATTGTAAATA	YGL031C
orf19.3810		0	1	0	357	34	313	1	0	0	CATGTATATA	YKR080W
orf19.3817		0	1	0	54	6	38	0	0	1	TGTGTATATA
orf19.3823	ZDS1	0	1	0	68	38	20	0	1	0	ATTGTAAATA	YMR273C
orf19.386	SAM4	0	1	0	50	37	3	0	1	0	ATTGTAAATA	YPL273W
orf19.3899	SDC1	0	1	0	89	27	52	0	1	0	AGTGTATATA	YDR469W
orf19.3900		0	1	0	105	86	9	1	0	0	CTTGTACATA	YDR470C
orf19.3911	SAH1	0	1	0	387	327	50	0	0	1	TATGTATATA	YER043C
orf19.3914		0	1	0	81	43	28	0	1	0	AGTGTATATA
orf19.392		0	1	0	73	20	43	1	0	0	CTTGTATATA	YGR174C
orf19.3938		0	1	0	72	24	38	1	0	0	CTTGTATATA	YJR101W
orf19.3941	URA7	0	1	0	126	59	57	0	0	1	TGTGTATATA
orf19.3956		0	1	0	94	38	46	0	0	1	TGTGTATATA	YMR293C
orf19.3959	SSD1	0	1	0	137	43	84	0	0	1	TATGTAAATA	YDR293C
orf19.397		0	1	0	68	34	24	0	1	0	AATGTACATA	YDR462W
orf19.3974	PUT2	0	1	0	62	41	11	0	1	0	AATGTAAATA	YHR037W
orf19.4001		0	1	0	35	22	3	1	0	0	CTTGTAAATA	YDL107W
orf19.4006		0	1	0	63	11	42	1	0	0	CTTGTATATA	YHR063C
orf19.4023	MRP2	0	1	0	71	32	29	1	0	0	CATGTAAATA	YPR166C
orf19.409		0	1	0	117	30	77	0	0	1	TGTGTATATA	YNR018W
orf19.4097		0	1	0	48	3	35	1	0	0	CTTGTATATA
orf19.412	SSH1	0	1	0	209	186	13	0	1	0	AATGTATATA	YBR283C
orf19.4120	LAS1	0	1	0	35	13	12	0	1	0	AATGTATATA	YKR063C
orf19.4153		0	1	0	129	88	31	0	0	1	TATGTATATA	YPL003W
orf19.4159		0	1	0	53	7	36	0	0	1	TTTGTAAATA	YMR166C
orf19.417	MTM1	0	1	0	105	59	36	1	0	0	CATGTACATA	YGR257C
orf19.4176		0	1	0	115	25	80	0	0	1	TTTGTACATA	YMR188C
orf19.4185		0	1	0	130	91	29	0	0	1	TGTGTATATA	YGR203W
orf19.4186	PCT1	0	1	0	54	12	32	0	0	1	TGTGTATATA	YGR202C
orf19.4204		0	1	0	104	63	31	0	1	0	ATTGTAAATA	YOR158W
orf19.4205.1		0	1	0	55	27	18	0	1	0	AATGTATATA	YOR159C
orf19.4221	ORC4	0	1	0	61	28	23	0	1	0	AATGTAAATA	YPR162C
orf19.4225	LEU3	1	1	0	122	65	47	0	0	1	TATGTACATA	YLR451W
orf19.4232	PTH1	0	1	0	165	61	94	1	0	0	CTTGTACATA	YGR046W
orf19.4246		0	1	0	85	9	66	0	1	0	AGTGTATATA
orf19.4250		0	1	0	60	35	15	0	1	0	AATGTATATA
orf19.4270	MNN13	0	1	0	55	20	25	0	0	1	TTTGTATATA
orf19.4278		0	1	0	80	26	44	0	0	1	TTTGTATATA	YKL005C
orf19.4293		0	1	0	51	18	23	0	0	1	TTTGTAAATA	YDR267C
orf19.4294		0	1	0	44	9	25	1	0	0	CCTGTAAATA	YOR037W
orf19.4297	CKB2	0	1	0	241	29	202	0	0	1	TTTGTAAATA	YOR039W
orf19.4317	GRE3	0	1	0	85	50	25	0	0	1	TATGTAAATA	YHR104W
orf19.4324		0	1	0	94	34	50	1	0	0	CATGTATATA
orf19.4358		0	1	0	291	221	60	0	0	1	TTTGTAAATA
orf19.4365		0	1	0	99	42	47	1	0	0	CCTGTACATA
orf19.4379	PRP13	0	1	0	84	37	37	1	0	0	CTTGTACATA
orf19.4380.1		0	1	0	89	39	40	1	0	0	CTTGTACATA	YMR302C
orf19.439		0	1	0	72	26	36	0	1	0	ACTGTACATA	YDR296W
orf19.440	SDH1	0	1	0	51	32	9	0	1	0	ATTGTACATA	YKL148C
orf19.441	RPT1	0	1	0	139	90	39	0	0	1	TATGTATATA
orf19.4418	FMT1	0	1	0	113	103	0	1	0	0	CTTGTAAATA
orf19.4426	PEX3	0	1	0	79	47	22	0	1	0	ATTGTAAATA	YDR329C
orf19.443		0	1	0	70	21	39	0	0	1	TGTGTATATA	YKL144C
orf19.4437		0	1	0	75	29	36	0	1	0	ATTGTATATA	YBR245C
orf19.4446		0	1	0	75	13	52	0	1	0	ATTGTACATA
orf19.4456	GAP4	0	1	0	125	78	37	0	1	0	AATGTATATA
orf19.4467		0	1	0	180	136	34	1	0	0	CCTGTATATA
orf19.4478		0	1	0	50	32	8	1	0	0	CTTGTACATA	YPL104W
orf19.4502		0	1	0	72	30	32	0	0	1	TTTGTAAATA	YPL082C
orf19.4519	SUV3	0	1	0	59	14	35	1	0	0	CTTGTAAATA	YPL029W
orf19.4531		0	1	0	55	8	37	0	0	1	TGTGTATATA	YOL075C
orf19.4563		1	1	0	60	15	35	0	0	1	TATGTACATA	YMR310C
orf19.4577.3	TIM10	0	1	0	97	27	60	1	0	0	CATGTATATA	YHR005C-A
orf19.4578	CYT2	0	1	0	120	91	19	1	0	0	CTTGTATATA	YKL087C
orf19.4592	HSX11	0	1	0	87	31	46	1	0	0	CATGTATATA
orf19.4602	MDH1-1	0	1	0	58	19	29	0	0	1	TATGTATATA	YKL085W
orf19.4611		0	1	0	49	14	25	0	0	1	TTTGTATATA	YBL068W
orf19.4620	TIM12	0	1	0	121	25	86	0	0	1	TTTGTATATA
orf19.4676		0	1	0	170	137	23	1	0	0	CTTGTAAATA	YKL053C-A
orf19.470		0	1	0	141	101	30	0	1	0	ATTGTATATA	YDR145W
orf19.4705		0	1	0	54	4	40	0	0	1	TCTGTATATA	YER168C
orf19.4716	GDH3	0	1	0	247	214	23	0	0	1	TGTGTAAATA	YAL062W
orf19.4721		0	1	0	161	142	9	1	0	0	CATGTATATA	YDL044C
orf19.4727		0	1	0	74	44	20	1	0	0	CTTGTAAATA	YOL071W
orf19.4728		0	1	0	64	46	8	0	0	1	TATGTAAATA	YIL112W
orf19.4735		0	1	0	128	73	45	0	1	0	ATTGTACATA	YGL159W
orf19.4736		1	1	0	193	5	178	0	0	1	TATGTACATA	YDR481C
orf19.4739	MSS116	0	1	0	119	56	53	1	0	0	CTTGTAAATA	YDR194C
orf19.4748		0	1	0	81	5	66	0	0	1	TATGTATATA
orf19.4750		0	1	0	84	23	51	0	0	1	TTTGTATATA
orf19.4751		0	1	0	82	39	33	0	0	1	TCTGTAAATA	YIL093C
orf19.477		0	1	0	44	17	17	0	0	1	TATGTATATA	YHR038W
orf19.4774	AOX1	0	1	0	169	104	55	0	1	0	AGTGTATATA
orf19.4779		0	1	0	105	49	46	1	0	0	CCTGTAAATA	YKR105C
orf19.4785	PTC1	0	1	0	110	65	35	0	0	1	TATGTATATA	YDL006W
orf19.4802	FTH1	0	1	0	171	46	115	0	1	0	AATGTATATA	YBR207W
orf19.4820		0	1	0	42	0	32	1	0	0	CTTGTATATA	YKL162C
orf19.4825		0	1	0	52	35	7	0	1	0	ACTGTACATA	YIL098C
orf19.4846		0	1	0	62	11	41	1	0	0	CTTGTACATA	YGR210C
orf19.4850		0	1	0	123	89	24	0	0	1	TTTGTATATA	YPL260W
orf19.4862.2	PET100	0	1	0	143	93	40	1	0	0	CGTGTAAATA	YDR079W
orf19.4882		0	1	0	192	58	124	0	0	1	TATGTATATA	YKR062W
orf19.4907		0	1	0	252	220	22	0	1	0	AGTGTAAATA	YCR061W
orf19.4924		0	1	0	94	17	67	0	0	1	TATGTAAATA
orf19.4930	SPC3	0	1	0	130	87	33	0	0	1	TGTGTATATA	YLR066W
orf19.4931.1	RPL14	0	1	0	271	219	42	0	0	1	TATGTATATA	YHL001W
orf19.4932		0	1	0	102	60	32	1	0	0	CTTGTACATA	YLR069C
orf19.4939	MON2	0	1	0	71	37	24	0	0	1	TGTGTAAATA	YNL297C
orf19.4940		0	1	0	92	59	23	0	1	0	ATTGTAAATA
orf19.4950	AKR1	1	1	0	46	3	33	0	0	1	TATGTACATA	YDR264C
orf19.4952.1		0	1	0	128	51	67	0	0	1	TTTGTAAATA	YDR519W
orf19.4967	COX19	0	1	0	122	63	49	0	0	1	TCTGTACATA
orf19.4983		0	1	0	71	29	32	0	0	1	TCTGTACATA
orf19.5050	MTO1	0	1	0	52	10	32	0	0	1	TTTGTATATA	YGL236C
orf19.5106	DIP2	0	1	0	53	20	23	0	1	0	ATTGTAAATA	YLR129W
orf19.5147	LMO1	0	1	0	113	60	43	0	1	0	AATGTATATA	YLL007C
orf19.5161		0	1	0	75	52	13	1	0	0	CATGTAAATA	YJL096W
orf19.5167	IFM1	0	1	0	91	18	63	0	0	1	TTTGTATATA	YOL023W
orf19.5201		0	1	0	170	114	46	0	0	1	TTTGTAAATA	YER050C
orf19.522	PIM1	0	1	0	126	64	52	1	0	0	CTTGTACATA	YBL022C
orf19.5229		0	1	0	72	24	38	0	1	0	AATGTATATA	YOL021C
orf19.5230	MRPS9	0	1	0	89	31	48	1	0	0	CTTGTATATA	YBR146W
orf19.5235		0	1	0	67	25	32	1	0	0	CTTGTAAATA	YKR006C
orf19.5239		0	1	0	78	13	55	0	0	1	TTTGTACATA	YNL040W
orf19.5249		0	1	0	61	31	20	0	0	1	TTTGTAAATA
orf19.5266		0	1	0	127	22	95	0	1	0	ATTGTACATA
orf19.527		0	1	0	76	28	38	0	1	0	AATGTATATA
orf19.5279		0	1	0	59	13	36	1	0	0	CGTGTAAATA	YPR100W
orf19.5384	CHS8	0	1	0	134	25	99	0	0	1	TCTGTACATA
orf19.5394.1		0	1	0	139	67	62	1	0	0	CTTGTATATA	YJR034W
orf19.5420		0	1	0	54	20	24	1	0	0	CTTGTAAATA	YEL050C
orf19.5425		1	1	0	55	16	29	0	0	1	TATGTACATA	YKR079C
orf19.5433		0	1	0	60	32	18	0	1	0	ATTGTAAATA	YDR493W
orf19.5444	TIM44	0	1	0	43	4	29	1	0	0	CTTGTATATA	YIL022W
orf19.5505	HIS7	0	1	0	128	86	32	0	1	0	AATGTAAATA	YBR248C
orf19.5515		0	1	0	95	41	44	1	0	0	CATGTAAATA	YPL215W
orf19.5533		0	1	0	185	114	61	0	0	1	TTTGTAAATA	YML097C
orf19.5539		0	1	0	129	101	18	0	0	1	TATGTATATA	YGL098W
orf19.5564		0	1	0	84	12	62	1	0	0	CTTGTATATA
orf19.5566		0	1	0	201	177	14	0	1	0	AATGTACATA	YJL046W
orf19.5574		0	1	0	114	61	43	0	1	0	AATGTACATA	YGR012W
orf19.559	FGR14	0	1	0	275	216	49	1	0	0	CCTGTATATA
orf19.5599	MDL2	0	1	0	84	41	33	1	0	0	CATGTAAATA
orf19.5607		0	1	0	110	79	21	1	0	0	CCTGTAAATA
orf19.5684		0	1	0	34	2	22	1	0	0	CATGTATATA	YKL170W
orf19.5698		0	1	0	41	5	26	0	0	1	TCTGTATATA	YDR116C
orf19.5705	NAM2	0	1	0	59	20	29	1	0	0	CTTGTATATA	YLR382C
orf19.5720		0	1	0	76	41	25	1	0	0	CATGTATATA
orf19.5722		0	1	0	88	44	34	0	0	1	TTTGTATATA	YDR026C
orf19.5725		0	1	0	53	13	30	0	1	0	ATTGTATATA	YBR131W
orf19.5747		0	1	0	85	35	40	0	0	1	TTTGTAAATA	YHL004W
orf19.576	CTF8	0	1	0	68	6	52	0	0	1	TGTGTATATA	YHR191C
orf19.5789	ADE8	0	1	0	46	8	28	0	0	1	TATGTAAATA	YDR408C
orf19.5845	RNR3	0	1	0	124	73	41	1	0	0	CTTGTATATA
orf19.5847		0	1	0	102	4	88	0	1	0	ATTGTAAATA	YOR207C
orf19.585		0	1	0	62	19	33	0	1	0	ACTGTACATA	YNL252C
orf19.5854	SBP1	0	1	0	287	197	80	0	0	1	TGTGTATATA	YHL034C
orf19.5858	EGD2	0	1	0	54	35	9	0	0	1	TATGTATATA	YHR193C
orf19.5885		0	1	0	65	25	30	0	0	1	TTTGTATATA	YEL026W
orf19.5920		0	1	0	144	98	36	0	1	0	ATTGTAAATA
orf19.5942		0	1	0	54	3	41	0	1	0	ATTGTACATA	YML068W
orf19.5973	PHB2	0	1	0	107	56	41	0	0	1	TTTGTACATA	YGR231C
orf19.5985		0	1	0	79	61	8	0	0	1	TGTGTACATA	YGR078C
orf19.5992	WOR2	0	1	0	64	21	33	0	0	1	TGTGTATATA
orf19.6008.4		0	1	0	70	7	53	1	0	0	CTTGTAAATA	YNL122C
orf19.6038	UGA32	0	1	0	122	38	74	0	1	0	AGTGTAAATA
orf19.6041	RPO41	0	1	0	164	113	41	1	0	0	CTTGTATATA	YFL036W
orf19.6044	MOB2	0	1	0	142	67	65	0	1	0	AGTGTATATA	YFL034C-B
orf19.6047	TUF1	0	1	0	96	78	8	0	0	1	TCTGTAAATA	YOR187W
orf19.6053	CIS2	0	1	0	89	60	19	0	0	1	TATGTAAATA	YLR299W
orf19.6054		0	1	0	76	35	31	0	0	1	TATGTATATA
orf19.6057		0	1	0	33	4	19	0	0	1	TTTGTAAATA	YBR176W
orf19.6062		0	1	0	75	32	33	1	0	0	CGTGTATATA	YPL098C
orf19.6063	UBP6	0	1	0	121	54	57	0	0	1	TTTGTATATA	YFR010W
orf19.6083		0	1	0	135	33	92	0	0	1	TGTGTATATA
orf19.6136		0	1	0	63	4	49	0	0	1	TTTGTACATA	YLR439W
orf19.6137		0	1	0	94	19	65	1	0	0	CTTGTATATA
orf19.6156		0	1	0	71	22	39	1	0	0	CATGTATATA	YER093C-A
orf19.6183	TIM8	1	1	0	47	9	28	0	0	1	TATGTACATA	YJR135W-A
orf19.6208	MEF2	0	1	0	75	43	22	1	0	0	CGTGTAAATA	YJL102W
orf19.6225.1		0	1	0	100	48	42	1	0	0	CTTGTATATA	YER058W
orf19.6231	MRPL19	0	1	0	106	53	43	1	0	0	CTTGTACATA
orf19.6233		0	1	0	40	7	23	0	0	1	TCTGTAAATA	YNL181W
orf19.6247		0	1	0	105	40	55	0	0	1	TATGTATATA	YPR135W
orf19.6247.1		0	1	0	196	122	64	0	0	1	TTTGTAAATA
orf19.6271		0	1	0	183	83	90	0	0	1	TATGTATATA	YPR045C
orf19.6295	MAS2	0	1	0	97	18	69	1	0	0	CTTGTATATA	YHR024C
orf19.6297		0	1	0	123	12	101	1	0	0	CCTGTATATA	YFL001W
orf19.6313.2	MVB12	0	1	0	77	21	46	0	0	1	TTTGTAAATA
orf19.6374		0	1	0	95	11	74	0	0	1	TCTGTAAATA
orf19.639.1		0	1	0	70	4	56	1	0	0	CATGTACATA	YMR225C
orf19.6396		0	1	0	44	11	23	1	0	0	CATGTATATA	YML059C
orf19.6402	CYS3	0	1	0	123	16	97	0	1	0	AATGTATATA	YAL012W
orf19.6403.1	RPP2A	0	1	0	167	140	17	0	1	0	AATGTACATA	YOL039W
orf19.6406		0	1	0	87	44	33	1	0	0	CATGTATATA	YNL081C
orf19.6415.1		0	1	0	255	210	35	0	0	1	TGTGTACATA	YLR388W
orf19.6419.1		0	1	0	316	256	50	0	0	1	TTTGTATATA
orf19.6458.1		0	1	0	288	252	26	0	0	1	TATGTATATA	YER112W
orf19.6461		0	1	0	200	26	164	1	0	0	CTTGTAAATA	YDR231C
orf19.6507		0	1	0	73	20	43	0	0	1	TATGTAAATA
orf19.6531.1	TOM7	0	1	0	235	166	59	0	0	1	TGTGTATATA	YNL070W
orf19.6533	MSK1	0	1	0	140	32	98	1	0	0	CTTGTAAATA	YNL073W
orf19.6538	VMA11	0	1	0	195	139	46	0	0	1	TGTGTATATA	YPL234C
orf19.6552		0	1	0	28	15	3	0	0	1	TGTGTATATA	YPR037C
orf19.6563.1		0	1	0	173	49	114	1	0	0	CTTGTACATA	YJL062W-A
orf19.6565		0	1	0	61	12	39	1	0	0	CTTGTATATA	YER154W
orf19.6566		0	1	0	228	159	59	1	0	0	CATGTACATA
orf19.6578		0	1	0	87	19	58	0	1	0	ACTGTACATA
orf19.6585		0	1	0	56	15	31	1	0	0	CATGTAAATA	YAL046C
orf19.6590	VMA22	0	1	0	85	17	58	0	1	0	AATGTATATA	YHR060W
orf19.6601.1	YKE2	0	1	0	143	43	90	0	0	1	TATGTATATA	YLR200W
orf19.6610		0	1	0	157	80	67	0	1	0	ATTGTAAATA	YLR045C
orf19.6623		0	1	0	107	51	46	0	0	1	TATGTATATA	YKL160W
orf19.6625		0	1	0	82	14	58	0	0	1	TCTGTATATA	YNL246W
orf19.6642		1	1	0	209	161	38	0	0	1	TATGTACATA	YNL263C
orf19.6643	MCT1	1	1	0	58	11	37	0	0	1	TATGTACATA	YOR221C
orf19.6653	MTG2	0	1	0	115	62	43	1	0	0	CATGTATATA	YHR168W
orf19.6670	CAC2	1	1	0	65	34	21	0	0	1	TATGTACATA	YML102W
orf19.6696	TIM9	0	1	0	241	173	58	0	0	1	TCTGTACATA	YEL020W-A
orf19.6702	DED81	1	1	0	86	20	56	0	0	1	TATGTACATA	YHR019C
orf19.6752		0	1	0	100	31	59	1	0	0	CATGTATATA	YDR041W
orf19.680	TIM50	0	1	0	143	59	74	1	0	0	CTTGTATATA	YPL063W
orf19.6804		0	1	0	54	11	33	0	0	1	TATGTATATA	YPL243W
orf19.6813		0	1	0	50	27	13	0	1	0	AATGTATATA
orf19.6821		0	1	0	54	9	35	0	0	1	TGTGTATATA	YLR127C
orf19.6822		0	1	0	119	53	56	1	0	0	CATGTACATA	YLR128W
orf19.6843		0	1	0	87	37	40	0	1	0	AATGTATATA
orf19.685	YHM1	0	1	0	74	20	44	1	0	0	CTTGTAAATA	YDL198C
orf19.6853		0	1	0	70	23	37	0	0	1	TTTGTACATA
orf19.688		0	1	0	101	55	36	1	0	0	CTTGTACATA	YNL306W
orf19.6884	GWT1	0	1	0	110	42	58	0	0	1	TATGTATATA	YJL091C
orf19.6906	ASC1	0	1	0	130	97	23	0	1	0	AATGTATATA	YMR116C
orf19.6908		1	1	0	118	17	91	0	0	1	TATGTACATA	YMR113W
orf19.6916		0	1	0	56	16	30	1	0	0	CATGTACATA	YNL315C
orf19.6934		0	1	0	83	38	35	1	0	0	CTTGTATATA	YOR266W
orf19.6939		0	1	0	74	45	19	0	1	0	AATGTACATA
orf19.6944	PHB1	0	1	0	51	8	33	0	0	1	TTTGTACATA
orf19.6951		0	1	0	74	15	49	0	0	1	TGTGTATATA	YDR294C
orf19.6966		0	1	0	106	29	67	0	1	0	ACTGTATATA	YLR133W
orf19.6968		0	1	0	125	83	32	0	0	1	TATGTATATA	YDL073W
orf19.6971	DIE2	0	1	0	111	32	69	0	1	0	AATGTATATA	YGR227W
orf19.6987	DNM1	0	1	0	177	100	67	0	1	0	ATTGTATATA	YLL001W
orf19.7012		0	1	0	79	35	34	1	0	0	CATGTAAATA	YPL013C
orf19.7019	YML6	0	1	0	102	60	32	1	0	0	CATGTATATA	YML025C
orf19.7046	MET28	0	1	0	232	63	159	0	1	0	AATGTAAATA	YIR017C
orf19.7057	GUS1	0	1	0	99	68	21	0	1	0	AATGTAAATA	YGL245W
orf19.7073		0	1	0	53	17	26	0	0	1	TATGTATATA	YCL002C
orf19.7077		0	1	0	52	1	41	0	0	1	TATGTATATA	YOL152W
orf19.7079		0	1	0	64	9	45	0	1	0	ACTGTATATA	YCL014W
orf19.7111.1	SOD3	0	1	0	74	5	59	0	0	1	TGTGTAAATA
orf19.7152		0	1	0	41	14	17	0	0	1	TGTGTAAATA
orf19.717	HSP60	0	1	0	174	128	36	0	0	1	TCTGTAAATA	YLR259C
orf19.7179		0	1	0	48	1	37	1	0	0	CATGTATATA	YLR369W
orf19.718	RRN11	1	1	0	89	27	52	0	0	1	TATGTACATA	YML043C
orf19.7187	MAM33	0	1	0	103	60	33	1	0	0	CTTGTATATA	YIL070C
orf19.719		1	1	0	144	44	90	0	0	1	TATGTACATA	YOL013C
orf19.7194		0	1	0	96	53	33	1	0	0	CTTGTACATA
orf19.7195	RAD6	0	1	0	176	82	84	0	0	1	TATGTATATA	YGL058W
orf19.7203	MRP7	0	1	0	73	28	35	1	0	0	CTTGTAAATA	YNL005C
orf19.7215.3		0	1	0	82	54	18	1	0	0	CTTGTAAATA	YOR020C
orf19.7222	PAM16	0	1	0	133	90	33	0	1	0	AATGTAAATA	YJL104W
orf19.7228		0	1	0	34	21	3	0	0	1	TATGTATATA	YKR030W
orf19.728	TSC11	1	1	0	52	18	24	0	0	1	TATGTACATA	YER093C
orf19.729		1	1	0	144	26	108	0	0	1	TATGTACATA
orf19.7307		0	1	0	83	21	52	0	1	0	ATTGTATATA	YML125C
orf19.7312	ERG13	0	1	0	73	29	34	0	0	1	TATGTATATA	YML126C
orf19.7325	SCO1	0	1	0	70	17	43	1	0	0	CTTGTAAATA	YBR037C
orf19.7328		0	1	0	84	15	59	0	0	1	TATGTATATA
orf19.7357		1	1	0	79	38	31	0	0	1	TATGTACATA	YIL083C
orf19.7358	SAM50	1	1	0	60	47	3	0	0	1	TATGTACATA	YNL026W
orf19.7361		0	1	0	127	35	82	0	0	1	TATGTAAATA	YPL083C
orf19.7366		0	1	0	69	56	3	0	1	0	ATTGTAAATA	YIL096C
orf19.7386		0	1	0	126	19	97	1	0	0	CTTGTAAATA	YBR185C
orf19.7409.1		0	1	0	71	19	42	0	0	1	TTTGTAAATA	YML009C
orf19.7414	ALS6	0	1	0	197	149	38	0	0	1	TTTGTATATA
orf19.7421	CYP5	0	1	0	112	58	44	0	0	1	TATGTATATA	YDR304C
orf19.7443		0	1	0	189	152	27	0	0	1	TTTGTAAATA
orf19.7446	OPI3	0	1	0	224	93	121	1	0	0	CATGTACATA	YJR073C
orf19.7448	LYS9	0	1	0	57	11	36	0	0	1	TGTGTATATA	YNR050C
orf19.7459		0	1	0	171	91	70	0	0	1	TATGTATATA	YBR238C
orf19.7478		0	1	0	95	53	32	0	0	1	TCTGTACATA	YBR003W
orf19.7485		0	1	0	68	19	39	0	0	1	TTTGTATATA	YGR220C
orf19.7486	MRPL6	0	1	0	88	47	31	1	0	0	CTTGTATATA	YHR147C
orf19.7489.3		1	1	0	160	88	62	0	0	1	TATGTACATA	YGL220W
orf19.7490		1	1	0	78	36	32	0	0	1	TATGTACATA	YOL137W
orf19.7499.1		0	1	0	263	206	47	0	0	1	TGTGTATATA
orf19.7501	NAP1	0	1	0	104	42	52	0	0	1	TTTGTATATA	YKR048C
orf19.755	MRPL37	0	1	0	182	67	105	1	0	0	CTTGTATATA	YBR268W
orf19.7577	MSS51	0	1	0	105	0	95	1	0	0	CTTGTATATA
orf19.7598		0	1	0	70	43	17	0	1	0	AATGTAAATA	YOR023C				431
orf19.760		0	1	0	72	27	35	1	0	0	CTTGTACATA	YPL183W-A				124
orf19.7603		0	1	0	69	24	35	0	0	1	TTTGTATATA	YMR244C-A
orf19.7624		0	1	0	100	55	35	0	1	0	AGTGTATATA	YDR299W
orf19.764		0	1	0	208	100	98	0	1	0	ATTGTACATA	YGL083W
orf19.7648		0	1	0	39	2	27	0	0	1	TTTGTAAATA
orf19.7675		0	1	0	43	12	21	1	0	0	CTTGTAAATA	YGR076C
orf19.773		0	1	0	356	288	58	0	1	0	AATGTATATA	YLR221C
orf19.805		0	1	0	57	15	32	0	0	1	TCTGTAAATA	YGR021W
orf19.826	MED1	0	1	0	38	17	11	1	0	0	CGTGTATATA
orf19.828		0	1	0	55	8	37	0	1	0	AATGTAAATA	YMR193W
orf19.863		0	1	0	101	65	26	1	0	0	CATGTATATA	YDR322W
orf19.875		0	1	0	99	58	31	1	0	0	CTTGTAAATA
orf19.910	PRP3	0	1	0	56	33	13	0	1	0	AATGTACATA	YDR473C
orf19.926	EXO1	0	1	0	95	9	76	0	0	1	TATGTATATA	YOR033C
orf19.934		0	1	0	282	226	46	0	1	0	AATGTACATA
orf19.940	BUD2	0	1	0	92	31	51	0	0	1	TGTGTATATA	YKL092C
orf19.943	FET33	0	1	0	75	46	19	0	1	0	AGTGTAAATA
orf19.947	MRP17	0	1	0	172	119	43	1	0	0	CTTGTACATA	YKL003C
orf19.954		0	1	0	42	3	29	1	0	0	CATGTAAATA	YLR090W
orf19.961.2		0	1	0	100	20	70	1	0	0	CTTGTAAATA	YDR115W
orf19.989		0	1	0	66	40	16	0	1	0	AATGTATATA	YBR251W
orf19.1007	KCS1	0	0	1	149			0	0	0		YDR017C
orf19.101	RIM9	0	0	1	43			0	0	0
orf19.1012		0	0	1	98			0	0	0		YLR170C
orf19.1026.1		0	0	1	160			0	0	0
orf19.1027	PDR16	0	0	1	156			0	0	0		YNL231C
orf19.1030		0	0	1	93			0	0	0		YML074C
orf19.1031	HMG1	0	0	1	32			0	0	0		YML075C
orf19.1032	SKO1	0	0	1	91			0	0	0		YNL167C
orf19.1034		0	0	1	152			0	0	0
orf19.1036	MNS1	0	0	1	59			0	0	0		YJR131W
orf19.1039	BET4	0	0	1	104			0	0	0		YJL031C
orf19.1041		0	0	1	211			0	0	0		YJL006C
orf19.1042	POR1	0	0	1	174			0	0	0		YNL055C
orf19.1043		0	0	1	60			0	0	0		YPR139C
orf19.1045		0	0	1	75			0	0	0		YIR005W
orf19.1047	ERB1	0	0	1	75			0	0	0		YMR049C
orf19.1048	IFD6	0	0	1	92			0	0	0
orf19.1051	HTA2	0	0	1	142			0	0	0		YDR225W
orf19.1052		0	0	1	135			0	0	0
orf19.1058		0	0	1	65			0	0	0		YLR421C
orf19.1059	HHF1	0	0	1	94			0	0	0		YBR009C
orf19.1077	ATM1	0	0	1	81			0	0	0		YMR301C
orf19.1078	HBR2	0	0	1	100			0	0	0		YFL030W
orf19.1082		0	0	1	95			0	0	0
orf19.1082.1		0	0	1	289			0	0	0		YLR038C
orf19.1083		0	0	1	59			0	0	0
orf19.1084	CDC39	0	0	1	92			0	0	0		YCR093W
orf19.1085		0	0	1	255			0	0	0		YDR177W
orf19.1089	PEX11	0	0	1	166			0	0	0		YOL147C
orf19.1095	GLE2	0	0	1	80			0	0	0		YER107C
orf19.1105.2	PGA56	0	0	1	307			0	0	0
orf19.111	CAN2	0	0	1	60			0	0	0		YEL063C
orf19.1111		0	0	1	75			0	0	0		YMR236W
orf19.1112	BUD7	0	0	1	271			0	0	0		YMR237W
orf19.1116		0	0	1	194			0	0	0
orf19.1117		0	0	1	87			0	0	0
orf19.1121		0	0	1	38			0	0	0
orf19.1124.2		0	0	1	178			0	0	0		YLR172C
orf19.1133	MSB1	0	0	1	190			0	0	0		YOR188W
orf19.1136		0	0	1	116			0	0	0		YJR058C
orf19.114		0	0	1	73			0	0	0
orf19.1140		0	0	1	148			0	0	0
orf19.1142	AVT4	0	0	1	166			0	0	0		YNL101W
orf19.1149	MRF1	0	0	1	79			0	0	0
orf19.1150		0	0	1	239			0	0	0
orf19.1153	GAD1	0	0	1	108			0	0	0		YMR250W
orf19.1162		0	0	1	87			0	0	0
orf19.1164	GAR1	0	0	1	111			0	0	0		YHR089C
orf19.1168	ZCF3	0	0	1	60			0	0	0
orf19.117		0	0	1	86			0	0	0		YGR009C
orf19.1185		0	0	1	84			0	0	0		YNL116W
orf19.1187	CPH2	0	0	1	164			0	0	0		YOR032C
orf19.1189		0	0	1	67			0	0	0
orf19.119		0	0	1	190			0	0	0		YDR410C
orf19.1193	GNP1	0	0	1	65			0	0	0		YCL025C
orf19.1196	PKH3	0	0	1	173			0	0	0		YDR466W
orf19.1203	SRO77	0	0	1	67			0	0	0		YBL106C
orf19.1203.1		0	0	1	157			0	0	0
orf19.1208		0	0	1	385			0	0	0
orf19.121	ARC18	0	0	1	49			0	0	0		YLR370C
orf19.1212		0	0	1	225			0	0	0		YER120W
orf19.1214		0	0	1	54			0	0	0		YBL091C
orf19.1217		0	0	1	84			0	0	0		YMR247C
orf19.122	CDC20	0	0	1	227			0	0	0		YGL116W
orf19.1220	RVS167	0	0	1	114			0	0	0		YDR388W
orf19.1221	ALG2	0	0	1	81			0	0	0		YGL065C
orf19.1224	FRP3	0	0	1	225			0	0	0		YNR002C
orf19.1225	PEX22	0	0	1	219			0	0	0
orf19.1229		0	0	1	120			0	0	0		YGL238W
orf19.1232	VRG4	0	0	1	260			0	0	0		YGL225W
orf19.1235	HOM3	0	0	1	84			0	0	0		YER052C
orf19.1236	GVP36	0	0	1	226			0	0	0		YIL041W
orf19.124	CIC1	0	0	1	210			0	0	0		YHR052W
orf19.1244	GYP2	0	0	1	137			0	0	0		YGR100W
orf19.1246		0	0	1	163			0	0	0		YMR086W
orf19.1248		0	0	1	72			0	0	0		YIL021W
orf19.125	EBP1	0	0	1	122			0	0	0
orf19.1250		0	0	1	54			0	0	0		YIL019W
orf19.1251	BRN1	0	0	1	51			0	0	0		YBL097W
orf19.1253	PHO4	0	0	1	326			0	0	0		YFR034C
orf19.1259		0	0	1	92			0	0	0		YGL131C
orf19.1260	LEA1	0	0	1	173			0	0	0		YPL213W
orf19.1261	CGT1	0	0	1	159			0	0	0		YGL130W
orf19.1272		0	0	1	159			0	0	0		YGR111W
orf19.1273		0	0	1	100			0	0	0		YNL153C
orf19.1275	GAT1	0	0	1	94			0	0	0		YFL021W
orf19.1277		0	0	1	219			0	0	0
orf19.1279	CDS1	0	0	1	136			0	0	0		YBR029C
orf19.1280	SUI1	0	0	1	257			0	0	0		YNL244C
orf19.1282	CKS1	0	0	1	279			0	0	0		YBR135W
orf19.1290	XKS1	0	0	1	106			0	0	0		YGR194C
orf19.1296		0	0	1	74			0	0	0		YGR091W
orf19.1297		0	0	1	88			0	0	0		YDL113C
orf19.1298	NUP84	0	0	1	67			0	0	0		YDL116W
orf19.1299	RPN6	0	0	1	32			0	0	0		YDL097C
orf19.1301		0	0	1	73			0	0	0		YDL110C
orf19.1304		0	0	1	89			0	0	0		YHR069C
orf19.1305		0	0	1	71			0	0	0		YHR070W
orf19.131.2		0	0	1	106			0	0	0		YPR063C
orf19.1313	CDR3	0	0	1	75			0	0	0
orf19.1314		0	0	1	78			0	0	0
orf19.1317	OSH3	0	0	1	102			0	0	0
orf19.132		0	0	1	70			0	0	0		YBR103W
orf19.1327	RBT1	0	0	1	252			0	0	0
orf19.1331	HSM3	0	0	1	97			0	0	0		YBR272C
orf19.1332	SNG4	0	0	1	74			0	0	0
orf19.1334		0	0	1	56			0	0	0
orf19.1338		0	0	1	98			0	0	0		YJL123C
orf19.1342	SHM1	0	0	1	71			0	0	0		YBR263W
orf19.1344		0	0	1	117			0	0	0
orf19.135	EXO84	0	0	1	72			0	0	0		YBR102C
orf19.1350		0	0	1	252			0	0	0
orf19.1356		0	0	1	68			0	0	0		YOR251C
orf19.1358	GCN4	0	0	1	98			0	0	0		YEL009C
orf19.1359		0	0	1	77			0	0	0		YMR067C
orf19.136	QDR3	0	0	1	181			0	0	0		YBR043C
orf19.1361	TIM23	0	0	1	129			0	0	0		YNR017W
orf19.1364		0	0	1	79			0	0	0
orf19.1367	MTW1	0	0	1	140			0	0	0		YAL034W-A
orf19.1367.1		0	0	1	132			0	0	0
orf19.1368		0	0	1	298			0	0	0
orf19.1372		0	0	1	82			0	0	0		YEL001C
orf19.1374		0	0	1	332			0	0	0
orf19.1375	LEU42	0	0	1	229			0	0	0
orf19.1377	IPK2	0	0	1	68			0	0	0		YDR173C
orf19.1378	SUP35	0	0	1	55			0	0	0		YDR172W
orf19.1381		0	0	1	54			0	0	0		YCL034W
orf19.1386		0	0	1	86			0	0	0		YIL004C
orf19.1388		0	0	1	45			0	0	0		YER002W
orf19.139	TRA1	0	0	1	98			0	0	0		YHR099W
orf19.1394		0	0	1	241			0	0	0		YCR090C
orf19.1395		0	0	1	101			0	0	0		YER053C
orf19.1396		0	0	1	77			0	0	0		YIL044C
orf19.1400		0	0	1	183			0	0	0
orf19.1402	CCT2	0	0	1	141			0	0	0		YIL142W
orf19.1403		0	0	1	140			0	0	0		YNL083W
orf19.1409	VAC7	0	0	1	119			0	0	0		YNL054W
orf19.1409.1		0	0	1	209			0	0	0		YFL034C-A
orf19.1409.2		0	0	1	258			0	0	0
orf19.1412		0	0	1	96			0	0	0
orf19.1415	FRE10	0	0	1	220			0	0	0
orf19.1418	SEC15	0	0	1	42			0	0	0		YGL233W
orf19.1424		0	0	1	140			0	0	0		YMR155W
orf19.1428	DUO1	0	0	1	184			0	0	0
orf19.1433		0	0	1	69			0	0	0
orf19.1439	IPK1	0	0	1	127			0	0	0		YDR315C
orf19.1440.2		0	0	1	193			0	0	0
orf19.1441		0	0	1	90			0	0	0
orf19.1442	PLB4.5	0	0	1	115			0	0	0
orf19.1444		0	0	1	175			0	0	0		YLR206W
orf19.1446	CLB2	0	0	1	137			0	0	0		YPR119W
orf19.1448	APT1	0	0	1	68			0	0	0		YML022W
orf19.1448.1		0	0	1	122			0	0	0		YDR424C
orf19.145	RPB4	0	0	1	192			0	0	0		YJL140W
orf19.1451	SRB9	0	0	1	41			0	0	0		YDR443C
orf19.1453	SPT5	0	0	1	179			0	0	0
orf19.1459	PPE1	0	0	1	51			0	0	0		YHR075C
orf19.1468	CDC55	0	0	1	164			0	0	0		YGL190C
orf19.1470	RPS26A	0	0	1	83			0	0	0		YGL189C
orf19.1471	COX4	0	0	1	232			0	0	0		YGL187C
orf19.1474	SLA1	0	0	1	116			0	0	0		YBL007C
orf19.1477		0	0	1	153			0	0	0		YGL010W
orf19.1478	STT3	0	0	1	68			0	0	0		YGL022W
orf19.1480		0	0	1	94			0	0	0		YMR118C
orf19.1482	HSK3	0	0	1	72			0	0	0
orf19.1484		0	0	1	55			0	0	0		YMR117C
orf19.1488		0	0	1	361			0	0	0
orf19.1492	PRP39	0	0	1	84			0	0	0		YML046W
orf19.1494	RAD23	0	0	1	95			0	0	0		YEL037C
orf19.1496		0	0	1	116			0	0	0
orf19.1500		0	0	1	80			0	0	0
orf19.1505		0	0	1	91			0	0	0		YBR138C
orf19.1507	AMN1	0	0	1	82			0	0	0		YBR158W
orf19.1509	ROD1	0	0	1	34			0	0	0
orf19.151	TPO5	0	0	1	251			0	0	0		YKL174C
orf19.1514		0	0	1	95			0	0	0		YDR372C
orf19.1515	CHT4	0	0	1	197			0	0	0		YDR371W
orf19.1519		0	0	1	38			0	0	0
orf19.1522		0	0	1	389			0	0	0
orf19.1525		0	0	1	369			0	0	0
orf19.1526	SNF2	0	0	1	103			0	0	0		YOR290C
orf19.1531		0	0	1	69			0	0	0		YMR061W
orf19.1532	SAM37	0	0	1	113			0	0	0		YMR060C
orf19.1534		0	0	1	170			0	0	0		YKL175W
orf19.1536		0	0	1	64			0	0	0		YMR243C
orf19.1542	HEX3	0	0	1	54			0	0	0		YDL013W
orf19.1543	OPI1	0	0	1	187			0	0	0		YHL020C
orf19.1544		0	0	1	95			0	0	0		YDL099W
orf19.1547		0	0	1	24			0	0	0		YMR156C
orf19.1548		0	0	1	32			0	0	0		YDL098C
orf19.1549		0	0	1	130			0	0	0
orf19.155	URE2	0	0	1	140			0	0	0		YNL229C
orf19.1555	SAC3	0	0	1	102			0	0	0		YDR159W
orf19.1559	HOM2	0	0	1	137			0	0	0		YDR158W
orf19.1563	ECM3	0	0	1	83			0	0	0		YOR092W
orf19.1564		0	0	1	156			0	0	0		YDL072C
orf19.1565		0	0	1	52			0	0	0		YLR401C
orf19.1566	UTP21	0	0	1	50			0	0	0		YLR409C
orf19.1573		0	0	1	47			0	0	0		YOR291W
orf19.1574		0	0	1	67			0	0	0		YMR227C
orf19.1575	PRS1	0	0	1	120			0	0	0		YHL011C
orf19.1578		0	0	1	102			0	0	0		YMR229C
orf19.158		0	0	1	27			0	0	0		YBR151W
orf19.1585	ZRT2	0	0	1	169			0	0	0		YLR130C
orf19.1588		0	0	1	72			0	0	0		YBR269C
orf19.1590		0	0	1	117			0	0	0
orf19.1591	ERG10	0	0	1	94			0	0	0		YPL028W
orf19.1598	ERG24	0	0	1	125			0	0	0		YNL280C
orf19.1604		0	0	1	83			0	0	0
orf19.1606		0	0	1	110			0	0	0
orf19.1607	ALR1	0	0	1	128			0	0	0		YOL130W
orf19.1609		0	0	1	88			0	0	0		YNL308C
orf19.1613	ILV2	0	0	1	99			0	0	0		YMR108W
orf19.1618	GFA1	0	0	1	116			0	0	0		YKL104C
orf19.1623	CAP1	0	0	1	201			0	0	0		YML007W
orf19.1625		0	0	1	224			0	0	0
orf19.1630		0	0	1	44			0	0	0		YML017W
orf19.1631	ERG6	0	0	1	95			0	0	0		YML008C
orf19.1632		0	0	1	73			0	0	0
orf19.1633	UTP4	0	0	1	99			0	0	0		YDR324C
orf19.1635	RPL12	0	0	1	115			0	0	0		YEL054C
orf19.1636	STE50	0	0	1	46			0	0	0		YCL032W
orf19.1646		0	0	1	142			0	0	0		YPR112C
orf19.1652	POX1-3	0	0	1	160			0	0	0		YGL205W
orf19.1655.3		0	0	1	394			0	0	0		YDR276C
orf19.1656		0	0	1	89			0	0	0
orf19.1658		0	0	1	190			0	0	0		YDR348C
orf19.1659	ALG8	0	0	1	146			0	0	0		YOR067C
orf19.166	ASG1	0	0	1	149			0	0	0		YIL130W
orf19.1661	DBP5	0	0	1	123			0	0	0		YOR046C
orf19.1663	MNT2	0	0	1	166			0	0	0		YDR483W
orf19.1665	MNT1	0	0	1	264			0	0	0		YOR099W
orf19.1668		0	0	1	90			0	0	0		YDL139C
orf19.1674	CDC53	0	0	1	179			0	0	0		YDL132W
orf19.168		0	0	1	104			0	0	0		YGR158C
orf19.1680	TFP1	0	0	1	253			0	0	0		YDL185W
orf19.1682		0	0	1	85			0	0	0
orf19.1683	PPH21	0	0	1	94			0	0	0		YDL134C
orf19.1684		0	0	1	360			0	0	0
orf19.169	CHO2	0	0	1	66			0	0	0		YGR157W
orf19.1691		0	0	1	58			0	0	0
orf19.1693	CAS4	0	0	1	53			0	0	0		YIL129C
orf19.1697		0	0	1	87			0	0	0		YOR091W
orf19.1698		0	0	1	135			0	0	0		YNL094W
orf19.1700	RPS7A	0	0	1	200			0	0	0		YOR096W
orf19.1702	ARF3	0	0	1	104			0	0	0
orf19.1704	FOX3	0	0	1	85			0	0	0
orf19.1707		0	0	1	111			0	0	0
orf19.1710	ALI1	0	0	1	115			0	0	0
orf19.1712	GEA2	0	0	1	56			0	0	0		YEL022W
orf19.1718	ZCF8	0	0	1	82			0	0	0
orf19.172	RPC19	0	0	1	188			0	0	0		YNL113W
orf19.1720		0	0	1	53			0	0	0		YFR038W
orf19.1727	PMC1	0	0	1	176			0	0	0		YGL006W
orf19.1729		0	0	1	63			0	0	0
orf19.173		0	0	1	358			0	0	0		YOR113W
orf19.1730		0	0	1	49			0	0	0		YDL002C
orf19.1734		0	0	1	87			0	0	0		YGL150C
orf19.1735		0	0	1	78			0	0	0		YPL064C
orf19.1736		0	0	1	144			0	0	0
orf19.1738	UGP1	0	0	1	131			0	0	0		YKL035W
orf19.1747	KIP2	0	0	1	102			0	0	0
orf19.1750	SLR1	0	0	1	211			0	0	0
orf19.1751	SPT23	0	0	1	149			0	0	0		YKL020C
orf19.1755	SET2	0	0	1	52			0	0	0		YJL168C
orf19.1756	GPD1	0	0	1	104			0	0	0		YDL022W
orf19.176	OPT4	0	0	1	121			0	0	0
orf19.1760	RAS1	0	0	1	264			0	0	0		YOR101W
orf19.1761		0	0	1	103			0	0	0		YOR103C
orf19.1762	OCA1	0	0	1	104			0	0	0		YNL099C
orf19.1770	CYC1	0	0	1	287			0	0	0		YJR048W
orf19.1777		0	0	1	139			0	0	0		YMR304W
orf19.1779	MP65	0	0	1	218			0	0	0
orf19.178		0	0	1	45			0	0	0
orf19.1789.1	LYS1	0	0	1	163			0	0	0		YIR034C
orf19.1795.1		0	0	1	105			0	0	0		YJR010C-A
orf19.1796		0	0	1	98			0	0	0		YPL113C
orf19.1799	GAP5	0	0	1	48			0	0	0
orf19.1801	CBR1	0	0	1	115			0	0	0		YIL043C
orf19.1802	OFD1	0	0	1	109			0	0	0		YER049W
orf19.1803	CDC43	0	0	1	123			0	0	0		YGL155W
orf19.1805	PEX14	0	0	1	123			0	0	0		YGL153W
orf19.1808	MED5	0	0	1	172			0	0	0		YGL151W
orf19.1815		0	0	1	101			0	0	0		YPR016C
orf19.1824	PGA50	0	0	1	287			0	0	0
orf19.1832	FCY23	0	0	1	63			0	0	0		YGL186C
orf19.1833		0	0	1	108			0	0	0		YLR175W
orf19.1834		0	0	1	80			0	0	0
orf19.1837	TBP1	0	0	1	132			0	0	0
orf19.1839	RPA190	0	0	1	135			0	0	0		YOR341W
orf19.1840		0	0	1	135			0	0	0		YOR086C
orf19.1847	ARO10	0	0	1	56			0	0	0		YDR380W
orf19.1849		0	0	1	43			0	0	0		YIL091C
orf19.1850	SIW14	0	0	1	84			0	0	0		YNL032W
orf19.1852		0	0	1	87			0	0	0		YIL087C
orf19.1853	HHT2	0	0	1	79			0	0	0		YNL031C
orf19.1854	HHF22	0	0	1	98			0	0	0		YNL030W
orf19.1857		0	0	1	151			0	0	0
orf19.1862		0	0	1	94			0	0	0		YHR087W
orf19.1865	MCS7	0	0	1	124			0	0	0		YHR039C
orf19.1866	VMA10	0	0	1	116			0	0	0		YHR039C-A
orf19.1868	RNR22	0	0	1	309			0	0	0
orf19.1873		0	0	1	242			0	0	0
orf19.1876		0	0	1	32			0	0	0		YHR086W
orf19.1878	MED4	0	0	1	120			0	0	0		YOR174W
orf19.1880	HEM15	0	0	1	42			0	0	0		YOR176W
orf19.1886	RCL1	0	0	1	160			0	0	0		YOL010W
orf19.1888		0	0	1	90			0	0	0
orf19.1889		0	0	1	79			0	0	0		YKR043C
orf19.1891	2001-04-01	0	0	1	173			0	0	0		YPL154C
orf19.1897		0	0	1	241			0	0	0
orf19.1900		0	0	1	75			0	0	0		YPL157W
orf19.1902	NOC4	0	0	1	54			0	0	0		YPR144C
orf19.191	KIC1	0	0	1	94			0	0	0		YHR102W
orf19.1913		0	0	1	17			0	0	0
orf19.1917		0	0	1	44			0	0	0
orf19.192		0	0	1	119			0	0	0
orf19.1923	RRN3	0	0	1	32			0	0	0		YKL125W
orf19.1927	SNM1	0	0	1	224			0	0	0		YDR478W
orf19.1934	HST3	0	0	1	82			0	0	0		YOR025W
orf19.1938		0	0	1	90			0	0	0
orf19.194		0	0	1	69			0	0	0
orf19.1940		0	0	1	94			0	0	0		YOR125C
orf19.1942	SGE1	0	0	1	91			0	0	0
orf19.1944	GPR1	0	0	1	202			0	0	0		YDL035C
orf19.1946		0	0	1	79			0	0	0		YMR099C
orf19.1948		0	0	1	145			0	0	0
orf19.1949	VPS1	0	0	1	122			0	0	0		YKR001C
orf19.1953		0	0	1	86			0	0	0
orf19.1963	GDS1	0	0	1	132			0	0	0		YOR355W
orf19.1964		0	0	1	178			0	0	0
orf19.1966	BUD23	0	0	1	83			0	0	0		YCR047C
orf19.1972		0	0	1	99			0	0	0		YHR207C
orf19.1974	TFS1	0	0	1	36			0	0	0		YLR178C
orf19.1975		0	0	1	65			0	0	0		YPR082C
orf19.1979	GIT3	0	0	1	121			0	0	0
orf19.198	ASN1	0	0	1	114			0	0	0		YGR124W
orf19.1985		0	0	1	69			0	0	0
orf19.1986	ARO2	0	0	1	126			0	0	0		YGL148W
orf19.199		0	0	1	134			0	0	0
orf19.1994		0	0	1	150			0	0	0		YDR425W
orf19.1998		0	0	1	59			0	0	0
orf19.1999		0	0	1	100			0	0	0
orf19.20	RTS1	0	0	1	160			0	0	0
orf19.200		0	0	1	169			0	0	0		YER063W
orf19.2003	HNM1	0	0	1	178			0	0	0
orf19.2005	REG1	0	0	1	180			0	0	0		YDR028C
orf19.2006		0	0	1	64			0	0	0
orf19.2007		0	0	1	63			0	0	0		YDR027C
orf19.2008		0	0	1	51			0	0	0		YPR118W
orf19.202	CDC47	0	0	1	120			0	0	0
orf19.2021	HGT8	0	0	1	191			0	0	0
orf19.2023	HGT7	0	0	1	180			0	0	0
orf19.2026	UBP13	0	0	1	40			0	0	0		YBL067C
orf19.2028	MXR1	0	0	1	174			0	0	0		YER042W
orf19.2030		0	0	1	74			0	0	0
orf19.2041		0	0	1	77			0	0	0		YKR008W
orf19.2047		0	0	1	182			0	0	0		YOR289W
orf19.2049		0	0	1	90			0	0	0
orf19.2050		0	0	1	33			0	0	0		YKL140W
orf19.2055	NPL6	0	0	1	82			0	0	0		YMR091C
orf19.2066.1	ATP18	0	0	1	174			0	0	0		YML081C-A
orf19.2069	SMF3	0	0	1	61			0	0	0		YLR034C
orf19.207	PGA55	0	0	1	361			0	0	0
orf19.2075	DFG5	0	0	1	113			0	0	0		YMR238W
orf19.2079	PHHB	0	0	1	58			0	0	0
orf19.2081	POM152	0	0	1	132			0	0	0		YMR129W
orf19.2084	CDH1	0	0	1	75			0	0	0		YGL003C
orf19.2088	DPB4	0	0	1	105			0	0	0		YDR121W
orf19.209	DFG10	0	0	1	104			0	0	0		YIL049W
orf19.2091		0	0	1	101			0	0	0
orf19.2092		0	0	1	65			0	0	0		YGL184C
orf19.2093	RFA1	0	0	1	110			0	0	0		YAR007C
orf19.2094	PDR6	0	0	1	30			0	0	0		YGL016W
orf19.2098	ARO8	0	0	1	73			0	0	0		YGL202W
orf19.2099	HIR1	0	0	1	28			0	0	0		YBL008W
orf19.2102	CKB1	0	0	1	90			0	0	0		YGL019W
orf19.2107.1	STF2	0	0	1	61			0	0	0		YLR327C
orf19.211		0	0	1	308			0	0	0
orf19.2111		0	0	1	38			0	0	0		YGR005C
orf19.2111.2	RPL38	0	0	1	116			0	0	0		YLR325C
orf19.2113		0	0	1	39			0	0	0		YLR324W
orf19.2117	LEU5	0	0	1	39			0	0	0		YHR002W
orf19.2119	NDT80	0	0	1	131			0	0	0		YHR124W
orf19.2128		0	0	1	23			0	0	0		YHL014C
orf19.213		0	0	1	107			0	0	0		YFR052W
orf19.2131		0	0	1	40			0	0	0		YKL034W
orf19.2154	HXK1	0	0	1	33			0	0	0
orf19.2157	DAC1	0	0	1	49			0	0	0
orf19.216.1		0	0	1	155			0	0	0
orf19.2166	VMA5	0	0	1	121			0	0	0		YKL080W
orf19.2168.3		0	0	1	132			0	0	0		YPR028W
orf19.2170	PHM7	0	0	1	216			0	0	0		YOL084W
orf19.2172	ARA1	0	0	1	211			0	0	0		YBR149W
orf19.2173	MAF1	0	0	1	209			0	0	0		YDR005C
orf19.2178.1		0	0	1	152			0	0	0
orf19.2179	SIT1	0	0	1	68			0	0	0		YHL040C
orf19.2179.2	RPS10	0	0	1	213			0	0	0		YOR293W
orf19.2190	VRP1	0	0	1	75			0	0	0		YLR337C
orf19.2191		0	0	1	28			0	0	0		YBR246W
orf19.2191.1		0	0	1	189			0	0	0
orf19.2194	APM4	0	0	1	93			0	0	0		YOL062C
orf19.220	PIR1	0	0	1	342			0	0	0		YKL164C
orf19.2204.2	RHO2	0	0	1	109			0	0	0		YNL090W
orf19.2210		0	0	1	95			0	0	0
orf19.2215	GLE1	0	0	1	129			0	0	0		YDL207W
orf19.2219	ORF298	0	0	1	250			0	0	0
orf19.2227		0	0	1	115			0	0	0
orf19.2228		0	0	1	110			0	0	0		YGR080W
orf19.2229		0	0	1	24			0	0	0		YPR093C
orf19.2231		0	0	1	41			0	0	0
orf19.2233	PRE2	0	0	1	49			0	0	0		YPR103W
orf19.2237.1		0	0	1	261			0	0	0		YGR081C
orf19.2238	LTE1	0	0	1	158			0	0	0		YAL024C
orf19.2241	PST1	0	0	1	104			0	0	0
orf19.2242	PRB1	0	0	1	71			0	0	0
orf19.2244		0	0	1	78			0	0	0
orf19.2246		0	0	1	73			0	0	0		YPL199C
orf19.2256		0	0	1	104			0	0	0		YCR051W
orf19.2257		0	0	1	120			0	0	0		YNR021W
orf19.2260		0	0	1	32			0	0	0		YHR040W
orf19.2262		0	0	1	59			0	0	0		YBR046C
orf19.2267	RFA2	0	0	1	82			0	0	0		YNL312W
orf19.2269		0	0	1	83			0	0	0		YNL010W
orf19.2276		0	0	1	229			0	0	0		YGL070C
orf19.2278		0	0	1	197			0	0	0		YKL206C
orf19.2280	ZCF10	0	0	1	63			0	0	0
orf19.2286		0	0	1	78			0	0	0		YJR070C
orf19.2287	RPA12	0	0	1	67			0	0	0		YJR063W
orf19.2288	CCT5	0	0	1	81			0	0	0		YJR064W
orf19.229		0	0	1	75			0	0	0		YOL054W
orf19.2290	TOR1	0	0	1	80			0	0	0		YKL203C
orf19.2296		0	0	1	240			0	0	0
orf19.2302		0	0	1	93			0	0	0		YBR036C
orf19.2307		0	0	1	65			0	0	0		YNL317W
orf19.2308		0	0	1	126			0	0	0		YOL136C
orf19.231	APL2	0	0	1	109			0	0	0		YKL135C
orf19.2310		0	0	1	122			0	0	0		YFR032C
orf19.2310.1	RPL29	0	0	1	138			0	0	0		YFR032C-A
orf19.2311	RPL82	0	0	1	99			0	0	0
orf19.2318.1		0	0	1	213			0	0	0		YDR367W
orf19.232		0	0	1	144			0	0	0		YOL135C
orf19.2322.3	ERP5	0	0	1	149			0	0	0		YHR110W
orf19.2326		0	0	1	61			0	0	0		YDR363W
orf19.2329.1	RPS17B	0	0	1	190			0	0	0		YDR447C
orf19.233.1	HRT1	0	0	1	213			0	0	0		YOL133W
orf19.2330		0	0	1	151			0	0	0		YDR449C
orf19.2334	BIG1	0	0	1	145			0	0	0		YHR101C
orf19.2335		0	0	1	90			0	0	0		YHR113W
orf19.234	PHA2	0	0	1	61			0	0	0		YNL316C
orf19.2341	HNT1	0	0	1	65			0	0	0		YDL125C
orf19.2351	NIT3	0	0	1	52			0	0	0		YLR351C
orf19.2360	URA2	0	0	1	266			0	0	0		YJL130C
orf19.2364	MIS11	0	0	1	232			0	0	0		YBR084W
orf19.2368		0	0	1	400			0	0	0		YHR156C
orf19.2369		0	0	1	60			0	0	0		YNL261W
orf19.2372		0	0	1	250			0	0	0
orf19.2378		0	0	1	66			0	0	0		YMR123W
orf19.2379	NOT4	0	0	1	65			0	0	0		YER068W
orf19.2383	YKU80	0	0	1	112			0	0	0		YMR106C
orf19.2386		0	0	1	75			0	0	0		YKL099C
orf19.2387		0	0	1	68			0	0	0		YMR098C
orf19.2389		0	0	1	75			0	0	0		YKL108W
orf19.2396	IFR2	0	0	1	67			0	0	0
orf19.2407	DPS1-1	0	0	1	79			0	0	0		YLL018C
orf19.2410	SYS3	0	0	1	117			0	0	0		YLR309C
orf19.2412		0	0	1	237			0	0	0		YJR044C
orf19.2416.1	MLC1	0	0	1	108			0	0	0		YGL106W
orf19.2418		0	0	1	30			0	0	0
orf19.2419		0	0	1	79			0	0	0		YNL001W
orf19.2423	ZCF11	0	0	1	177			0	0	0		YBR239C
orf19.2425	HGT18	0	0	1	129			0	0	0		YBR241C
orf19.2426		0	0	1	191			0	0	0		YGL101W
orf19.243	OXR1	0	0	1	55			0	0	0		YPL196W
orf19.2432	HAC1	0	0	1	390			0	0	0
orf19.2439		0	0	1	230			0	0	0
orf19.244	DCG1	0	0	1	130			0	0	0		YIR030C
orf19.2440		0	0	1	134			0	0	0		YJL047C
orf19.2444	CHS7	0	0	1	146			0	0	0		YHR142W
orf19.2446		0	0	1	85			0	0	0		YDL144C
orf19.2447		0	0	1	92			0	0	0		YJL100W
orf19.2451	PGA45	0	0	1	123			0	0	0
orf19.2452		0	0	1	242			0	0	0
orf19.2455		0	0	1	126			0	0	0		YBR281C
orf19.2457		0	0	1	114			0	0	0
orf19.2458	SIP5	0	0	1	78			0	0	0
orf19.2459		0	0	1	237			0	0	0
orf19.2472		0	0	1	105			0	0	0
orf19.2473		0	0	1	97			0	0	0		YML127W
orf19.2476		0	0	1	70			0	0	0		YMR176W
orf19.2478		0	0	1	74			0	0	0
orf19.2478.1		0	0	1	145			0	0	0		YGL076C
orf19.2480.1	AUT7	0	0	1	341			0	0	0		YBL078C
orf19.2485		0	0	1	30			0	0	0		YBL079W
orf19.2487		0	0	1	86			0	0	0		YDR020C
orf19.2499		0	0	1	136			0	0	0		YJR032W
orf19.250	SLC1	0	0	1	195			0	0	0		YDL052C
orf19.2500		0	0	1	38			0	0	0
orf19.2504	BMS1	0	0	1	49			0	0	0		YPL217C
orf19.251	GLX3	0	0	1	87			0	0	0		YDR533C
orf19.2510		0	0	1	56			0	0	0		YOR349W
orf19.2515		0	0	1	263			0	0	0
orf19.2518		0	0	1	199			0	0	0		YBL050W
orf19.2519		0	0	1	64			0	0	0		YJR112W
orf19.2525	LYS12	0	0	1	39			0	0	0		YIL094C
orf19.2529.1		0	0	1	209			0	0	0
orf19.2533.1		0	0	1	269			0	0	0		YER019C-A
orf19.254		0	0	1	155			0	0	0
orf19.2540	SAS3	0	0	1	207			0	0	0		YBL052C
orf19.2541		0	0	1	84			0	0	0		YBL055C
orf19.2542		0	0	1	99			0	0	0
orf19.2546	TRP2	0	0	1	149			0	0	0		YER090W
orf19.2551	MET6	0	0	1	380			0	0	0		YER091C
orf19.2570	MCI4	0	0	1	59			0	0	0
orf19.2574		0	0	1	37			0	0	0		YFL034W
orf19.2581		0	0	1	60			0	0	0
orf19.2594		0	0	1	152			0	0	0		YOR340C
orf19.2599	CRC1	0	0	1	38			0	0	0		YOR100C
orf19.26		0	0	1	77			0	0	0		YPL096W
orf19.260	SLD1	0	0	1	96			0	0	0
orf19.2605	PRK1	0	0	1	66			0	0	0		YNL020C
orf19.2608	ADH5	0	0	1	129			0	0	0
orf19.261		0	0	1	78			0	0	0
orf19.2611	MCM6	0	0	1	48			0	0	0		YGL201C
orf19.2612		0	0	1	79			0	0	0
orf19.2614	RSR1	0	0	1	127			0	0	0
orf19.2615	MDL1	0	0	1	106			0	0	0		YLR188W
orf19.2619	PHO113	0	0	1	104			0	0	0		YAR071W
orf19.2622	YPT31	0	0	1	218			0	0	0		YGL210W
orf19.2623	ECM22	0	0	1	218			0	0	0
orf19.263.1		0	0	1	245			0	0	0
orf19.2631		0	0	1	170			0	0	0		YLR384C
orf19.2637		0	0	1	52			0	0	0
orf19.2639.1		0	0	1	100			0	0	0		YNL147W
orf19.264		0	0	1	54			0	0	0
orf19.2641	ARP1	0	0	1	136			0	0	0		YHR129C
orf19.2643	RPO26	0	0	1	233			0	0	0		YPR187W
orf19.2644	QCR2	0	0	1	160			0	0	0		YPR191W
orf19.2646	ZCF13	0	0	1	66			0	0	0
orf19.2651	CAM1-1	0	0	1	114			0	0	0
orf19.2661	TLO34	0	0	1	98			0	0	0
orf19.2665	MSN5	0	0	1	109			0	0	0		YDR335W
orf19.2667	RPF1	0	0	1	96			0	0	0		YHR088W
orf19.2668	RHD2	0	0	1	68			0	0	0
orf19.2669		0	0	1	293			0	0	0
orf19.267		0	0	1	319			0	0	0
orf19.2677		0	0	1	84			0	0	0		YHR188C
orf19.2678	BUB1	0	0	1	98			0	0	0		YGR188C
orf19.268		0	0	1	51			0	0	0		YDR030C
orf19.2680		0	0	1	97			0	0	0		YMR162C
orf19.2682		0	0	1	41			0	0	0		YOR194C
orf19.2684		0	0	1	65			0	0	0
orf19.2686		0	0	1	68			0	0	0		YJL172W
orf19.2687.1		0	0	1	232			0	0	0		YOR210W
orf19.2693	GST2	0	0	1	136			0	0	0
orf19.2694	TYS1	0	0	1	53			0	0	0		YGR185C
orf19.2695	UBR1	0	0	1	104			0	0	0		YGR184C
orf19.2697		0	0	1	42			0	0	0		YLR024C
orf19.2698		0	0	1	61			0	0	0		YLL014W
orf19.2699	ABP1	0	0	1	112			0	0	0		YCR088W
orf19.2706	CRH11	0	0	1	159			0	0	0		YGR189C
orf19.2708		0	0	1	69			0	0	0		YLR022C
orf19.2709	ZUO1	0	0	1	72			0	0	0		YGR285C
orf19.2710		0	0	1	171			0	0	0		YMR311C
orf19.2711.1	MED20	0	0	1	52			0	0	0		YHR041C
orf19.2715	RPC53	0	0	1	43			0	0	0		YDL150W
orf19.2720		0	0	1	36			0	0	0		YDL143W
orf19.2724		0	0	1	68			0	0	0
orf19.2727	GRX3	0	0	1	118			0	0	0		YDR098C
orf19.2728		0	0	1	45			0	0	0		YER173W
orf19.2731		0	0	1	235			0	0	0
orf19.2733		0	0	1	41			0	0	0		YPL120W
orf19.2746	EMP70	0	0	1	242			0	0	0		YLR083C
orf19.2753	ZCF15	0	0	1	53			0	0	0
orf19.2762	AHP1	0	0	1	110			0	0	0		YLR109W
orf19.2767	PGA59	0	0	1	333			0	0	0
orf19.2768	AMS1	0	0	1	92			0	0	0		YGL156W
orf19.2769		0	0	1	114			0	0	0		YHR138C
orf19.277	THI6	0	0	1	161			0	0	0		YPL214C
orf19.2770		0	0	1	143			0	0	0
orf19.2770.1	SOD1	0	0	1	197			0	0	0		YJR104C
orf19.2782		0	0	1	132			0	0	0		YPL059W
orf19.279		0	0	1	104			0	0	0
orf19.2791	BBC1	0	0	1	71			0	0	0		YJL020C
orf19.280		0	0	1	73			0	0	0
orf19.2805	PEX8	0	0	1	235			0	0	0
orf19.2808	ZCF16	0	0	1	123			0	0	0		YJL089W
orf19.2818		0	0	1	73			0	0	0		YKR086W
orf19.2821		0	0	1	281			0	0	0
orf19.2829		0	0	1	60			0	0	0		YNL149C
orf19.2830	RRP9	0	0	1	49			0	0	0		YPR137W
orf19.2834	RPD3	0	0	1	62			0	0	0
orf19.2839	CIRT4B	0	0	1	81			0	0	0
orf19.2841	PGM2	0	0	1	126			0	0	0		YMR105C
orf19.2844	APL4	0	0	1	78			0	0	0		YPR029C
orf19.2851		0	0	1	156			0	0	0
orf19.2853		0	0	1	117			0	0	0
orf19.2857		0	0	1	157			0	0	0		YIL143C
orf19.2859	SRP40	0	0	1	123			0	0	0		YKR092C
orf19.2863		0	0	1	101			0	0	0
orf19.2864.1	RPL28	0	0	1	103			0	0	0		YGL103W
orf19.287		0	0	1	87			0	0	0
orf19.2870		0	0	1	67			0	0	0
orf19.2871	SDH12	0	0	1	83			0	0	0
orf19.2873	TOP2	0	0	1	56			0	0	0		YNL088W
orf19.2876	CBF1	0	0	1	142			0	0	0
orf19.2884	CDC68	0	0	1	68			0	0	0		YGL207W
orf19.2885	PRI2	0	0	1	47			0	0	0		YKL045W
orf19.2888		0	0	1	35			0	0	0
orf19.2889		0	0	1	102			0	0	0		YEL044W
orf19.2890		0	0	1	91			0	0	0
orf19.2891		0	0	1	109			0	0	0		YEL052W
orf19.2892		0	0	1	116			0	0	0
orf19.2893		0	0	1	48			0	0	0		YDR416W
orf19.2907.1		0	0	1	243			0	0	0		YKR095W-A
orf19.2909	ERG26	0	0	1	151			0	0	0		YGL001C
orf19.2917		0	0	1	61			0	0	0		YER006W
orf19.2917.1		0	0	1	84			0	0	0
orf19.2919	MPH1	0	0	1	56			0	0	0		YIR002C
orf19.2923		0	0	1	83			0	0	0
orf19.2927	MNN11	0	0	1	106			0	0	0		YJL183W
orf19.2928		0	0	1	138			0	0	0		YOL107W
orf19.2929	GSC1	0	0	1	290			0	0	0		YGR032W
orf19.2934		0	0	1	233			0	0	0		YLR074C
orf19.2937	PMM1	0	0	1	85			0	0	0		YFL045C
orf19.2945	PUT4	0	0	1	321			0	0	0
orf19.2948	SNO1	0	0	1	67			0	0	0		YMR095C
orf19.2949	IML1	0	0	1	45			0	0	0		YJR138W
orf19.2951	HOM6	0	0	1	54			0	0	0		YJR139C
orf19.2952	EXG2	0	0	1	92			0	0	0		YDR261C
orf19.2954		0	0	1	106			0	0	0
orf19.2958		0	0	1	80			0	0	0
orf19.2959.1		0	0	1	180			0	0	0
orf19.296		0	0	1	73			0	0	0
orf19.2963		0	0	1	64			0	0	0
orf19.2964		0	0	1	99			0	0	0		YLR357W
orf19.2965		0	0	1	169			0	0	0		YDL100C
orf19.2965.1		0	0	1	72			0	0	0		YDL085C-A
orf19.2967	TIF34	0	0	1	126			0	0	0		YMR146C
orf19.2969	RAD16	0	0	1	86			0	0	0		YBR114W
orf19.297	DTD2	0	0	1	104			0	0	0		YDL219W
orf19.2974	YKT6	0	0	1	229			0	0	0		YKL196C
orf19.2975	YPT7	0	0	1	113			0	0	0
orf19.2985		0	0	1	104			0	0	0
orf19.2988		0	0	1	70			0	0	0
orf19.2991	HOL1	0	0	1	69			0	0	0
orf19.2994	RPL13	0	0	1	111			0	0	0		YDL082W
orf19.2994.1	RPS16A	0	0	1	196			0	0	0		YMR143W
orf19.2996		0	0	1	82			0	0	0		YLR436C
orf19.2998	TSR2	0	0	1	85			0	0	0		YLR435W
orf19.3000	ORC1	0	0	1	62			0	0	0		YML065W
orf19.3003		0	0	1	201			0	0	0		YML072C
orf19.3003.1	RPL6	0	0	1	304			0	0	0		YLR448W
orf19.3007		0	0	1	149			0	0	0		YDR357C
orf19.3008	COQ4	0	0	1	90			0	0	0		YDR204W
orf19.3010		0	0	1	96			0	0	0		YLR239C
orf19.3010.1	ECM33	0	0	1	239			0	0	0		YBR078W
orf19.3012	ARO80	0	0	1	148			0	0	0		YDR421W
orf19.3014	BMH1	0	0	1	92			0	0	0		YDR099W
orf19.3016		0	0	1	56			0	0	0
orf19.3021		0	0	1	86			0	0	0		YMR114C
orf19.3023	NGG1	0	0	1	119			0	0	0		YDR176W
orf19.3030		0	0	1	395			0	0	0		YPL100W
orf19.3034	RLI1	0	0	1	387			0	0	0		YDR091C
orf19.3037		0	0	1	251			0	0	0		YER165W
orf19.3045		0	0	1	259			0	0	0
orf19.3050	AGE1	0	0	1	147			0	0	0		YDR524C
orf19.3052	YPT1	0	0	1	154			0	0	0		YFL038C
orf19.3059	SUA71	0	0	1	148			0	0	0		YPR086W
orf19.3060		0	0	1	125			0	0	0		YMR149W
orf19.3061	IMP1	0	0	1	133			0	0	0		YMR150C
orf19.3061.1		0	0	1	68			0	0	0
orf19.3062		0	0	1	62			0	0	0		YKL033W
orf19.3063	HFL1	0	0	1	55			0	0	0		YBR278W
orf19.3065	DAO1	0	0	1	77			0	0	0
orf19.3074	TLO10	0	0	1	88			0	0	0
orf19.3077	VID21	0	0	1	32			0	0	0		YDR359C
orf19.3087.1		0	0	1	358			0	0	0
orf19.3087.2		0	0	1	70			0	0	0
orf19.3097	PDA1	0	0	1	60			0	0	0		YER178W
orf19.310		0	0	1	75			0	0	0
orf19.3102	CTA6	0	0	1	73			0	0	0
orf19.3103		0	0	1	95			0	0	0		YOR116C
orf19.3106	MET16	0	0	1	137			0	0	0		YPR167C
orf19.3116	EXM2	0	0	1	271			0	0	0		YDL087C
orf19.3129		0	0	1	59			0	0	0		YDR190C
orf19.3130		0	0	1	34			0	0	0		YLR243W
orf19.3133	GUT2	0	0	1	87			0	0	0		YIL155C
orf19.3136		0	0	1	96			0	0	0		YIL154C
orf19.3138	NOP1	0	0	1	94			0	0	0		YDL014W
orf19.3140.1		0	0	1	51			0	0	0		YBR173C
orf19.3141		0	0	1	68			0	0	0		YBR172C
orf19.3142		0	0	1	95			0	0	0
orf19.3148		0	0	1	328			0	0	0
orf19.3149	LSP1	0	0	1	255			0	0	0		YGR086C
orf19.3150	GRE2	0	0	1	60			0	0	0
orf19.3153	MSS4	0	0	1	296			0	0	0		YDR208W
orf19.3154		0	0	1	48			0	0	0		YJR080C
orf19.3156		0	0	1	69			0	0	0
orf19.3159	UTP20	0	0	1	42			0	0	0		YBL004W
orf19.316	SEC13	0	0	1	142			0	0	0		YLR208W
orf19.3166		0	0	1	114			0	0	0		YDR141C
orf19.3168	RPN8	0	0	1	41			0	0	0		YOR261C
orf19.3169		0	0	1	50			0	0	0		YOR262W
orf19.3171	ACH1	0	0	1	211			0	0	0		YBL015W
orf19.3174	CDC24	0	0	1	225			0	0	0		YAL041W
orf19.3175		0	0	1	146			0	0	0		YOR356W
orf19.3177		0	0	1	84			0	0	0		YOL066C
orf19.3185		0	0	1	52			0	0	0		YDL040C
orf19.3187	ZNC1	0	0	1	176			0	0	0
orf19.3190	HAL9	0	0	1	174			0	0	0
orf19.3192	STI1	0	0	1	155			0	0	0		YOR027W
orf19.3198	OBPA	0	0	1	93			0	0	0		YHR001W
orf19.3199	PIKA	0	0	1	57			0	0	0		YNL267W
orf19.3203	RCY1	0	0	1	62			0	0	0		YJL204C
orf19.3207	CCN1	0	0	1	348			0	0	0
orf19.3212	MID1	0	0	1	60			0	0	0		YNL291C
orf19.3215		0	0	1	343			0	0	0		YBR016W
orf19.3218		0	0	1	76			0	0	0		YJR124C
orf19.3220		0	0	1	187			0	0	0		YDR339C
orf19.3223	ATP3	0	0	1	125			0	0	0		YBR039W
orf19.3225	CWH43	0	0	1	85			0	0	0		YCR017C
orf19.3228		0	0	1	147			0	0	0		YER113C
orf19.3230	BOI2	0	0	1	90			0	0	0		YER114C
orf19.3231	CDC27	0	0	1	92			0	0	0		YBL084C
orf19.3234	OYE22	0	0	1	88			0	0	0
orf19.3234.1	SFT1	0	0	1	27			0	0	0		YKL006C-A
orf19.3237		0	0	1	103			0	0	0		YKL010C
orf19.3241		0	0	1	35			0	0	0		YDR128W
orf19.3242		0	0	1	100			0	0	0		YDR167W
orf19.3245		0	0	1	110			0	0	0
orf19.3248		0	0	1	64			0	0	0
orf19.3249	LAG1	0	0	1	245			0	0	0		YHL003C
orf19.3251	ARC19	0	0	1	104			0	0	0		YKL013C
orf19.3252	DAL81	0	0	1	150			0	0	0		YIR023W
orf19.3259		0	0	1	83			0	0	0		YIR022W
orf19.3264.1		0	0	1	267			0	0	0
orf19.3265	TRM1	0	0	1	96			0	0	0		YDR120C
orf19.3265.1		0	0	1	189			0	0	0
orf19.3268	TMA19	0	0	1	96			0	0	0		YKL056C
orf19.3278	GSY1	0	0	1	90			0	0	0		YFR015C
orf19.3282	BMT3	0	0	1	155			0	0	0
orf19.3288	NMA111	0	0	1	23			0	0	0		YNL123W
orf19.329		0	0	1	219			0	0	0		YLR116W
orf19.3290		0	0	1	83			0	0	0
orf19.3291	HMT1	0	0	1	119			0	0	0		YBR034C
orf19.3293		0	0	1	112			0	0	0
orf19.3296		0	0	1	76			0	0	0
orf19.33		0	0	1	55			0	0	0
orf19.330.1	RUB1	0	0	1	48			0	0	0		YDR139C
orf19.3301		0	0	1	194			0	0	0		YIL046W
orf19.3302		0	0	1	345			0	0	0
orf19.3304		0	0	1	72			0	0	0		YOL142W
orf19.3305	ZCF17	0	0	1	44			0	0	0
orf19.3311	IFD3	0	0	1	100			0	0	0
orf19.3317	MED22	0	0	1	381			0	0	0
orf19.332.1		0	0	1	138			0	0	0
orf19.3321	MRS7	0	0	1	156			0	0	0		YPR125W
orf19.3324	TIF	0	0	1	206			0	0	0		YJL138C
orf19.3325.3	RPS21B	0	0	1	142			0	0	0		YJL136C
orf19.3328		0	0	1	341			0	0	0		YMR172W
orf19.3332		0	0	1	86			0	0	0		YDL231C
orf19.3334	RPS21	0	0	1	88			0	0	0		YGL123W
orf19.334		0	0	1	321			0	0	0
orf19.3341		0	0	1	77			0	0	0		YDR341C
orf19.3342		0	0	1	50			0	0	0		YOR138C
orf19.3347	RPB7	0	0	1	58			0	0	0		YDR404C
orf19.3349		0	0	1	154			0	0	0		YOR151C
orf19.335		0	0	1	13			0	0	0
orf19.3352		0	0	1	130			0	0	0
orf19.3355	ISN1	0	0	1	28			0	0	0		YOR155C
orf19.3356	ESP1	0	0	1	58			0	0	0		YGR098C
orf19.3360		0	0	1	294			0	0	0
orf19.3362		0	0	1	58			0	0	0
orf19.3364		0	0	1	181			0	0	0
orf19.3366.1		0	0	1	201			0	0	0
orf19.3370	DOT4	0	0	1	117			0	0	0		YNL186W
orf19.3371	JAB1	0	0	1	82			0	0	0		YDL216C
orf19.3378		0	0	1	166			0	0	0
orf19.338		0	0	1	102			0	0	0		YMR196W
orf19.3393		0	0	1	45			0	0	0		YLR276C
orf19.340		0	0	1	272			0	0	0		YLR119W
orf19.3400	COQ3	0	0	1	61			0	0	0		YOL096C
orf19.3406		0	0	1	146			0	0	0		YHL008C
orf19.3414	SUR7	0	0	1	395			0	0	0		YML052W
orf19.3415	PTK2	0	0	1	149			0	0	0		YJR059W
orf19.3415.1	RPL32	0	0	1	107			0	0	0		YBL092W
orf19.3417	ACF2	0	0	1	74			0	0	0		YLR144C
orf19.3421.1	MED19	0	0	1	99			0	0	0		YBL093C
orf19.3426	ANB1	0	0	1	184			0	0	0
orf19.3429	FGR47	0	0	1	115			0	0	0
orf19.3436		0	0	1	113			0	0	0
orf19.3441	FRP6	0	0	1	115			0	0	0
orf19.3442		0	0	1	95			0	0	0
orf19.3445	HOC1	0	0	1	86			0	0	0		YJR075W
orf19.3447		0	0	1	128			0	0	0		YCL052C
orf19.3448		0	0	1	145			0	0	0
orf19.3450.1		0	0	1	86			0	0	0
orf19.3453		0	0	1	115			0	0	0		YHR182W
orf19.3455		0	0	1	104			0	0	0		YPL060W
orf19.3459		0	0	1	385			0	0	0		YNL307C
orf19.3462	SAR1	0	0	1	187			0	0	0		YPL218W
orf19.3467	SEC27	0	0	1	145			0	0	0		YGL137W
orf19.3469		0	0	1	97			0	0	0		YNL309W
orf19.3471		0	0	1	323			0	0	0
orf19.3475		0	0	1	114			0	0	0
orf19.3476	HRR25	0	0	1	301			0	0	0		YPL204W
orf19.3477		0	0	1	133			0	0	0		YPL212C
orf19.3478	NIP7	0	0	1	29			0	0	0		YPL211W
orf19.3483		0	0	1	112			0	0	0		YPL206C
orf19.349		0	0	1	153			0	0	0		YPR155C
orf19.3494	CTF5	0	0	1	28			0	0	0		YDR318W
orf19.3496	CHC1	0	0	1	184			0	0	0		YGL206C
orf19.3499		0	0	1	263			0	0	0
orf19.35		0	0	1	66			0	0	0
orf19.3501		0	0	1	102			0	0	0		YKR090W
orf19.3505		0	0	1	76			0	0	0		YNL047C
orf19.3507	MCR1	0	0	1	59			0	0	0		YKL150W
orf19.351		0	0	1	148			0	0	0
orf19.3512	CSP1	0	0	1	218			0	0	0
orf19.3517		0	0	1	44			0	0	0		YOR223W
orf19.3518		0	0	1	69			0	0	0		YPL134C
orf19.352		0	0	1	74			0	0	0
orf19.3527	CYT1	0	0	1	244			0	0	0		YOR065W
orf19.3528		0	0	1	223			0	0	0		YKR074W
orf19.3529	ABP2	0	0	1	89			0	0	0
orf19.3530	CKA2	0	0	1	44			0	0	0		YOR061W
orf19.3536		0	0	1	91			0	0	0		YOR320C
orf19.3541	ERF1	0	0	1	130			0	0	0		YBR143C
orf19.3545		0	0	1	73			0	0	0		YAR019C
orf19.3547		0	0	1	39			0	0	0		YDR496C
orf19.3548		0	0	1	180			0	0	0		YBL095W
orf19.3549	CDC21	0	0	1	73			0	0	0		YOR074C
orf19.3550	SGO1	0	0	1	112			0	0	0		YOR073W
orf19.3552		0	0	1	68			0	0	0		YKR082W
orf19.3556		0	0	1	46			0	0	0		YBR017C
orf19.3561	CDC7	0	0	1	87			0	0	0		YDL017W
orf19.3564	RPC40	0	0	1	214			0	0	0		YPR110C
orf19.3565		0	0	1	255			0	0	0
orf19.3572.3		0	0	1	121			0	0	0		YLR406C
orf19.3573	PEX6	0	0	1	79			0	0	0		YNL329C
orf19.3574	MDJ2	0	0	1	199			0	0	0
orf19.3575	CDC19	0	0	1	77			0	0	0		YAL038W
orf19.3579	ATP4	0	0	1	84			0	0	0		YPL078C
orf19.3583		0	0	1	255			0	0	0		YIL063C
orf19.3586		0	0	1	306			0	0	0		YBR005W
orf19.359	GTT12	0	0	1	83			0	0	0		YIR038C
orf19.3590	IPP1	0	0	1	89			0	0	0		YBR011C
orf19.3593	RPT6	0	0	1	55			0	0	0		YGL048C
orf19.3594		0	0	1	201			0	0	0
orf19.36		0	0	1	388			0	0	0		YML071C
orf19.36.1		0	0	1	150			0	0	0
orf19.3603	MFG1	0	0	1	144			0	0	0		YDL233W
orf19.3605	PEX17	0	0	1	126			0	0	0
orf19.3613		0	0	1	122			0	0	0		YBR279W
orf19.3616	ERG9	0	0	1	163			0	0	0		YHR190W
orf19.3617	GTR1	0	0	1	134			0	0	0		YML121W
orf19.362	TLO9	0	0	1	98			0	0	0
orf19.3625		0	0	1	70			0	0	0
orf19.3628	RSP5	0	0	1	106			0	0	0		YER125W
orf19.3633		0	0	1	51			0	0	0
orf19.3639		0	0	1	102			0	0	0		YER142C
orf19.3646	CTR1	0	0	1	145			0	0	0		YPR124W
orf19.3647	SEC8	0	0	1	86			0	0	0		YPR055W
orf19.3648		0	0	1	45			0	0	0		YBR098W
orf19.3649		0	0	1	59			0	0	0		YBR101C
orf19.3655		0	0	1	261			0	0	0
orf19.3658		0	0	1	55			0	0	0		YER140W
orf19.3659		0	0	1	95			0	0	0		YER139C
orf19.3661		0	0	1	95			0	0	0		YPL072W
orf19.3663.1		0	0	1	282			0	0	0		YBL029C-A
orf19.3664	HSP31	0	0	1	268			0	0	0
orf19.3665	SET6	0	0	1	203			0	0	0
orf19.3678		0	0	1	35			0	0	0
orf19.3679		0	0	1	300			0	0	0		YNL200C
orf19.3680	2007-09-01	0	0	1	231			0	0	0		YDL225W
orf19.3681		0	0	1	208			0	0	0		YLR347C
orf19.3682	CWH8	0	0	1	189			0	0	0		YGR036C
orf19.3683	AGE3	0	0	1	131			0	0	0		YDL226C
orf19.3685	PSY2	0	0	1	83			0	0	0		YNL201C
orf19.3687		0	0	1	67			0	0	0		YJL179W
orf19.3688		0	0	1	76			0	0	0		YJL184W
orf19.3695		0	0	1	118			0	0	0		YHR123W
orf19.3697		0	0	1	58			0	0	0		YNL127W
orf19.3698		0	0	1	165			0	0	0		YHR121W
orf19.3701		0	0	1	89			0	0	0		YLR392C
orf19.3704		0	0	1	90			0	0	0		YNR038W
orf19.3705	PTC6	0	0	1	133			0	0	0		YCR079W
orf19.3706		0	0	1	53			0	0	0
orf19.3707	YHB1	0	0	1	116			0	0	0		YGR234W
orf19.3722		0	0	1	93			0	0	0		YNL023C
orf19.3728		0	0	1	78			0	0	0		YAL031C
orf19.3732	ERG25	0	0	1	175			0	0	0		YGR060W
orf19.3734	GEF2	0	0	1	75			0	0	0
orf19.3743		0	0	1	75			0	0	0
orf19.3744		0	0	1	176			0	0	0		YOR112W
orf19.3748		0	0	1	219			0	0	0
orf19.3758		0	0	1	123			0	0	0		YDR105C
orf19.3761	CDC54	0	0	1	93			0	0	0		YPR019W
orf19.3763		0	0	1	91			0	0	0
orf19.3765	RAX2	0	0	1	243			0	0	0		YLR084C
orf19.3767	PEP1	0	0	1	105			0	0	0		YBL017C
orf19.3774	PPG1	0	0	1	98			0	0	0		YNR032W
orf19.3774.1		0	0	1	124			0	0	0		YNR032C-A
orf19.3780		0	0	1	52			0	0	0
orf19.3782		0	0	1	67			0	0	0
orf19.3785		0	0	1	77			0	0	0		YGL128C
orf19.3788	SPC34	0	0	1	122			0	0	0
orf19.3792		0	0	1	110			0	0	0		YCR077C
orf19.3794	CSR1	0	0	1	90			0	0	0		YJL056C
orf19.3798		0	0	1	48			0	0	0		YDL201W
orf19.3799		0	0	1	334			0	0	0		YDR233C
orf19.3802	PMT6	0	0	1	117			0	0	0		YGR199W
orf19.3803	MNN22	0	0	1	183			0	0	0
orf19.3804		0	0	1	173			0	0	0		YMR134W
orf19.382	TEF2	0	0	1	34			0	0	0		YBR118W
orf19.3821		0	0	1	131			0	0	0
orf19.3822	SCS7	0	0	1	115			0	0	0		YMR272C
orf19.3827		0	0	1	132			0	0	0		YKR087C
orf19.3829	PHR1	0	0	1	86			0	0	0
orf19.3831		0	0	1	93			0	0	0		YGR280C
orf19.3836		0	0	1	93			0	0	0		YGR001C
orf19.3838	EFB1	0	0	1	53			0	0	0		YAL003W
orf19.384		0	0	1	88			0	0	0		YPL247C
orf19.3843		0	0	1	53			0	0	0		YBR171W
orf19.3844	MRP8	0	0	1	78			0	0	0		YKL142W
orf19.3846	LYS4	0	0	1	61			0	0	0		YDR234W
orf19.385	GCV2	0	0	1	82			0	0	0		YMR189W
orf19.3852		0	0	1	369			0	0	0
orf19.3854		0	0	1	75			0	0	0		YCR008W
orf19.3859		0	0	1	111			0	0	0		YBR159W
orf19.387	GCR3	0	0	1	114			0	0	0		YMR125W
orf19.3870	ADE13	0	0	1	90			0	0	0		YLR359W
orf19.3871	DAD3	0	0	1	321			0	0	0		YBR233W-A
orf19.3874		0	0	1	71			0	0	0
orf19.388	CAF16	0	0	1	79			0	0	0		YFL028C
orf19.3887		0	0	1	37			0	0	0		YML108W
orf19.389		0	0	1	86			0	0	0
orf19.3893	SCW11	0	0	1	69			0	0	0		YGL028C
orf19.3894		0	0	1	125			0	0	0
orf19.390	CDC42	0	0	1	95			0	0	0		YLR229C
orf19.391	UPC2	0	0	1	42			0	0	0		YDR213W
orf19.3910		0	0	1	223			0	0	0
orf19.3912	GLN3	0	0	1	124			0	0	0		YER040W
orf19.3915		0	0	1	65			0	0	0		YFR044C
orf19.3919.1		0	0	1	245			0	0	0
orf19.3921		0	0	1	69			0	0	0		YOR280C
orf19.3928		0	0	1	115			0	0	0
orf19.3929		0	0	1	44			0	0	0		YJR100C
orf19.393	APS3	0	0	1	78			0	0	0		YJL024C
orf19.3930	YUH2	0	0	1	23			0	0	0
orf19.3936	GDE1	0	0	1	53			0	0	0		YPL110C
orf19.3937		0	0	1	54			0	0	0
orf19.3939		0	0	1	97			0	0	0		YJR088C
orf19.3942.1	RPL43A	0	0	1	89			0	0	0		YPR043W
orf19.3944	GRR1	0	0	1	172			0	0	0		YJR090C
orf19.3945		0	0	1	161			0	0	0		YJR084W
orf19.395	ENO1	0	0	1	86			0	0	0		YGR254W
orf19.3951	TIP1	0	0	1	109			0	0	0		YGR172C
orf19.3954	PSD2	0	0	1	70			0	0	0		YGR170W
orf19.3954.1		0	0	1	107			0	0	0
orf19.3957		0	0	1	313			0	0	0		YGR267C
orf19.396	EAF6	0	0	1	71			0	0	0		YJR082C
orf19.3960	HYS2	0	0	1	141			0	0	0		YJR006W
orf19.3962	HAS1	0	0	1	67			0	0	0		YMR290C
orf19.3973		0	0	1	141			0	0	0		YGR268C
orf19.3977		0	0	1	94			0	0	0		YGR173W
orf19.3980		0	0	1	100			0	0	0		YGR271W
orf19.3983		0	0	1	106			0	0	0		YGR266W
orf19.3984		0	0	1	117			0	0	0		YGR237C
orf19.399		0	0	1	68			0	0	0		YKL126W
orf19.3990		0	0	1	93			0	0	0		YJL011C
orf19.3992		0	0	1	111			0	0	0		YNL086W
orf19.3996		0	0	1	27			0	0	0		YGL142C
orf19.3998		0	0	1	103			0	0	0
orf19.400	GCF1	0	0	1	194			0	0	0
orf19.4000	GRF10	0	0	1	153			0	0	0		YDL106C
orf19.4004	CCT3	0	0	1	34			0	0	0		YJL014W
orf19.4005		0	0	1	50			0	0	0		YDR196C
orf19.4007		0	0	1	81			0	0	0		YDR198C
orf19.4012	PCL5	0	0	1	99			0	0	0		YHR071W
orf19.4021		0	0	1	38			0	0	0
orf19.4024	RIB5	0	0	1	45			0	0	0		YBR256C
orf19.4025	PRE1	0	0	1	45			0	0	0		YER012W
orf19.4026	HIS1	0	0	1	82			0	0	0		YER055C
orf19.4031		0	0	1	42			0	0	0		YIR007W
orf19.4036	APM1	0	0	1	36			0	0	0		YPL259C
orf19.4041	PEX4	0	0	1	33			0	0	0		YGR133W
orf19.4056	BRG1	0	0	1	221			0	0	0
orf19.4059		0	0	1	236			0	0	0		YJL059W
orf19.406	ERG1	0	0	1	110			0	0	0		YGR175C
orf19.4061		0	0	1	87			0	0	0		YOR238W
orf19.4062	TRY2	0	0	1	50			0	0	0
orf19.407	GCD6	0	0	1	55			0	0	0		YDR211W
orf19.4070		0	0	1	107			0	0	0
orf19.4072	IFF6	0	0	1	355			0	0	0		YDL223C
orf19.4076	MET10	0	0	1	66			0	0	0		YFR030W
orf19.4079	SLP2	0	0	1	219			0	0	0
orf19.4080		0	0	1	121			0	0	0		YDR279W
orf19.4086		0	0	1	77			0	0	0		YNL056W
orf19.4088	GLO2	0	0	1	161			0	0	0		YDR272W
orf19.4093	PES1	0	0	1	72			0	0	0		YGR103W
orf19.410.3	RIB4	0	0	1	51			0	0	0		YOL143C
orf19.4109	PMT4	0	0	1	112			0	0	0		YJR143C
orf19.4110		0	0	1	148			0	0	0
orf19.4118	CNT	0	0	1	77			0	0	0
orf19.413		0	0	1	158			0	0	0
orf19.4133		0	0	1	111			0	0	0		YDR527W
orf19.4145	ZCF20	0	0	1	65			0	0	0		YLR256W
orf19.4149.1		0	0	1	207			0	0	0		YDR025W
orf19.415		0	0	1	91			0	0	0		YGR235C
orf19.4150		0	0	1	124			0	0	0		YBR014C
orf19.4152	CEF3	0	0	1	118			0	0	0		YLR249W
orf19.4157	SPS20	0	0	1	53			0	0	0		YNL202W
orf19.416		0	0	1	83			0	0	0
orf19.4163		0	0	1	103			0	0	0		YGR198W
orf19.4164		0	0	1	159			0	0	0		YJR014W
orf19.4166	ZCF21	0	0	1	100			0	0	0
orf19.4171		0	0	1	44			0	0	0
orf19.4184		0	0	1	95			0	0	0		YHR161C
orf19.4187		0	0	1	17			0	0	0		YLL006W
orf19.4190	PAM18	0	0	1	157			0	0	0		YLR008C
orf19.4191.1		0	0	1	64			0	0	0		YGL141W
orf19.4192.1		0	0	1	129			0	0	0
orf19.4193		0	0	1	122			0	0	0		YDR063W
orf19.4193.1	RPS13	0	0	1	90			0	0	0		YDR064W
orf19.4197	YHM2	0	0	1	192			0	0	0		YMR241W
orf19.4206		0	0	1	121			0	0	0		YDR386W
orf19.4209		0	0	1	41			0	0	0
orf19.4210		0	0	1	146			0	0	0		YGR110W
orf19.4213	FET31	0	0	1	398			0	0	0		YFL041W
orf19.4215	FET34	0	0	1	319			0	0	0		YMR058W
orf19.422	SPT20	0	0	1	127			0	0	0		YOL148C
orf19.4225.1		0	0	1	224			0	0	0		YFR049W
orf19.4228		0	0	1	110			0	0	0		YOR164C
orf19.4229		0	0	1	93			0	0	0		YOR163W
orf19.423		0	0	1	41			0	0	0		YOL149W
orf19.4234		0	0	1	46			0	0	0		YCR054C
orf19.4236	RET2	0	0	1	131			0	0	0		YFR051C
orf19.4242	CST20	0	0	1	244			0	0	0		YHL007C
orf19.4255	ECM331	0	0	1	148			0	0	0
orf19.4258		0	0	1	104			0	0	0		YJR093C
orf19.4261	TIF5	0	0	1	163			0	0	0		YPR041W
orf19.4266	SPR28	0	0	1	102			0	0	0
orf19.4269		0	0	1	32			0	0	0
orf19.427		0	0	1	41			0	0	0		YBR275C
orf19.4271		0	0	1	236			0	0	0
orf19.428		0	0	1	29			0	0	0		YJL057C
orf19.4287		0	0	1	158			0	0	0
orf19.429		0	0	1	126			0	0	0		YOL115W
orf19.4290	TRR1	0	0	1	117			0	0	0		YDR353W
orf19.4292		0	0	1	24			0	0	0		YOR036W
orf19.4295		0	0	1	110			0	0	0		YOR038C
orf19.4304	GAP1	0	0	1	72			0	0	0
orf19.4307		0	0	1	70			0	0	0		YKR035W-A
orf19.4308	HSL1	0	0	1	149			0	0	0		YKL101W
orf19.4311	YNK1	0	0	1	184			0	0	0
orf19.4312		0	0	1	172			0	0	0		YLR055C
orf19.4315		0	0	1	168			0	0	0		YFL027C
orf19.4316		0	0	1	73			0	0	0
orf19.4322	DAP2	0	0	1	90			0	0	0		YHR028C
orf19.4323		0	0	1	138			0	0	0
orf19.4336	RPS5	0	0	1	167			0	0	0		YJR123W
orf19.4337		0	0	1	72			0	0	0		YNL125C
orf19.434	PRD1	0	0	1	134			0	0	0		YCL057W
orf19.4340		0	0	1	106			0	0	0
orf19.4346		0	0	1	144			0	0	0		YPL085W
orf19.4347		0	0	1	378			0	0	0
orf19.4348	MED14	0	0	1	59			0	0	0		YLR071C
orf19.4353	ULP2	0	0	1	49			0	0	0		YPL020C
orf19.4357		0	0	1	37			0	0	0		YMR115W
orf19.4362		0	0	1	91			0	0	0		YGR028W
orf19.4369		0	0	1	84			0	0	0		YDR464W
orf19.437	GRS1	0	0	1	151			0	0	0
orf19.4371	TAL1	0	0	1	105			0	0	0		YLR354C
orf19.4373		0	0	1	186			0	0	0		YDR236C
orf19.4374	PRP42	0	0	1	116			0	0	0		YDR235W
orf19.4375		0	0	1	99			0	0	0		YLR285W
orf19.4375.1	RPS30	0	0	1	176			0	0	0		YOR182C
orf19.4377	KRE1	0	0	1	319			0	0	0		YNL322C
orf19.438		0	0	1	21			0	0	0		YHR078W
orf19.4381	VTC3	0	0	1	131			0	0	0		YFL004W
orf19.4382		0	0	1	117			0	0	0		YPL010W
orf19.4390		0	0	1	166			0	0	0		YPL014W
orf19.4393	CIT1	0	0	1	144			0	0	0		YNR001C
orf19.4396		0	0	1	117			0	0	0		YKR016W
orf19.4400		0	0	1	39			0	0	0
orf19.4407		0	0	1	119			0	0	0
orf19.4410	ALG1	0	0	1	67			0	0	0		YBR110W
orf19.4415	MED3	0	0	1	263			0	0	0
orf19.4416	VPS13	0	0	1	88			0	0	0		YLL040C
orf19.4427	SKP1	0	0	1	147			0	0	0		YDR328C
orf19.4428		0	0	1	172			0	0	0
orf19.4430		0	0	1	101			0	0	0		YDR330W
orf19.4432	KSP1	0	0	1	273			0	0	0		YHR082C
orf19.4436	GPX3	0	0	1	57			0	0	0
orf19.4438	RME1	0	0	1	143			0	0	0		YGR044C
orf19.4439.1		0	0	1	47			0	0	0		YDR079C-A
orf19.4447	YMC1	0	0	1	64			0	0	0		YPR058W
orf19.4449	CCS1	0	0	1	141			0	0	0		YMR038C
orf19.4457	BNI4	0	0	1	130			0	0	0		YNL233W
orf19.4459		0	0	1	85			0	0	0		YNL234W
orf19.446.1		0	0	1	280			0	0	0
orf19.446.2		0	0	1	224			0	0	0
orf19.4466		0	0	1	88			0	0	0		YLR246W
orf19.4468		0	0	1	207			0	0	0		YDR178W
orf19.4471		0	0	1	277			0	0	0		YDR200C
orf19.4473	SPC19	0	0	1	187			0	0	0		YDR201W
orf19.4477	CSH1	0	0	1	92			0	0	0
orf19.4488		0	0	1	115			0	0	0		YJL176C
orf19.4490	RPL17B	0	0	1	237			0	0	0		YJL177W
orf19.4490.2	QCR8	0	0	1	167			0	0	0		YJL166W
orf19.4492		0	0	1	70			0	0	0		YKL172W
orf19.4495	NDH51	0	0	1	272			0	0	0
orf19.4496		0	0	1	213			0	0	0		YBR187W
orf19.4497	MED8	0	0	1	203			0	0	0		YBR193C
orf19.4498		0	0	1	346			0	0	0
orf19.4503		0	0	1	80			0	0	0		YGR169C-A
orf19.4506	LYS22	0	0	1	78			0	0	0
orf19.451	SOK1	0	0	1	203			0	0	0		YDR006C
orf19.4513		0	0	1	242			0	0	0
orf19.4520		0	0	1	95			0	0	0		YDR248C
orf19.4521		0	0	1	136			0	0	0		YOR246C
orf19.4523		0	0	1	202			0	0	0		YER183C
orf19.4527	HGT1	0	0	1	161			0	0	0
orf19.4528		0	0	1	121			0	0	0		YLR065C
orf19.4529		0	0	1	80			0	0	0		YKL122C
orf19.4534		0	0	1	118			0	0	0		YBR273C
orf19.4536	CYS4	0	0	1	133			0	0	0		YGR155W
orf19.4537		0	0	1	131			0	0	0		YGL043W
orf19.4538		0	0	1	73			0	0	0		YGL044C
orf19.4539		0	0	1	133			0	0	0
orf19.4540	UBC8	0	0	1	345			0	0	0		YEL012W
orf19.4543	UGA2	0	0	1	92			0	0	0
orf19.4544		0	0	1	69			0	0	0
orf19.4553		0	0	1	173			0	0	0
orf19.4555	ALS4	0	0	1	271			0	0	0
orf19.4557		0	0	1	161			0	0	0		YGL093W
orf19.4560	BFR1	0	0	1	172			0	0	0		YOR198C
orf19.4565	BGL2	0	0	1	209			0	0	0		YGR282C
orf19.4570		0	0	1	60			0	0	0
orf19.458.1		0	0	1	75			0	0	0
orf19.4587	HGH1	0	0	1	53			0	0	0		YGR187C
orf19.4589		0	0	1	30			0	0	0		YMR020W
orf19.4593.1		0	0	1	71			0	0	0		YDR379C-A
orf19.4594	CLC1	0	0	1	72			0	0	0		YGR167W
orf19.4595		0	0	1	51			0	0	0
orf19.4597		0	0	1	91			0	0	0		YIL034C
orf19.4600		0	0	1	60			0	0	0		YPL107W
orf19.4601		0	0	1	163			0	0	0		YBR123C
orf19.4603	ARL1	0	0	1	72			0	0	0		YBR164C
orf19.4605	TYR1	0	0	1	49			0	0	0		YBR166C
orf19.4614		0	0	1	229			0	0	0		YPR049C
orf19.4617		0	0	1	170			0	0	0		YPR051W
orf19.4618	FBA1	0	0	1	82			0	0	0		YKL060C
orf19.4623.3	NHP6A	0	0	1	316			0	0	0
orf19.4624	HRT2	0	0	1	75			0	0	0		YMR027W
orf19.4625	TOA2	0	0	1	123			0	0	0		YKL058W
orf19.4627		0	0	1	36			0	0	0		YKL057C
orf19.4631	ERG251	0	0	1	55			0	0	0
orf19.4632	RPL20B	0	0	1	245			0	0	0		YOR312C
orf19.4635	NIP1	0	0	1	176			0	0	0		YMR309C
orf19.4637		0	0	1	98			0	0	0		YLR097C
orf19.4639		0	0	1	92			0	0	0
orf19.4640	PWP1	0	0	1	80			0	0	0		YLR196W
orf19.4642		0	0	1	103			0	0	0
orf19.4645	BEM1	0	0	1	250			0	0	0		YBR200W
orf19.4649	ZCF27	0	0	1	92			0	0	0
orf19.4650	ILV6	0	0	1	126			0	0	0		YCL009C
orf19.4657		0	0	1	228			0	0	0		YHR004C
orf19.4658		0	0	1	106			0	0	0
orf19.4659		0	0	1	47			0	0	0		YJL203W
orf19.4660	RPS6A	0	0	1	224			0	0	0		YPL090C
orf19.4665		0	0	1	125			0	0	0
orf19.4666		0	0	1	185			0	0	0
orf19.4669	AAT22	0	0	1	166			0	0	0
orf19.467	WOR3	0	0	1	143			0	0	0
orf19.4670	CAS5	0	0	1	89			0	0	0		YMR070W
orf19.4675	ASK1	0	0	1	76			0	0	0
orf19.4679	AGP2	0	0	1	88			0	0	0		YBR132C
orf19.4681	RAT1	0	0	1	68			0	0	0		YOR048C
orf19.4684.2	RPL40B	0	0	1	340			0	0	0
orf19.4686		0	0	1	209			0	0	0		YIL151C
orf19.4688	DAG7	0	0	1	156			0	0	0
orf19.469	HST7	0	0	1	88			0	0	0		YDL159W
orf19.4697	MDN1	0	0	1	89			0	0	0		YLR106C
orf19.4698	PTC8	0	0	1	296			0	0	0
orf19.4704	ARO1	0	0	1	60			0	0	0		YDR127W
orf19.4706		0	0	1	303			0	0	0
orf19.4711		0	0	1	41			0	0	0
orf19.4713		0	0	1	80			0	0	0
orf19.4715		0	0	1	116			0	0	0		YDR150W
orf19.4718	TRP5	0	0	1	108			0	0	0		YGL026C
orf19.4719	CWH41	0	0	1	98			0	0	0		YGL027C
orf19.4722	RTG1	0	0	1	187			0	0	0
orf19.4726		0	0	1	106			0	0	0		YDR373W
orf19.474		0	0	1	261			0	0	0
orf19.4743	AFG1	0	0	1	66			0	0	0
orf19.4746	JIP5	0	0	1	48			0	0	0		YPR169W
orf19.4747	HEM14	0	0	1	62			0	0	0		YER014W
orf19.4749		0	0	1	65			0	0	0
orf19.4751.1		0	0	1	120			0	0	0
orf19.4756		0	0	1	124			0	0	0		YNL237W
orf19.4758		0	0	1	81			0	0	0
orf19.4763		0	0	1	115			0	0	0		YAL008W
orf19.4764		0	0	1	69			0	0	0		YGL094C
orf19.4766	ARG81	0	0	1	93			0	0	0		YML099C
orf19.4768		0	0	1	51			0	0	0
orf19.4769	IPT1	0	0	1	175			0	0	0		YDR072C
orf19.4772	SSU81	0	0	1	401			0	0	0		YER118C
orf19.4773	AOX2	0	0	1	124			0	0	0
orf19.4775	CTA8	0	0	1	53			0	0	0		YGL073W
orf19.4778	LYS142	0	0	1	149			0	0	0
orf19.478		0	0	1	110			0	0	0		YGL124C
orf19.4780		0	0	1	100			0	0	0
orf19.4784	CRP1	0	0	1	73			0	0	0
orf19.4788	ARG5,6	0	0	1	114			0	0	0		YER069W
orf19.4792		0	0	1	156			0	0	0
orf19.4795		0	0	1	120			0	0	0
orf19.4796		0	0	1	109			0	0	0		YOR276W
orf19.4798		0	0	1	196			0	0	0		YMR212C
orf19.4799	CEF1	0	0	1	50			0	0	0		YMR213W
orf19.480		0	0	1	264			0	0	0		YJR056C
orf19.4800	RIM20	0	0	1	46			0	0	0		YOR275C
orf19.4807		0	0	1	219			0	0	0		YMR267W
orf19.481	GCD1	0	0	1	71			0	0	0		YOR260W
orf19.4815	YTM1	0	0	1	55			0	0	0		YOR272W
orf19.4816		0	0	1	42			0	0	0		YMR209C
orf19.482	RPT4	0	0	1	98			0	0	0		YOR259C
orf19.4823	LIP6	0	0	1	70			0	0	0
orf19.4824		0	0	1	67			0	0	0
orf19.4826	IDH1	0	0	1	86			0	0	0		YNL037C
orf19.4830		0	0	1	61			0	0	0
orf19.4831	MTS1	0	0	1	81			0	0	0
orf19.4833	MLS1	0	0	1	67			0	0	0		YNL117W
orf19.4839		0	0	1	88			0	0	0		YER083C
orf19.484	MRPL40	0	0	1	52			0	0	0		YPL173W
orf19.4841	SHY1	0	0	1	85			0	0	0		YGR112W
orf19.485		0	0	1	136			0	0	0		YOR257W
orf19.4851	TFA1	0	0	1	117			0	0	0		YKL028W
orf19.4857		0	0	1	95			0	0	0
orf19.4858	VPS41	0	0	1	179			0	0	0		YDR080W
orf19.4862		0	0	1	275			0	0	0		YDR084C
orf19.4865		0	0	1	104			0	0	0		YKL212W
orf19.4866	CPP1	0	0	1	196			0	0	0		YNL053W
orf19.4867	SWE1	0	0	1	151			0	0	0		YJL187C
orf19.4869	SFU1	0	0	1	121			0	0	0
orf19.4870	DBP3	0	0	1	66			0	0	0		YGL078C
orf19.4871	ERO1	0	0	1	194			0	0	0		YML130C
orf19.4874	MNN23	0	0	1	60			0	0	0
orf19.4875		0	0	1	202			0	0	0		YDR482C
orf19.4885	MIR1	0	0	1	335			0	0	0		YJR077C
orf19.4888		0	0	1	228			0	0	0
orf19.489	DAP1	0	0	1	104			0	0	0		YPL170W
orf19.4892	TPK1	0	0	1	103			0	0	0
orf19.4893		0	0	1	213			0	0	0
orf19.4900	MNN12	0	0	1	100			0	0	0		YGL257C
orf19.4901		0	0	1	64			0	0	0
orf19.4905		0	0	1	112			0	0	0
orf19.4906		0	0	1	56			0	0	0		YER167W
orf19.4909	CBK1	0	0	1	127			0	0	0		YNL161W
orf19.4909.1	RPL42	0	0	1	73			0	0	0		YNL162W
orf19.491		0	0	1	176			0	0	0		YOR254C
orf19.4912		0	0	1	32			0	0	0		YOR322C
orf19.4914		0	0	1	351			0	0	0		YOL086W-A
orf19.4918		0	0	1	92			0	0	0
orf19.4919		0	0	1	375			0	0	0
orf19.492	ADE17	0	0	1	81			0	0	0		YMR120C
orf19.4921		0	0	1	136			0	0	0
orf19.4927	BNI1	0	0	1	101			0	0	0		YNL271C
orf19.493	RPL15A	0	0	1	159			0	0	0		YMR121C
orf19.4937	CHS3	0	0	1	97			0	0	0		YBR023C
orf19.4947		0	0	1	104			0	0	0		YPR098C
orf19.4956	RPN1	0	0	1	127			0	0	0		YHR027C
orf19.4958	ECM25	0	0	1	192			0	0	0		YJL201W
orf19.4959		0	0	1	206			0	0	0
orf19.4960		0	0	1	164			0	0	0		YLR146C
orf19.4961	STP2	0	0	1	187			0	0	0		YHR006W
orf19.4963		0	0	1	115			0	0	0		YDR161W
orf19.4966	AGC1	0	0	1	66			0	0	0		YPR021C
orf19.4969	KEM1	0	0	1	155			0	0	0		YGL173C
orf19.497	EAF7	0	0	1	243			0	0	0		YNL136W
orf19.4982		0	0	1	112			0	0	0
orf19.4997	KIS2	0	0	1	175			0	0	0		YDR422C
orf19.5000	CYB2	0	0	1	61			0	0	0		YML054C
orf19.5005	OSM2	0	0	1	42			0	0	0		YJR051W
orf19.5006	GCV3	0	0	1	48			0	0	0		YAL044C
orf19.5006.1		0	0	1	188			0	0	0		YOR327C
orf19.5007	ACT1	0	0	1	250			0	0	0		YFL039C
orf19.5008.1	DAD1	0	0	1	68			0	0	0		YDR016C
orf19.501		0	0	1	44			0	0	0		YNL061W
orf19.5011	KAR9	0	0	1	93			0	0	0		YPL269W
orf19.5012		0	0	1	89			0	0	0
orf19.5014		0	0	1	369			0	0	0		YGL085W
orf19.5015	MYO2	0	0	1	224			0	0	0		YOR326W
orf19.5016		0	0	1	112			0	0	0		YAL044W-A
orf19.5019		0	0	1	126			0	0	0
orf19.5021	PDX1	0	0	1	77			0	0	0		YGR193C
orf19.5022		0	0	1	71			0	0	0		YHR050W
orf19.5027	LCB2	0	0	1	136			0	0	0		YDR062W
orf19.5029	MODF	0	0	1	81			0	0	0		YDR061W
orf19.5030	DOS2	0	0	1	53			0	0	0		YDR068W
orf19.5031	SSK1	0	0	1	241			0	0	0		YLR006C
orf19.5033		0	0	1	141			0	0	0		YBR217W
orf19.5034	YBP1	0	0	1	115			0	0	0		YBR216C
orf19.5035	HPC2	0	0	1	54			0	0	0		YBR215W
orf19.5038		0	0	1	62			0	0	0		YDL112W
orf19.504		0	0	1	164			0	0	0		YNL059C
orf19.5040		0	0	1	119			0	0	0		YDL088C
orf19.5041		0	0	1	123			0	0	0
orf19.5043		0	0	1	249			0	0	0
orf19.5046	RAM1	0	0	1	210			0	0	0		YDL090C
orf19.5051		0	0	1	55			0	0	0
orf19.5056		0	0	1	153			0	0	0
orf19.5059	GCS1	0	0	1	139			0	0	0		YJL101C
orf19.506	YDJ1	0	0	1	80			0	0	0		YNL064C
orf19.5065	ERD1	0	0	1	80			0	0	0		YDR414C
orf19.5068	IRE1	0	0	1	200			0	0	0		YHR079C
orf19.5073	DPM1	0	0	1	98			0	0	0		YPR183W
orf19.5076	PFY1	0	0	1	126			0	0	0		YOR122C
orf19.5078		0	0	1	74			0	0	0
orf19.5079.1		0	0	1	188			0	0	0
orf19.508	QDR1	0	0	1	169			0	0	0		YIL120W
orf19.5085		0	0	1	80			0	0	0		YMR308C
orf19.5087	BUD6	0	0	1	223			0	0	0		YLR319C
orf19.5093		0	0	1	189			0	0	0		YLR321C
orf19.5094	BUL1	0	0	1	132			0	0	0
orf19.5098	NTG1	0	0	1	57			0	0	0		YOL043C
orf19.5105	MED15	0	0	1	73			0	0	0		YOL051W
orf19.5107	NOT5	0	0	1	164			0	0	0		YPR072W
orf19.5114		0	0	1	112			0	0	0		YOR357C
orf19.5117	OLE1	0	0	1	210			0	0	0		YGL055W
orf19.5118	SDS24	0	0	1	78			0	0	0		YBR214W
orf19.5129		0	0	1	174			0	0	0
orf19.5131		0	0	1	103			0	0	0		YCL039W
orf19.5134		0	0	1	110			0	0	0
orf19.5137.1	HHO1	0	0	1	248			0	0	0		YPL127C
orf19.5139		0	0	1	82			0	0	0
orf19.514	SNP3	0	0	1	59			0	0	0		YBL026W
orf19.5143	TIM54	0	0	1	118			0	0	0		YJL054W
orf19.5145	SSP96	0	0	1	117			0	0	0
orf19.515		0	0	1	117			0	0	0		YER137C
orf19.5155	CHS6	0	0	1	111			0	0	0		YJL099W
orf19.5158		0	0	1	64			0	0	0
orf19.5159	DUG3	0	0	1	112			0	0	0		YNL191W
orf19.516		0	0	1	39			0	0	0		YBL020W
orf19.5162	BCK1	0	0	1	65			0	0	0		YJL095W
orf19.5165		0	0	1	142			0	0	0		YNR029C
orf19.5171	PMT1	0	0	1	128			0	0	0		YDL095W
orf19.5175		0	0	1	35			0	0	0		YIL030C
orf19.5177		0	0	1	181			0	0	0
orf19.518		0	0	1	50			0	0	0		YBL024W
orf19.5180	PRX1	0	0	1	229			0	0	0		YBL064C
orf19.5182	POL3	0	0	1	71			0	0	0		YDL102W
orf19.5195	URA6	0	0	1	79			0	0	0		YKL024C
orf19.5196	ESS1	0	0	1	93			0	0	0		YJR017C
orf19.5198	NOP4	0	0	1	115			0	0	0		YPL043W
orf19.5201.1		0	0	1	210			0	0	0
orf19.5205		0	0	1	296			0	0	0
orf19.5213		0	0	1	116			0	0	0
orf19.5213.1	COX8	0	0	1	139			0	0	0		YLR395C
orf19.5215	TES15	0	0	1	67			0	0	0
orf19.5219	IRA2	0	0	1	249			0	0	0		YOL081W
orf19.5226	WRS1	0	0	1	87			0	0	0		YOL097C
orf19.5227		0	0	1	140			0	0	0		YLR021W
orf19.5228	RIB3	0	0	1	104			0	0	0		YDR487C
orf19.5231.2	ATP19	0	0	1	250			0	0	0		YOL077W-A
orf19.5232	CSI2	0	0	1	60			0	0	0		YOL077C
orf19.5238		0	0	1	146			0	0	0
orf19.5241	SNT1	0	0	1	57			0	0	0		YCR033W
orf19.5242	CDC6	0	0	1	119			0	0	0		YJL194W
orf19.5257	LCB4	0	0	1	37			0	0	0
orf19.526	NHP2	0	0	1	184			0	0	0		YDL208W
orf19.5260	RPN2	0	0	1	70			0	0	0		YIL075C
orf19.5267		0	0	1	233			0	0	0
orf19.5268	MED10	0	0	1	235			0	0	0
orf19.5269.1		0	0	1	96			0	0	0
orf19.5270		0	0	1	142			0	0	0
orf19.5271		0	0	1	118			0	0	0
orf19.5274		0	0	1	147			0	0	0		YLR187W
orf19.5277		0	0	1	78			0	0	0		YGR072W
orf19.528	SEC26	0	0	1	90			0	0	0		YDR238C
orf19.5285	PST3	0	0	1	93			0	0	0		YDR032C
orf19.5286	YCP4	0	0	1	100			0	0	0		YCR004C
orf19.5291		0	0	1	83			0	0	0		YGL126W
orf19.5294	PDB1	0	0	1	158			0	0	0		YBR221C
orf19.5296		0	0	1	78			0	0	0		YIL157C
orf19.5297		0	0	1	83			0	0	0		YDR311W
orf19.5299.1		0	0	1	140			0	0	0
orf19.53		0	0	1	269			0	0	0
orf19.530		0	0	1	80			0	0	0
orf19.5300		0	0	1	65			0	0	0		YAL058W
orf19.5312	MET4	0	0	1	202			0	0	0		YNL103W
orf19.5316	FGR29	0	0	1	397			0	0	0
orf19.5323	MDH1-3	0	0	1	41			0	0	0		YDL078C
orf19.5339		0	0	1	180			0	0	0		YMR191W
orf19.5341	RPS4A	0	0	1	86			0	0	0
orf19.5342		0	0	1	69			0	0	0		YHR202W
orf19.5342.2		0	0	1	73			0	0	0
orf19.5343	ASH1	0	0	1	84			0	0	0		YKL185W
orf19.5346		0	0	1	113			0	0	0		YML114C
orf19.5351	TIF11	0	0	1	130			0	0	0		YMR260C
orf19.5352		0	0	1	78			0	0	0
orf19.5356		0	0	1	237			0	0	0		YNL313C
orf19.536		0	0	1	85			0	0	0		YBR198C
orf19.5364		0	0	1	98			0	0	0
orf19.5365.1		0	0	1	63			0	0	0
orf19.537		0	0	1	79			0	0	0
orf19.5377	HOS2	0	0	1	67			0	0	0		YGL194C
orf19.5378	SCL1	0	0	1	68			0	0	0		YGL011C
orf19.5389	FKH2	0	0	1	346			0	0	0		YIL131C
orf19.539	LAP3	0	0	1	126			0	0	0		YNL239W
orf19.5390		0	0	1	346			0	0	0
orf19.5391		0	0	1	88			0	0	0		YML049C
orf19.5395		0	0	1	55			0	0	0		YJR033C
orf19.54	RHD1	0	0	1	122			0	0	0
orf19.5404.1	FLO9	0	0	1	136			0	0	0
orf19.5406		0	0	1	312			0	0	0		YLL010C
orf19.5408	HRK1	0	0	1	99			0	0	0		YOR267C
orf19.541		0	0	1	154			0	0	0
orf19.5411		0	0	1	86			0	0	0		YLR306W
orf19.5413		0	0	1	155			0	0	0		YPL151C
orf19.5416	ESA1	0	0	1	51			0	0	0		YOR244W
orf19.5418		0	0	1	97			0	0	0		YIL039W
orf19.5419	ATP5	0	0	1	188			0	0	0		YDR298C
orf19.542.2	MIM1	0	0	1	63			0	0	0		YOL026C
orf19.5426		0	0	1	103			0	0	0		YKR089C
orf19.543	FUM11	0	0	1	168			0	0	0		YPL262W
orf19.5431		0	0	1	273			0	0	0
orf19.5442		0	0	1	52			0	0	0
orf19.5450	ETR1	0	0	1	100			0	0	0		YBR026C
orf19.547		0	0	1	71			0	0	0		YKL113C
orf19.5474		0	0	1	70			0	0	0
orf19.5480	ILV1	0	0	1	93			0	0	0		YER086W
orf19.5491.1	ATP14	0	0	1	122			0	0	0
orf19.5493	GSP1	0	0	1	147			0	0	0		YLR293C
orf19.5495		0	0	1	71			0	0	0
orf19.5496	AVT1	0	0	1	67			0	0	0
orf19.55		0	0	1	136			0	0	0		YDR492W
orf19.550	PDX3	0	0	1	127			0	0	0		YBR035C
orf19.5506	PLC1	0	0	1	62			0	0	0		YPL268W
orf19.5507	ENP1	0	0	1	55			0	0	0		YBR247C
orf19.5514		0	0	1	92			0	0	0
orf19.5517		0	0	1	73			0	0	0		YCR105W
[truncated: 2,863 more rows]

## Sheet: Sc_Puf3_bind_list
locus_tag	gene	bidir_Puf3_count	Puf3_count	Puf3_least_mismatch	utr_length	Puf3_nearest_CDS	Puf3_nearest_PA	initial_C	initial_A	initial_T	seqs	ortholog
YBR211C	AME1	0	3	0	128	47	55	0	0	1	TATGTATATA,TATGTATATA,TATGTATATA
YAL015C	NTG1	0	2	0	135	76	31	0	1	1	AGTGTACATA,TATGTATATA
YAL029C	MYO4	0	2	0	86	24	44	0	0	1	TATGTATATA,TATGTATATA
YAR020C	PAU7	0	2	0	375	314	31	1	0	1	CATGTATATA,TTTGTATATA
YBR037C	SCO1	0	2	0	70	1	34	1	1	0	ATTGTAAATA,CTTGTATATA	orf19.7325
YBR122C	MRPL36	0	2	0	172	99	27	1	0	1	CTTGTATATA,TATGTATATA	orf19.3205
YBR185C	MBA1	0	2	0	118	5	72	0	0	1	TATGTATATA,TCTGTAAATA	orf19.7386
YBR251W	MRPS5	1	2	0	88	5	11	1	0	1	TATGTACATA,CCTGTAAATA	orf19.989
YCR073W-A	SOL2	0	2	0	113	10	37	0	0	1	TGTGTACATA,TATGTATATA
YDR116C	MRPL1	0	2	0	120	35	26	1	1	0	ATTGTATATA,CATGTACATA	orf19.5698
YDR175C	RSM24	0	2	0	125	30	40	1	1	0	CCTGTATATA,AATGTACATA	orf19.3022
YDR347W	MRP1	0	2	0	120	48	30	0	0	1	TCTGTAAATA,TGTGTATATA	orf19.1662
YDR372C	VPS74	0	2	0	146	82	46	0	0	1	TTTGTATATA,TATGTATATA	orf19.1514
YDR381C-A		0	2	0	118	40	46	0	1	1	TATGTATATA,ACTGTAAATA
YDR487C	RIB3	0	2	0	101	53	20	1	0	1	CATGTATATA,TTTGTATATA	orf19.5228
YER027C	GAL83	0	2	0	246	112	106	0	1	1	TTTGTATATA,AATGTATATA	orf19.4084
YFL037W	TUB2	1	2	0	227	177	28	0	0	1	TATGTACATA,TATGTATATA	orf19.6034
YFR038W	IRC5	1	2	0	92	34	40	0	0	1	TTTGTATATA,TATGTACATA	orf19.1720
YGR002C	SWC4	0	2	0	281	196	15	1	1	0	AATGTATATA,CATGTATATA	orf19.7492
YGR181W	TIM13	0	2	0	184	42	28	1	0	1	CTTGTATATA,TATGTATATA	orf19.2754
YHR009C		0	2	0	135	43	26	0	0	1	TTTGTACATA,TGTGTATATA	orf19.2333
YIR011C	STS1	0	2	0	113	37	56	0	0	1	TATGTATATA,TATGTATATA	orf19.4849
YJL062W-A	COA3	0	2	0	160	69	54	0	0	1	TTTGTAAATA,TATGTATATA	orf19.6563.1
YJL096W	MRPL49	1	2	0	67	10	19	1	0	1	TATGTACATA,CATGTAAATA	orf19.5161
YKR052C	MRS4	0	2	0	365	291	37	0	0	1	TTTGTATATA,TATGTATATA	orf19.2178
YKR079C	TRZ1	1	2	0	146	68	16	0	1	1	TATGTACATA,ATTGTAAATA	orf19.5425
YLL009C	COX17	0	2	0	116	29	32	1	0	0	CTTGTATATA,CCTGTAAATA
YLL054C		0	2	0	358	275	31	0	1	0	AATGTATATA,ACTGTATATA
YLR069C	MEF1	0	2	0	158	24	27	1	0	1	CTTGTAAATA,TCTGTAAATA	orf19.4932
YLR090W	XDJ1	0	2	0	98	53	27	1	0	1	CCTGTATATA,TATGTATATA	orf19.954
YLR100W	ERG27	0	2	0	84	16	40	0	0	1	TATGTATATA,TGTGTATATA	orf19.3240
YMR071C	TVP18	0	2	0	75	25	31	0	1	1	TATGTATATA,AATGTATATA	orf19.4845
YMR193W	MRPL24	0	2	0	119	52	33	1	0	1	CCTGTATATA,TTTGTACATA	orf19.828
YMR257C	PET111	0	2	0	246	31	31	1	0	0	CGTGTAAATA,CATGTAAATA
YNL006W	LST8	0	2	0	358	81	44	0	0	1	TTTGTAAATA,TGTGTACATA	orf19.3862
YNL073W	MSK1	0	2	0	86	23	31	0	1	1	TTTGTAAATA,ACTGTAAATA	orf19.6533
YNL185C/YNL184C	MRPL19/YNL184C	0	2	0	133	84	31	0	0	1	TCTGTAAATA,TATGTATATA
YNR037C	RSM19	0	2	0	120	7	75	1	1	0	AGTGTATATA,CATGTAAATA	orf19.3704.1
YOL023W	IFM1	0	2	0	173	93	39	0	1	1	ACTGTACATA,TATGTAAATA	orf19.5167
YOL081W	IRA2	0	2	0	219	51	19	0	1	0	AATGTACATA,AATGTACATA	orf19.5219
YOR045W	TOM6	0	2	0	160	37	30	1	1	0	CCTGTATATA,AGTGTATATA	orf19.1650
YPL087W	YDC1	0	2	0	141	57	30	0	0	1	TATGTATATA,TTTGTATATA	orf19.3104
YPL172C	COX10	0	2	0	140	49	41	1	1	0	CTTGTAAATA,AATGTACATA	orf19.3167
YPR021C	AGC1	0	2	0	87	21	44	0	0	1	TCTGTACATA,TATGTATATA	orf19.4966
YPR084W		0	2	0	169	77	64	0	0	1	TATGTATATA,TATGTATATA	orf19.6636
YAL022C	FUN26	0	1	0	48	6	32	0	1	0	ACTGTACATA	orf19.4174
YAL027W	SAW1	0	1	0	108	64	34	0	1	0	AATGTACATA
YAL030W	SNC1	0	1	0	107	54	43	0	0	1	TATGTATATA
YAL035W	FUN12	0	1	0	122	64	48	0	1	0	ATTGTATATA	orf19.5081
YAL039C	CYC3	0	1	0	67	23	34	1	0	0	CGTGTAAATA	orf19.1957
YAL044C	GCV3	0	1	0	86	35	41	0	0	1	TATGTATATA	orf19.5006
YAL051W	OAF1	0	1	0	147	108	29	0	0	1	TATGTATATA	orf19.7374
YBL002W	HTB2	0	1	0	191	141	40	0	1	0	AATGTATATA
YBL016W	FUS3	1	1	0	133	68	55	0	0	1	TATGTACATA	orf19.2886
YBL022C	PIM1	0	1	0	80	37	33	0	0	1	TCTGTAAATA	orf19.522
YBL026W	LSM2	0	1	0	127	83	34	0	0	1	TATGTATATA	orf19.514
YBL032W	HEK2	0	1	0	179	118	51	0	0	1	TATGTATATA	orf19.5627
YBL037W	APL3	0	1	0	100	36	54	0	1	0	ATTGTACATA	orf19.2786
YBL038W	MRPL16	0	1	0	65	23	32	1	0	0	CATGTATATA	orf19.2019
YBL045C	COR1	0	1	0	303	245	48	0	1	0	AGTGTATATA	orf19.4016
YBL059C-A	CMC2	0	1	0	176	49	117	1	0	0	CTTGTAAATA	orf19.1336.2
YBL080C	PET112	0	1	0	66	13	43	1	0	0	CGTGTAAATA
YBL090W	MRP21	0	1	0	123	51	62	0	0	1	TTTGTAAATA	orf19.2852
YBL099W	ATP1	0	1	0	233	47	176	0	1	0	AATGTAAATA	orf19.6854
YBL107C		0	1	0	150	47	93	1	0	0	CTTGTACATA	orf19.1198
YBR001C	NTH2	0	1	0	50	12	28	0	0	1	TATGTAAATA
YBR003W	COQ1	0	1	0	130	78	42	0	0	1	TATGTAAATA	orf19.7478
YBR006W	UGA2	0	1	0	142	52	80	0	1	0	ATTGTATATA
YBR024W	SCO2	0	1	0	215	67	138	0	1	0	ATTGTAAATA
YBR044C	TCM62	0	1	0	79	39	30	0	1	0	ATTGTAAATA
YBR079C	RPG1	0	1	0	88	56	22	0	0	1	TGTGTACATA	orf19.6345
YBR098W	MMS4	0	1	0	158	14	134	0	0	1	TTTGTATATA	orf19.3648
YBR107C	IML3	0	1	0	343	52	281	0	0	1	TTTGTACATA
YBR120C	CBP6	0	1	0	67	20	37	1	0	0	CTTGTAAATA	orf19.2201
YBR132C	AGP2	0	1	0	305	263	32	0	0	1	TCTGTATATA	orf19.4679
YBR146W	MRPS9	0	1	0	189	136	43	1	0	0	CCTGTAAATA	orf19.5230
YBR151W	APD1	0	1	0	130	61	59	0	1	0	AATGTACATA	orf19.158
YBR153W	RIB7	0	1	0	218	110	98	0	1	0	ATTGTACATA	orf19.6341
YBR172C	SMY2	0	1	0	137	57	70	0	1	0	ATTGTATATA	orf19.3141
YBR179C	FZO1	0	1	0	55	5	40	1	0	0	CTTGTAAATA	orf19.1422
YBR200W	BEM1	0	1	0	222	181	31	0	0	1	TATGTATATA	orf19.4645
YBR207W	FTH1	1	1	0	118	60	48	0	0	1	TATGTACATA	orf19.4802
YBR208C	DUR1,2	1	1	0	140	89	41	0	0	1	TATGTACATA
YBR213W	MET8	0	1	0	195	64	121	0	0	1	TTTGTATATA	orf19.6780
YBR221C	PDB1	0	1	0	241	190	41	0	1	0	AATGTATATA	orf19.5294
YBR223C	TDP1	0	1	0	256	195	51	0	1	0	ACTGTATATA
YBR240C	THI2	0	1	0	225	137	78	0	0	1	TATGTATATA
YBR252W	DUT1	0	1	0	59	3	46	0	1	0	AGTGTATATA	orf19.3322
YBR258C	SHG1	0	1	0	365	14	341	0	0	1	TCTGTATATA
YBR262C	AIM5	0	1	0	114	36	68	1	0	0	CATGTATATA
YBR268W	MRPL37	0	1	0	100	30	60	1	0	0	CTTGTAAATA	orf19.755
YBR282W	MRPL27	0	1	0	92	26	56	1	0	0	CGTGTAAATA	orf19.3064
YBR284W		0	1	0	186	138	38	0	1	0	ACTGTAAATA
YCL004W	PGS1	0	1	0	86	24	52	1	0	0	CCTGTAAATA	orf19.7072
YCL024W	KCC4	0	1	0	113	65	38	0	1	0	AATGTATATA
YCL029C	BIK1	0	1	0	255	138	107	0	0	1	TGTGTATATA	orf19.6170
YCL030C	HIS4	0	1	0	88	39	39	0	0	1	TATGTATATA	orf19.5639
YCL036W	GFD2	0	1	0	98	20	68	1	0	0	CCTGTAAATA	orf19.7103
YCL042W/YCL040W	YCL042W/GLK1	0	1	0	181	89	82	0	1	0	AGTGTATATA
YCL047C		0	1	0	93	39	44	0	0	1	TATGTATATA
YCL050C	APA1	0	1	0	114	34	70	0	0	1	TATGTATATA
YCL067C	HMLALPHA2	0	1	0	87	14	63	0	0	1	TATGTATATA
YCR003W	MRPL32	0	1	0	109	43	56	1	0	0	CCTGTATATA	orf19.549
YCR024C	SLM5	0	1	0	121	89	22	1	0	0	CTTGTAAATA	orf19.6698
YCR028C-A	RIM1	0	1	0	191	150	31	0	1	0	AATGTATATA	orf19.2483
YCR031C	RPS14A	0	1	0	102	52	40	0	0	1	TGTGTACATA
YCR033W	SNT1	0	1	0	171	116	45	0	0	1	TATGTATATA	orf19.5241
YCR046C	IMG1	0	1	0	106	30	66	1	0	0	CCTGTATATA	orf19.1967
YCR047C	BUD23	0	1	0	198	109	79	1	0	0	CTTGTATATA	orf19.1966
YCR071C	IMG2	0	1	0	81	29	42	1	0	0	CATGTATATA	orf19.3777
YCR084C	TUP1	0	1	0	305	261	34	0	0	1	TATGTATATA	orf19.6109
YCR096C	HMRA2	0	1	0	87	14	63	0	0	1	TATGTATATA
YCR107W	AAD3	0	1	0	282	212	60	0	0	1	TATGTATATA
YDL021W	GPM2	0	1	0	245	138	97	0	1	0	ATTGTAAATA
YDL025C	RTK1	0	1	0	184	36	138	0	1	0	ATTGTATATA	orf19.6980
YDL026W		0	1	0	288	124	154	0	0	1	TTTGTATATA
YDL033C	SLM3	0	1	0	252	140	102	0	0	1	TCTGTATATA	orf19.7245
YDL040C	NAT1	0	1	0	113	40	63	0	0	1	TATGTATATA	orf19.3185
YDL044C	MTF2	0	1	0	81	14	57	1	0	0	CTTGTAAATA	orf19.4721
YDL045C	FAD1	0	1	0	133	85	38	0	0	1	TTTGTATATA	orf19.4723
YDL045W-A	MRP10	0	1	0	124	53	61	1	0	0	CTTGTATATA	orf19.2650.1
YDL063C		0	1	0	70	9	51	0	1	0	AGTGTATATA	orf19.6418
YDL070W	BDF2	0	1	0	161	128	23	0	1	0	ATTGTAAATA
YDL072C	YET3	0	1	0	90	34	46	0	0	1	TGTGTATATA	orf19.1564
YDL088C	ASM4	0	1	0	156	111	35	0	1	0	ACTGTATATA	orf19.5040
YDL093W	PMT5	0	1	0	272	220	42	0	1	0	AATGTATATA
YDL097C	RPN6	0	1	0	65	5	50	1	0	0	CATGTATATA	orf19.1299
YDL098C	SNU23	0	1	0	146	88	48	0	0	1	TATGTATATA	orf19.1548
YDL102W	POL3	0	1	0	126	70	46	0	0	1	TATGTATATA	orf19.5182
YDL104C	QRI7	0	1	0	88	22	56	0	1	0	ACTGTACATA
YDL107W	MSS2	0	1	0	149	61	78	1	0	0	CTTGTAAATA	orf19.4001
YDL122W	UBP1	0	1	0	61	23	28	0	0	1	TGTGTAAATA	orf19.7367
YDL130W	RPP1B	0	1	0	103	44	49	0	0	1	TATGTATATA	orf19.7188
YDL132W	CDC53	0	1	0	166	96	60	0	0	1	TATGTATATA	orf19.1674
YDL142C	CRD1	0	1	0	135	94	31	0	0	1	TATGTATATA	orf19.6100
YDL178W	DLD2	0	1	0	73	32	31	0	0	1	TATGTATATA	orf19.300
YDL183C		0	1	0	128	19	99	1	0	0	CATGTAAATA	orf19.1676
YDL202W	MRPL11	0	1	0	152	51	91	1	0	0	CATGTACATA	orf19.3797
YDL205C	HEM3	0	1	0	272	262	0	1	0	0	CTTGTATATA	orf19.1742
YDL217C	TIM22	0	1	0	106	34	62	0	0	1	TTTGTAAATA	orf19.1352
YDL223C	HBT1	0	1	0	316	280	26	0	0	1	TATGTATATA	orf19.4072
YDL229W	SSB1	0	1	0	106	36	60	0	1	0	ATTGTATATA
YDR029W		0	1	0	294	212	72	0	0	1	TTTGTATATA
YDR036C	EHD3	0	1	0	144	53	81	1	0	0	CATGTAAATA	orf19.3029
YDR041W	RSM10	0	1	0	156	56	90	1	0	0	CTTGTAAATA	orf19.6752
YDR047W	HEM12	0	1	0	76	46	20	0	0	1	TATGTAAATA	orf19.5369
YDR061W		0	1	0	109	64	35	1	0	0	CATGTACATA	orf19.5029
YDR069C	DOA4	0	1	0	304	243	51	0	0	1	TATGTAAATA	orf19.7207
YDR079W	PET100	0	1	0	118	69	39	1	0	0	CATGTACATA	orf19.4862.2
YDR082W	STN1	0	1	0	141	98	33	0	1	0	ATTGTATATA
YDR115W		0	1	0	219	35	174	1	0	0	CTTGTACATA	orf19.961.2
YDR161W		0	1	0	82	44	28	0	0	1	TATGTATATA	orf19.4963
YDR167W	TAF10	0	1	0	80	22	48	0	0	1	TATGTATATA	orf19.3242
YDR188W	CCT6	0	1	0	166	116	40	0	0	1	TTTGTATATA	orf19.3126
YDR194C	MSS116	0	1	0	153	104	39	1	0	0	CGTGTAAATA	orf19.4739
YDR197W	CBS2	0	1	0	46	8	28	1	0	0	CATGTATATA
YDR210W		0	1	0	332	92	230	0	1	0	AATGTATATA
YDR231C	COX20	0	1	0	106	52	44	0	0	1	TATGTATATA	orf19.6461
YDR237W	MRPL7	0	1	0	123	79	34	1	0	0	CATGTAAATA	orf19.2214
YDR258C	HSP78	0	1	0	109	66	33	0	0	1	TTTGTAAATA	orf19.882
YDR263C	DIN7	0	1	0	229	154	65	0	1	0	AATGTATATA
YDR268W	MSW1	0	1	0	111	30	71	0	1	0	AATGTAAATA	orf19.4299
YDR280W	RRP45	0	1	0	107	59	38	0	0	1	TATGTATATA	orf19.4078
YDR282C		0	1	0	199	8	181	0	0	1	TTTGTAAATA	orf19.1617
YDR286C		0	1	0	92	28	54	0	1	0	ACTGTAAATA	orf19.319
YDR296W	MHR1	0	1	0	88	55	23	1	0	0	CATGTAAATA	orf19.439
YDR302W	GPI11	0	1	0	80	17	53	0	0	1	TTTGTATATA	orf19.2761
YDR312W	SSF2	0	1	0	189	7	172	0	0	1	TATGTATATA
YDR316W	OMS1	0	1	0	87	41	36	1	0	0	CGTGTAAATA	orf19.1300
YDR322C-A	TIM11	0	1	0	216	142	64	0	1	0	AATGTATATA	orf19.5660.1
YDR322W	MRPL35	0	1	0	104	26	68	1	0	0	CCTGTACATA	orf19.863
YDR337W	MRPS28	0	1	0	62	26	26	1	0	0	CTTGTAAATA	orf19.2520
YDR369C	XRS2	0	1	0	110	62	38	0	0	1	TGTGTATATA
YDR371W	CTS2	0	1	0	99	59	30	0	0	1	TATGTATATA	orf19.1515
YDR375C	BCS1	0	1	0	59	26	23	1	0	0	CTTGTATATA	orf19.458
YDR376W	ARH1	0	1	0	74	36	28	0	1	0	AATGTAAATA
YDR387C		0	1	0	138	94	34	0	0	1	TATGTATATA
YDR393W	SHE9	0	1	0	184	62	112	1	0	0	CTTGTACATA	orf19.5796
YDR402C	DIT2	0	1	0	71	16	45	0	1	0	ATTGTATATA
YDR405W	MRP20	0	1	0	121	70	41	1	0	0	CTTGTATATA	orf19.3350
YDR430C	CYM1	0	1	0	31	14	7	1	0	0	CCTGTAAATA	orf19.7410
YDR461C-A		1	1	0	171	13	148	0	0	1	TATGTACATA
YDR462W	MRPL28	1	1	0	126	85	31	0	0	1	TATGTACATA	orf19.397
YDR464W	SPP41	0	1	0	161	66	85	0	1	0	AATGTATATA	orf19.4369
YDR475C	JIP4	0	1	0	118	79	29	0	1	0	ATTGTACATA	orf19.3213
YDR481C	PHO8	0	1	0	112	77	25	0	0	1	TATGTATATA	orf19.4736
YDR493W	MZM1	0	1	0	108	37	61	1	0	0	CATGTAAATA	orf19.5433
YDR494W	RSM28	0	1	0	78	29	39	1	0	0	CCTGTAAATA
YDR511W	ACN9	0	1	0	84	19	55	1	0	0	CTTGTAAATA	orf19.6328
YDR514C		0	1	0	97	60	27	0	0	1	TATGTAAATA
YDR515W	SLF1	0	1	0	99	31	58	0	0	1	TATGTATATA
YEL020C		0	1	0	106	8	88	1	0	0	CATGTATATA
YEL020W-A	TIM9	0	1	0	90	55	25	1	0	0	CATGTAAATA	orf19.6696
YEL038W	UTR4	0	1	0	54	4	40	0	1	0	ACTGTATATA	orf19.1495
YEL043W		0	1	0	95	23	62	1	0	0	CGTGTATATA	orf19.985
YEL050C	RML2	0	1	0	154	118	26	1	0	0	CATGTAAATA	orf19.5420
YER005W	YND1	0	1	0	112	53	49	0	0	1	TATGTATATA	orf19.2915
YER011W	TIR1	0	1	0	155	93	52	0	1	0	AATGTAAATA
YER017C	AFG3	0	1	0	135	101	24	1	0	0	CATGTATATA	orf19.1669
YER026C	CHO1	0	1	0	132	32	90	0	0	1	TTTGTACATA	orf19.677
YER030W	CHZ1	0	1	0	122	71	41	0	0	1	TATGTATATA	orf19.6147
YER048W-A	ISD11	0	1	0	337	292	35	1	0	0	CTTGTATATA	orf19.1267.1
YER050C	RSM18	0	1	0	114	64	40	0	0	1	TCTGTAAATA	orf19.5201
YER051W	JHD1	0	1	0	216	149	57	0	0	1	TATGTAAATA	orf19.3281
YER058W	PET117	0	1	0	117	45	62	0	0	1	TTTGTATATA	orf19.6225.1
YER071C		0	1	0	243	151	82	0	0	1	TATGTATATA	orf19.5840
YER077C		1	1	0	76	28	38	0	0	1	TATGTACATA	orf19.1772
YER078C	ICP55	0	1	0	78	23	45	1	0	0	CCTGTATATA	orf19.354
YER082C	UTP7	0	1	0	92	38	44	0	0	1	TATGTATATA	orf19.4835
YER087W	AIM10	0	1	0	69	30	29	1	0	0	CATGTATATA	orf19.2532
YER093C	TSC11	0	1	0	62	23	29	0	1	0	AATGTATATA	orf19.728
YER093C-A	AIM11	0	1	0	127	27	90	0	1	0	ACTGTAAATA	orf19.6156
YER112W	LSM4	1	1	0	95	22	63	0	0	1	TATGTACATA	orf19.6458.1
YER113C	TMN3	1	1	0	142	104	28	0	0	1	TATGTACATA	orf19.3228
YER124C	DSE1	0	1	0	361	259	92	0	1	0	AATGTATATA	orf19.3629
YER154W	OXA1	0	1	0	66	18	38	0	0	1	TCTGTAAATA	orf19.6565
YER162C	RAD4	0	1	0	109	69	30	0	0	1	TTTGTATATA
YER164W	CHD1	0	1	0	127	59	58	0	0	1	TATGTATATA	orf19.3035
YER166W	DNF1	0	1	0	96	40	46	0	1	0	ACTGTATATA	orf19.932
YER170W	ADK2	0	1	0	350	285	55	0	0	1	TCTGTAAATA	orf19.7118
YER171W	RAD3	0	1	0	124	24	90	0	1	0	ACTGTATATA
YER173W	RAD24	0	1	0	172	111	51	0	0	1	TATGTATATA	orf19.2728
YER174C	GRX4	0	1	0	110	51	49	0	0	1	TATGTATATA
YER182W	FMP10	0	1	0	88	50	28	1	0	0	CATGTAAATA	orf19.3963
YFL025C	BST1	0	1	0	178	26	142	0	1	0	ACTGTATATA	orf19.1053
YFL034C-B	MOB2	0	1	0	173	107	56	0	0	1	TATGTATATA	orf19.6044
YFL036W	RPO41	0	1	0	99	45	44	1	0	0	CTTGTACATA	orf19.6041
YFL041W	FET5	0	1	0	176	79	87	0	1	0	ACTGTAAATA	orf19.4213
YFL047W	RGD2	0	1	0	65	16	39	0	0	1	TTTGTATATA
YFL048C	EMP47	0	1	0	113	51	52	0	0	1	TATGTATATA
YFL059W	SNZ3	0	1	0	146	106	30	0	0	1	TTTGTATATA
YFR007W	YFH7	0	1	0	57	15	32	1	0	0	CTTGTATATA	orf19.7061
YFR011C	AIM13	0	1	0	170	46	114	1	0	0	CATGTATATA	orf19.6062.3
YFR039C		1	1	0	64	18	36	0	0	1	TATGTACATA
YFR040W	SAP155	0	1	0	97	25	62	0	0	1	TTTGTATATA
YFR042W	KEG1	0	1	0	83	42	31	0	0	1	TCTGTACATA	orf19.640
YFR044C	DUG1	0	1	0	60	17	33	0	0	1	TGTGTATATA	orf19.3915
YFR045W		0	1	0	73	25	38	0	0	1	TCTGTACATA	orf19.5052
YFR052W	RPN12	0	1	0	204	2	192	0	0	1	TTTGTATATA	orf19.213
YGL012W	ERG4	0	1	0	107	41	56	0	0	1	TTTGTATATA	orf19.5379
YGL018C	JAC1	0	1	0	119	57	52	0	1	0	AATGTAAATA	orf19.2104
YGL054C	ERV14	0	1	0	335	255	70	0	1	0	AATGTACATA	orf19.6787
YGL064C	MRH4	0	1	0	71	12	49	1	0	0	CTTGTAAATA	orf19.3481
YGL068W	MNP1	0	1	0	185	76	99	1	0	0	CATGTAAATA	orf19.2275
YGL088W		0	1	0	227	147	70	1	0	0	CTTGTATATA
YGL106W	MLC1	1	1	0	254	195	49	0	0	1	TATGTACATA	orf19.2416.1
YGL107C	RMD9	0	1	0	95	39	46	1	0	0	CTTGTAAATA
YGL112C	TAF6	0	1	0	144	65	69	0	0	1	TATGTATATA	orf19.7454
YGL115W	SNF4	0	1	0	78	19	49	0	0	1	TGTGTACATA	orf19.5768
YGL119W	COQ8	0	1	0	68	15	43	0	0	1	TTTGTATATA	orf19.3331
YGL124C	MON1	0	1	0	120	39	71	0	0	1	TTTGTAAATA	orf19.478
YGL126W	SCS3	0	1	0	245	179	56	0	0	1	TATGTATATA	orf19.5291
YGL127C	SOH1	0	1	0	147	107	30	0	0	1	TATGTATATA
YGL128C	CWC23	0	1	0	173	130	33	0	1	0	ATTGTATATA	orf19.3785
YGL129C	RSM23	0	1	0	145	76	59	1	0	0	CATGTACATA	orf19.3480
YGL136C	MRM2	0	1	0	126	75	41	0	0	1	TCTGTATATA	orf19.7601
YGL143C	MRF1	0	1	0	139	19	110	1	0	0	CTTGTAAATA	orf19.1303
YGL161C	YIP5	0	1	0	151	98	43	0	0	1	TGTGTACATA	orf19.4922
YGL167C	PMR1	1	1	0	154	114	30	0	0	1	TATGTACATA	orf19.7089
YGL171W	ROK1	0	1	0	94	25	59	1	0	0	CATGTATATA	orf19.3756
YGL208W	SIP2	0	1	0	135	27	98	0	1	0	ATTGTATATA
YGL224C	SDT1	0	1	0	89	21	58	0	1	0	ATTGTATATA	orf19.3922
YGL226W	MTC3	0	1	0	119	80	29	1	0	0	CCTGTAAATA
YGL236C	MTO1	0	1	0	72	24	38	0	0	1	TATGTAAATA	orf19.5050
YGL242C		0	1	0	150	69	71	0	0	1	TGTGTATATA	orf19.7109
YGL245W	GUS1	0	1	0	74	13	51	0	1	0	AATGTATATA	orf19.7057
YGR021W		0	1	0	75	39	26	1	0	0	CCTGTATATA	orf19.805
YGR028W	MSP1	0	1	0	153	100	43	1	0	0	CCTGTACATA	orf19.4362
YGR029W	ERV1	0	1	0	94	61	23	1	0	0	CGTGTATATA	orf19.2863.1
YGR031W		0	1	0	311	258	43	0	0	1	TATGTATATA	orf19.2352
YGR035C		1	1	0	165	106	49	0	0	1	TATGTACATA
YGR053C		0	1	0	64	31	23	0	0	1	TTTGTAAATA	orf19.91
YGR054W		0	1	0	208	29	169	0	0	1	TGTGTAAATA	orf19.2930
YGR062C	COX18	0	1	0	298	41	247	1	0	0	CTTGTAAATA	orf19.3946
YGR065C	VHT1	0	1	0	99	64	25	1	0	0	CATGTATATA
YGR076C	MRPL25	0	1	0	98	75	13	1	0	0	CATGTAAATA	orf19.7675
YGR082W	TOM20	0	1	0	151	46	95	0	0	1	TCTGTATATA	orf19.2953
YGR084C	MRP13	0	1	0	78	38	30	1	0	0	CCTGTAAATA
YGR093W		0	1	0	78	41	27	0	0	1	TATGTATATA	orf19.3666
YGR101W	PCP1	0	1	0	85	33	42	0	1	0	ATTGTAAATA	orf19.1643
YGR112W	SHY1	0	1	0	168	134	24	1	0	0	CTTGTACATA	orf19.4841
YGR124W	ASN2	0	1	0	115	81	24	0	0	1	TATGTATATA	orf19.198
YGR132C	PHB1	0	1	0	244	63	171	1	0	0	CCTGTATATA	orf19.357
YGR133W	PEX4	0	1	0	220	138	72	0	0	1	TTTGTATATA	orf19.4041
YGR147C	NAT2	0	1	0	120	22	88	1	0	0	CATGTATATA	orf19.2116
YGR150C	CCM1	0	1	0	129	80	39	1	0	0	CCTGTAAATA
YGR161W-C		0	1	0	270	217	43	0	1	0	ACTGTAAATA
YGR165W	MRPS35	0	1	0	139	67	62	1	0	0	CTTGTACATA	orf19.3559
YGR168C		0	1	0	87	31	46	0	0	1	TTTGTAAATA
YGR169C	PUS6	0	1	0	88	22	56	0	0	1	TTTGTATATA
YGR169C-A		0	1	0	376	318	48	0	0	1	TATGTATATA	orf19.4503
YGR171C	MSM1	0	1	0	113	16	87	0	1	0	ACTGTAAATA
YGR172C	YIP1	0	1	0	134	23	101	0	0	1	TTTGTATATA	orf19.3951
YGR174C	CBP4	0	1	0	130	93	27	0	1	0	ACTGTAAATA	orf19.392
YGR184C	UBR1	0	1	0	84	35	39	0	0	1	TTTGTATATA	orf19.2695
YGR202C	PCT1	1	1	0	130	80	40	0	0	1	TATGTACATA	orf19.4186
YGR207C		0	1	0	117	75	32	0	0	1	TGTGTACATA	orf19.6612
YGR215W	RSM27	0	1	0	95	48	37	1	0	0	CATGTACATA	orf19.3297
YGR220C	MRPL9	0	1	0	75	30	35	1	0	0	CATGTACATA	orf19.7485
YGR227W	DIE2	0	1	0	171	95	66	0	0	1	TTTGTATATA	orf19.6971
YGR255C	COQ6	0	1	0	57	4	43	0	0	1	TATGTAAATA	orf19.3058
YGR257C	MTM1	0	1	0	81	7	64	1	0	0	CTTGTAAATA	orf19.417
YGR266W		0	1	0	230	95	125	0	1	0	AATGTATATA	orf19.3983
YHL004W	MRP4	0	1	0	115	34	71	1	0	0	CTTGTACATA	orf19.5747
YHL014C	YLF2	0	1	0	145	16	119	1	0	0	CTTGTAAATA	orf19.2128
YHL038C	CBP2	0	1	0	135	25	100	1	0	0	CATGTAAATA
YHL039W	EFM1	0	1	0	69	33	26	0	0	1	TATGTATATA
YHR005C-A	TIM10	0	1	0	138	101	27	1	0	0	CCTGTATATA	orf19.4577.3
YHR011W	DIA4	0	1	0	61	13	38	1	0	0	CTTGTAAATA	orf19.1201
YHR018C	ARG4	0	1	0	158	112	36	0	0	1	TATGTATATA
YHR023W	MYO1	0	1	0	103	65	28	0	0	1	TTTGTATATA	orf19.6294
YHR024C	MAS2	0	1	0	245	212	23	0	0	1	TCTGTATATA	orf19.6295
YHR026W	VMA16	0	1	0	147	95	42	0	0	1	TATGTATATA	orf19.4954
YHR028C	DAP2	0	1	0	106	60	36	0	0	1	TATGTATATA	orf19.4322
YHR029C	YHI9	0	1	0	80	46	24	0	0	1	TATGTATATA	orf19.5620
YHR038W	RRF1	0	1	0	97	39	48	1	0	0	CTTGTACATA	orf19.477
YHR048W	YHK8	0	1	0	243	199	34	0	1	0	ATTGTATATA	orf19.3395
YHR049W	FSH1	0	1	0	133	77	46	0	0	1	TATGTATATA	orf19.6717
YHR052W	CIC1	0	1	0	141	79	52	0	0	1	TATGTATATA	orf19.124
YHR059W	FYV4	0	1	0	102	62	30	1	0	0	CTTGTAAATA	orf19.3357
YHR076W	PTC7	0	1	0	147	28	109	0	1	0	AGTGTAAATA	orf19.5661
YHR086W	NAM8	0	1	0	134	6	118	1	0	0	CGTGTATATA	orf19.1876
YHR091C	MSR1	0	1	0	97	60	27	1	0	0	CATGTAAATA
YHR102W	KIC1	1	1	0	88	27	51	0	0	1	TATGTACATA	orf19.191
YHR109W	CTM1	0	1	0	73	18	45	1	0	0	CTTGTATATA	orf19.7612
YHR116W	COX23	0	1	0	166	128	28	0	0	1	TATGTAAATA	orf19.3244
YHR120W	MSH1	0	1	0	66	19	37	0	1	0	ATTGTATATA	orf19.496
YHR147C	MRPL6	0	1	0	136	83	43	1	0	0	CTTGTAAATA	orf19.7486
YHR168W	MTG2	0	1	0	224	120	94	0	1	0	ATTGTAAATA	orf19.6653
YHR176W	FMO1	0	1	0	109	64	35	1	0	0	CATGTATATA	orf19.3307
YHR194W	MDM31	0	1	0	93	22	61	0	0	1	TCTGTACATA	orf19.2987
YHR197W	RIX1	0	1	0	108	62	36	0	1	0	ATTGTACATA	orf19.6862
YIL006W	YIA6	0	1	0	258	74	174	1	0	0	CTTGTAAATA
YIL022W	TIM44	0	1	0	230	50	170	1	0	0	CTTGTAAATA	orf19.5444
YIL039W	TED1	0	1	0	103	52	41	0	0	1	TATGTATATA	orf19.5418
YIL070C	MAM33	0	1	0	126	61	55	0	1	0	ACTGTAAATA	orf19.7187
YIL075C	RPN2	0	1	0	99	63	26	0	1	0	AGTGTACATA	orf19.5260
YIL077C		0	1	0	131	32	89	0	0	1	TTTGTATATA	orf19.5688
YIL093C	RSM25	0	1	0	150	36	104	1	0	0	CCTGTATATA	orf19.4751
YIL098C	FMC1	0	1	0	90	27	53	0	0	1	TTTGTAAATA	orf19.4825
YIL134W	FLX1	0	1	0	71	30	31	1	0	0	CTTGTAAATA	orf19.6532
YIL151C		0	1	0	49	0	39	0	0	1	TATGTATATA	orf19.4686
YIL152W		0	1	0	135	69	56	0	0	1	TATGTATATA
YIL157C	COA1	0	1	0	179	21	148	0	0	1	TCTGTAAATA	orf19.5296
YIR004W	DJP1	0	1	0	115	74	31	0	1	0	AATGTATATA	orf19.991
YIR016W		0	1	0	86	38	38	0	0	1	TGTGTATATA
YIR021W	MRS1	0	1	0	57	13	34	1	0	0	CATGTAAATA
YIR024C		0	1	0	71	26	35	1	0	0	CATGTAAATA
YIR042C		0	1	0	381	28	343	0	0	1	TATGTATATA
YJL003W	COX16	0	1	0	191	110	71	0	1	0	ATTGTAAATA	orf19.7665
YJL016W		0	1	0	102	39	53	0	1	0	AGTGTATATA	orf19.5799
YJL031C	BET4	0	1	0	106	27	69	0	0	1	TATGTATATA	orf19.1039
YJL043W		1	1	0	334	260	64	0	0	1	TATGTACATA
YJL046W	AIM22	0	1	0	70	22	38	1	0	0	CTTGTAAATA	orf19.5566
YJL063C	MRPL8	0	1	0	80	24	46	1	0	0	CTTGTAAATA	orf19.6129
YJL068C		1	1	0	110	40	60	0	0	1	TATGTACATA	orf19.6596
YJL072C	PSF2	0	1	0	149	44	95	0	0	1	TATGTATATA	orf19.57
YJL074C	SMC3	0	1	0	116	16	90	0	0	1	TTTGTATATA	orf19.262
YJL112W	MDV1	0	1	0	150	107	33	0	1	0	AATGTAAATA
YJL124C	LSM1	0	1	0	234	140	84	0	0	1	TTTGTATATA	orf19.7290
YJL143W	TIM17	0	1	0	208	157	41	1	0	0	CATGTACATA	orf19.150
YJL144W		0	1	0	230	189	31	0	0	1	TATGTATATA
YJL180C	ATP12	0	1	0	104	70	24	0	0	1	TCTGTAAATA	orf19.3686
YJL181W		0	1	0	86	33	43	1	0	0	CTTGTATATA
YJL184W	GON7	0	1	0	75	22	43	0	1	0	AGTGTATATA	orf19.3688
YJL205C	NCE101	0	1	0	117	39	68	0	0	1	TATGTAAATA	orf19.3181.1
YJL208C	NUC1	0	1	0	116	12	94	0	1	0	ACTGTAAATA	orf19.967
YJL209W	CBP1	0	1	0	100	57	33	0	0	1	TCTGTAAATA
YJL213W		0	1	0	338	249	79	0	1	0	AGTGTATATA
YJR005C-A		0	1	0	329	276	43	0	1	0	ATTGTATATA
YJR010C-A	SPC1	0	1	0	240	208	22	0	1	0	AATGTACATA	orf19.1795.1
YJR013W	GPI14	0	1	0	94	55	29	0	0	1	TGTGTAAATA	orf19.4581
YJR034W	PET191	0	1	0	71	17	44	1	0	0	CCTGTAAATA	orf19.5394.1
YJR057W	CDC8	0	1	0	77	5	62	0	0	1	TCTGTACATA	orf19.1137
YJR080C	AIM24	0	1	0	126	91	25	0	0	1	TATGTATATA	orf19.3154
YJR100C	AIM25	0	1	0	75	23	42	0	0	1	TCTGTAAATA	orf19.3929
YJR101W	RSM26	0	1	0	155	85	60	0	1	0	ACTGTAAATA	orf19.3938
YJR113C	RSM7	0	1	0	76	19	47	1	0	0	CCTGTACATA	orf19.4018
YJR122W	IBA57	0	1	0	56	15	31	1	0	0	CTTGTAAATA	orf19.318
YJR124C		0	1	0	117	70	37	0	1	0	AATGTAAATA	orf19.3218
YJR133W	XPT1	0	1	0	106	28	68	1	0	0	CATGTATATA
YJR135W-A	TIM8	0	1	0	99	50	39	0	0	1	TCTGTAAATA	orf19.6183
YJR140C	HIR3	0	1	0	207	110	87	0	0	1	TATGTAAATA	orf19.6719
YJR143C	PMT4	0	1	0	127	94	23	0	0	1	TGTGTATATA	orf19.4109
YKL003C	MRP17	0	1	0	106	38	58	1	0	0	CATGTAAATA	orf19.947
YKL006C-A	SFT1	0	1	0	71	25	36	0	1	0	AATGTACATA	orf19.3234.1
YKL040C	NFU1	0	1	0	258	51	197	0	0	1	TGTGTATATA	orf19.2067
YKL053C-A	MDM35	0	1	0	114	35	69	1	0	0	CATGTAAATA	orf19.4676
YKL065C	YET1	0	1	0	136	19	107	0	1	0	AATGTATATA
YKL068W	NUP100	0	1	0	119	74	35	0	1	0	ATTGTATATA
YKL078W	DHR2	0	1	0	86	24	52	0	1	0	ATTGTATATA	orf19.107
YKL087C	CYT2	0	1	0	129	15	104	1	0	0	CCTGTAAATA	orf19.4578
YKL105C		0	1	0	198	154	34	0	1	0	AGTGTATATA
YKL133C		0	1	0	55	8	37	0	0	1	TTTGTATATA
YKL135C	APL2	0	1	0	140	86	44	0	0	1	TGTGTATATA	orf19.231
YKL137W	CMC1	0	1	0	114	58	46	1	0	0	CTTGTACATA	orf19.1483
YKL138C	MRPL31	0	1	0	121	40	71	0	0	1	TCTGTATATA	orf19.1485
YKL148C	SDH1	0	1	0	194	96	88	0	0	1	TTTGTATATA	orf19.440
YKL165C	MCD4	0	1	0	79	17	52	0	0	1	TATGTATATA	orf19.5244
YKL166C	TPK3	0	1	0	224	149	65	1	0	0	CATGTATATA
YKL167C	MRP49	0	1	0	210	22	178	1	0	0	CATGTATATA	orf19.6503
YKL170W	MRPL38	0	1	0	136	93	33	1	0	0	CCTGTATATA	orf19.5684
YKL171W	NNK1	0	1	0	150	107	33	0	0	1	TATGTAAATA	orf19.846
YKL172W	EBP2	0	1	0	101	20	71	0	1	0	ACTGTATATA	orf19.4492
YKL192C	ACP1	0	1	0	138	58	70	0	0	1	TATGTATATA	orf19.819
YKL194C	MST1	0	1	0	169	23	136	1	0	0	CCTGTAAATA	orf19.2984
YKL195W	MIA40	0	1	0	127	53	64	1	0	0	CATGTAAATA	orf19.2977
YKL204W	EAP1	0	1	0	178	106	62	0	0	1	TTTGTATATA	orf19.7034
YKL208W	CBT1	0	1	0	114	28	76	0	1	0	ACTGTACATA
YKL210W	UBA1	0	1	0	102	48	44	0	0	1	TATGTATATA	orf19.7438
YKR006C	MRPL13	0	1	0	94	44	40	1	0	0	CCTGTACATA	orf19.5235
YKR014C	YPT52	0	1	0	227	133	84	0	1	0	ATTGTACATA	orf19.7216
YKR016W	FCJ1	0	1	0	261	184	67	0	0	1	TGTGTATATA	orf19.4396
YKR048C	NAP1	0	1	0	138	81	47	0	0	1	TATGTATATA	orf19.7501
YKR063C	LAS1	0	1	0	136	70	56	1	0	0	CATGTATATA	orf19.4120
YKR065C	PAM17	0	1	0	119	32	77	0	0	1	TCTGTATATA	orf19.240
YKR067W	GPT2	0	1	0	170	40	120	0	0	1	TTTGTAAATA	orf19.5815
YKR069W	MET1	0	1	0	35	0	25	0	0	1	TATGTATATA
YKR078W		1	1	0	79	1	68	0	0	1	TATGTACATA
YKR085C	MRPL20	0	1	0	63	24	29	1	0	0	CGTGTAAATA	orf19.2639
YKR095W-A	PCC1	0	1	0	120	19	91	0	1	0	AGTGTACATA	orf19.2907.1
YKR097W	PCK1	0	1	0	250	185	55	0	0	1	TATGTATATA	orf19.7514
YKR098C	UBP11	0	1	0	62	25	27	0	0	1	TATGTATATA
YLL011W	SOF1	0	1	0	80	18	52	0	0	1	TCTGTATATA	orf19.5407
YLL041C	SDH2	0	1	0	369	195	164	0	0	1	TCTGTATATA	orf19.637
YLL042C	ATG10	0	1	0	103	40	53	0	0	1	TATGTAAATA
YLL048C	YBT1	0	1	0	106	53	43	0	0	1	TATGTATATA
YLL057C	JLP1	0	1	0	188	153	25	0	0	1	TGTGTACATA
YLL062C	MHT1	0	1	0	128	45	73	0	1	0	AGTGTATATA
YLR008C	PAM18	0	1	0	271	140	121	1	0	0	CTTGTAAATA	orf19.4190
YLR010C	TEN1	0	1	0	128	88	30	0	1	0	AATGTAAATA
YLR028C	ADE16	0	1	0	90	51	29	0	1	0	AGTGTATATA
YLR035C	MLH2	0	1	0	269	204	55	0	1	0	ACTGTATATA
YLR040C		0	1	0	147	89	48	0	0	1	TATGTATATA
YLR054C	OSW2	0	1	0	239	180	49	0	0	1	TATGTATATA
YLR058C	SHM2	0	1	0	146	76	60	0	0	1	TATGTATATA	orf19.5750
YLR064W	PER33	0	1	0	83	31	42	0	0	1	TTTGTATATA	orf19.4525
YLR067C	PET309	0	1	0	82	48	24	1	0	0	CATGTAAATA	orf19.4929
YLR077W	FMP25	0	1	0	159	65	84	1	0	0	CATGTATATA	orf19.2938
YLR081W	GAL2	0	1	0	230	163	57	0	0	1	TGTGTACATA
YLR105C	SEN2	0	1	0	87	27	50	0	0	1	TATGTATATA
YLR115W	CFT2	0	1	0	144	101	33	0	0	1	TCTGTATATA	orf19.325
YLR139C	SLS1	0	1	0	163	80	73	1	0	0	CATGTAAATA
YLR191W	PEX13	0	1	0	111	54	47	0	1	0	AATGTAAATA	orf19.7282
YLR193C	UPS1	0	1	0	172	89	73	0	1	0	ATTGTAAATA	orf19.6600
YLR195C	NMT1	0	1	0	73	30	33	1	0	0	CGTGTACATA	orf19.4641
YLR201C/YLR202C	COQ9/YLR202C	0	1	0	103	69	24	0	1	0	ATTGTATATA
YLR204W	QRI5	0	1	0	152	75	67	1	0	0	CATGTATATA
YLR218C	COA4	0	1	0	104	24	70	1	0	0	CTTGTATATA
YLR224W		0	1	0	86	31	45	0	0	1	TGTGTATATA	orf19.5587
YLR253W		0	1	0	91	19	62	1	0	0	CTTGTAAATA	orf19.4144
YLR283W		0	1	0	51	15	26	0	0	1	TCTGTACATA	orf19.811
YLR289W	GUF1	0	1	0	133	66	57	0	0	1	TTTGTAAATA
YLR312W-A	MRPL15	0	1	0	99	58	31	0	0	1	TCTGTAAATA	orf19.3755
YLR319C	BUD6	0	1	0	184	132	42	0	0	1	TATGTATATA	orf19.5087
YLR350W	ORM2	0	1	0	101	21	70	0	0	1	TATGTATATA
YLR361C-A		0	1	0	169	4	155	0	1	0	ATTGTATATA
YLR382C	NAM2	0	1	0	81	30	41	1	0	0	CTTGTAAATA	orf19.5705
YLR390W	ECM19	0	1	0	80	36	34	1	0	0	CCTGTATATA
YLR395C	COX8	0	1	0	292	29	253	0	0	1	TGTGTACATA	orf19.5213.1
YLR405W	DUS4	0	1	0	145	43	92	0	1	0	ATTGTATATA	orf19.966
YLR413W		0	1	0	132	86	36	0	1	0	ATTGTATATA
YLR421C	RPN13	0	1	0	235	161	64	0	0	1	TATGTATATA	orf19.1058
YLR429W	CRN1	0	1	0	122	72	40	0	1	0	AATGTACATA	orf19.6534.2
YLR439W	MRPL4	0	1	0	148	25	113	1	0	0	CCTGTAAATA	orf19.6136
YLR452C	SST2	0	1	0	219	100	109	0	1	0	ACTGTAAATA
YML009C	MRPL39	0	1	0	194	76	108	1	0	0	CCTGTAAATA	orf19.7409.1
YML025C	YML6	0	1	0	112	78	24	0	0	1	TCTGTAAATA	orf19.7019
YML035C	AMD1	0	1	0	167	14	143	1	0	0	CATGTATATA	orf19.891
YML043C	RRN11	0	1	0	324	83	231	1	0	0	CATGTATATA	orf19.718
YML050W	AIM32	0	1	0	124	76	38	1	0	0	CTTGTACATA	orf19.612
YML057W	CMP2	0	1	0	114	17	87	0	1	0	ACTGTACATA	orf19.6033
YML081C-A	ATP18	0	1	0	123	61	52	0	0	1	TTTGTATATA	orf19.2066.1
YML087C	AIM33	0	1	0	94	26	58	1	0	0	CATGTAAATA
YML092C	PRE8	0	1	0	105	59	36	0	0	1	TGTGTATATA	orf19.7335
YML110C	COQ5	0	1	0	283	203	70	0	1	0	ACTGTACATA	orf19.3577
YML120C	NDI1	0	1	0	355	321	24	0	0	1	TTTGTATATA
YML124C	TUB3	0	1	0	141	55	76	0	0	1	TATGTATATA
YML129C	COX14	0	1	0	196	139	47	1	0	0	CCTGTATATA
YMR002W	MIC17	0	1	0	243	198	35	0	0	1	TATGTAAATA	orf19.93
YMR012W	CLU1	0	1	0	114	57	47	1	0	0	CTTGTATATA	orf19.51
YMR016C	SOK2	1	1	0	142	60	72	0	0	1	TATGTACATA	orf19.610
YMR019W	STB4	0	1	0	102	59	33	0	1	0	ATTGTATATA	orf19.4288
YMR023C	MSS1	0	1	0	52	15	27	1	0	0	CGTGTATATA
YMR024W	MRPL3	0	1	0	144	50	84	1	0	0	CTTGTACATA	orf19.5064
YMR034C		0	1	0	103	47	46	0	0	1	TATGTATATA	orf19.5663
YMR040W	YET2	0	1	0	86	39	37	0	0	1	TATGTAAATA
YMR048W	CSM3	0	1	0	105	66	29	0	0	1	TGTGTAAATA	orf19.4105
YMR064W	AEP1	0	1	0	117	75	32	0	1	0	AATGTAAATA	orf19.102
YMR066W	SOV1	0	1	0	72	34	28	1	0	0	CGTGTACATA
YMR076C	PDS5	0	1	0	132	96	26	0	0	1	TGTGTATATA	orf19.2216
YMR077C	VPS20	0	1	0	154	36	108	0	1	0	AATGTAAATA	orf19.897
YMR089C	YTA12	0	1	0	207	130	67	1	0	0	CATGTAAATA	orf19.2057
YMR098C	ATP25	0	1	0	44	5	29	1	0	0	CCTGTATATA	orf19.2387
YMR115W	MGR3	0	1	0	120	47	63	0	1	0	ACTGTACATA	orf19.4357
YMR124W		0	1	0	80	16	54	0	1	0	ATTGTATATA	orf19.6871
YMR144W		0	1	0	263	228	25	0	0	1	TATGTATATA
YMR157C	AIM36	0	1	0	103	52	41	0	0	1	TATGTATATA	orf19.1546
YMR158W	MRPS8	0	1	0	89	54	25	1	0	0	CATGTAAATA	orf19.1545
YMR166C		0	1	0	224	181	33	0	0	1	TTTGTATATA	orf19.4159
YMR179W	SPT21	0	1	0	115	30	75	1	0	0	CATGTATATA	orf19.4301
YMR188C	MRPS17	0	1	0	118	53	55	0	0	1	TCTGTAAATA	orf19.4176
YMR201C	RAD14	0	1	0	167	8	149	0	0	1	TATGTATATA	orf19.6517
YMR203W	TOM40	0	1	0	222	144	68	0	0	1	TATGTATATA	orf19.6524
YMR207C	HFA1	0	1	0	153	86	57	0	0	1	TATGTATATA
YMR210W		0	1	0	58	0	48	0	0	1	TTTGTAAATA
YMR225C	MRPL44	0	1	0	159	85	64	1	0	0	CCTGTAAATA	orf19.639.1
YMR261C	TPS3	0	1	0	149	108	31	0	0	1	TATGTATATA	orf19.5348
YMR267W	PPA2	0	1	0	159	43	106	1	0	0	CTTGTATATA	orf19.4807
YMR269W	TMA23	0	1	0	62	14	38	0	0	1	TATGTAAATA	orf19.2564
YMR286W	MRPL33	0	1	0	126	55	61	0	0	1	TATGTATATA	orf19.2511.1
YMR287C	DSS1	0	1	0	107	53	44	1	0	0	CTTGTAAATA	orf19.3624
YMR293C	HER2	0	1	0	92	21	61	1	0	0	CATGTAAATA	orf19.3956
YMR302C	YME2	0	1	0	107	26	71	0	0	1	TCTGTACATA	orf19.4380.1
YMR318C	ADH6	0	1	0	162	57	95	0	0	1	TCTGTATATA
YMR319C	FET4	0	1	0	224	126	88	0	0	1	TTTGTACATA
YNL005C	MRP7	0	1	0	82	49	23	1	0	0	CCTGTAAATA	orf19.7203
YNL022C		0	1	0	92	14	68	1	0	0	CATGTATATA	orf19.2604
YNL033W		0	1	0	114	46	58	1	0	0	CATGTACATA
YNL050C		0	1	0	68	7	51	0	1	0	AATGTATATA	orf19.4730
YNL063W	MTQ1	0	1	0	50	7	33	0	1	0	AATGTAAATA
YNL070W	TOM7	0	1	0	141	91	40	1	0	0	CATGTACATA	orf19.6531.1
YNL071W	LAT1	0	1	0	158	63	85	0	0	1	TTTGTATATA	orf19.6561
YNL081C	SWS2	0	1	0	183	123	50	1	0	0	CCTGTATATA	orf19.6406
YNL102W	POL1	0	1	0	111	62	39	0	1	0	ACTGTACATA	orf19.5873
YNL111C	CYB5	0	1	0	258	193	55	0	0	1	TATGTATATA	orf19.7049
YNL121C	TOM70	0	1	0	240	191	39	0	0	1	TCTGTAAATA	orf19.3700
YNL122C		0	1	0	131	81	40	1	0	0	CATGTATATA	orf19.6008.4
YNL131W	TOM22	0	1	0	326	285	31	1	0	0	CTTGTACATA	orf19.3696
YNL134C		0	1	0	54	16	28	0	0	1	TATGTATATA
YNL137C	NAM9	0	1	0	221	52	159	0	1	0	ACTGTAAATA	orf19.498
YNL177C	MRPL22	0	1	0	185	133	42	0	0	1	TCTGTAAATA	orf19.3367
YNL183C	NPR1	0	1	0	104	34	60	0	0	1	TTTGTATATA	orf19.6232
YNL189W	SRP1	0	1	0	143	85	48	0	1	0	AATGTATATA	orf19.5682
YNL201C	PSY2	0	1	0	197	80	107	0	1	0	ATTGTATATA	orf19.3685
YNL214W	PEX17	0	1	0	257	176	71	0	1	0	AATGTACATA
YNL230C	ELA1	0	1	0	389	331	48	0	0	1	TATGTATATA	orf19.1028
YNL240C	NAR1	0	1	0	111	20	81	1	0	0	CGTGTACATA	orf19.4757
YNL241C	ZWF1	0	1	0	202	159	33	0	0	1	TGTGTAAATA	orf19.4754
YNL247W		0	1	0	126	47	69	0	0	1	TATGTATATA	orf19.4931
YNL252C	MRPL17	0	1	0	127	86	31	1	0	0	CATGTAAATA	orf19.585
YNL284C	MRPL10	0	1	0	75	38	27	1	0	0	CTTGTACATA	orf19.3532
YNL292W	PUS4	0	1	0	113	72	31	0	0	1	TGTGTATATA
YNL295W		0	1	0	138	51	77	1	0	0	CGTGTAAATA
YNL306W	MRPS18	0	1	0	88	60	18	1	0	0	CGTGTAAATA	orf19.688
YNL310C	ZIM17	0	1	0	89	20	59	1	0	0	CATGTACATA
YNL315C	ATP11	0	1	0	110	53	47	1	0	0	CCTGTAAATA	orf19.6916
YNL329C	PEX6	0	1	0	80	29	41	0	0	1	TTTGTAAATA	orf19.3573
YNL333W	SNZ2	0	1	0	146	106	30	0	0	1	TTTGTATATA
YNR007C	ATG3	0	1	0	303	267	26	0	0	1	TATGTATATA	orf19.6020
YNR009W	NRM1	0	1	0	162	44	108	0	0	1	TGTGTATATA
YNR011C	PRP2	0	1	0	175	78	87	0	0	1	TATGTATATA	orf19.5865
YNR014W		0	1	0	165	97	58	1	0	0	CATGTATATA
YNR017W	TIM23	0	1	0	142	77	55	1	0	0	CTTGTATATA	orf19.1361
YNR020C	ATP23	0	1	0	85	47	28	1	0	0	CTTGTAAATA	orf19.2249
YNR022C	MRPL50	0	1	0	122	34	78	1	0	0	CTTGTATATA	orf19.2259
YNR023W	SNF12	0	1	0	95	47	38	0	0	1	TTTGTATATA	orf19.2265
YNR036C	MRPS12	0	1	0	157	71	76	0	0	1	TTTGTAAATA	orf19.2438
YNR040W		0	1	0	63	23	30	1	0	0	CATGTAAATA	orf19.445
YNR045W	PET494	0	1	0	49	5	34	1	0	0	CATGTAAATA
YOL001W	PHO80	0	1	0	139	58	71	0	0	1	TTTGTACATA	orf19.5755
YOL010W	RCL1	0	1	0	101	33	58	0	1	0	ACTGTATATA	orf19.1886
YOL016C	CMK2	0	1	0	122	16	96	1	0	0	CGTGTACATA	orf19.1754
YOL027C	MDM38	0	1	0	197	147	40	1	0	0	CATGTATATA
YOL033W	MSE1	0	1	0	101	36	55	1	0	0	CATGTAAATA	orf19.2415
YOL053W	AIM39	0	1	0	114	4	100	0	1	0	AATGTAAATA
YOL062C	APM4	0	1	0	75	11	54	0	0	1	TGTGTACATA	orf19.2194
YOL064C	MET22	1	1	0	105	66	29	0	0	1	TATGTACATA	orf19.99
YOL071W	EMI5	0	1	0	162	45	107	1	0	0	CTTGTAAATA	orf19.4727
YOL077W-A	ATP19	0	1	0	101	32	59	0	0	1	TTTGTACATA	orf19.5231.2
YOL096C	COQ3	0	1	0	118	24	84	0	1	0	ACTGTAAATA	orf19.3400
YOL097W-A		0	1	0	129	86	33	0	1	0	ATTGTATATA
YOL113W	SKM1	0	1	0	95	41	44	0	0	1	TATGTATATA
YOL122C	SMF1	0	1	0	181	142	29	1	0	0	CATGTATATA	orf19.2270
YOL128C	YGK3	0	1	0	226	115	101	0	1	0	AATGTACATA
YOL143C	RIB4	0	1	0	71	26	35	0	0	1	TATGTATATA	orf19.410.3
YOL152W	FRE7	0	1	0	129	55	64	1	0	0	CATGTAAATA	orf19.7077
YOL165C	AAD15	0	1	0	282	212	60	0	0	1	TATGTATATA
YOR004W	UTP23	0	1	0	150	88	52	0	1	0	AATGTACATA	orf19.3724
YOR019W		0	1	0	196	167	19	0	0	1	TATGTATATA
YOR020C	HSP10	0	1	0	103	52	41	1	0	0	CCTGTAAATA	orf19.7215.3
YOR021C		0	1	0	154	101	43	0	1	0	ATTGTATATA	orf19.5783
YOR074C	CDC21	0	1	0	222	55	157	0	1	0	AATGTATATA	orf19.3549
YOR091W	TMA46	0	1	0	67	21	36	0	1	0	ACTGTATATA	orf19.1697
YOR093C		0	1	0	183	137	36	0	0	1	TATGTAAATA	orf19.5702
YOR113W	AZF1	0	1	0	338	259	69	0	0	1	TATGTATATA	orf19.173
YOR115C	TRS33	0	1	0	92	55	27	0	0	1	TGTGTATATA	orf19.6496
YOR131C		1	1	0	58	22	26	0	0	1	TATGTACATA
YOR142W	LSC1	0	1	0	193	134	49	0	0	1	TTTGTATATA	orf19.3358
YOR147W	MDM32	0	1	0	169	122	37	0	0	1	TGTGTATATA
YOR150W	MRPL23	0	1	0	108	53	45	1	0	0	CATGTATATA	orf19.3348
YOR163W	DDP1	0	1	0	71	16	45	0	0	1	TATGTATATA	orf19.4229
YOR165W	SEY1	0	1	0	173	105	58	0	0	1	TTTGTATATA	orf19.2151
YOR168W	GLN4	0	1	0	108	17	81	0	0	1	TATGTATATA	orf19.7064
YOR187W	TUF1	0	1	0	126	86	30	1	0	0	CGTGTAAATA	orf19.6047
YOR193W	PEX27	0	1	0	116	63	43	1	0	0	CTTGTATATA
YOR194C	TOA1	0	1	0	71	27	34	0	1	0	AATGTATATA	orf19.2682
YOR198C	BFR1	0	1	0	223	156	57	0	0	1	TATGTATATA	orf19.4560
YOR205C	GEP3	0	1	0	120	41	69	1	0	0	CATGTAAATA	orf19.6736
YOR211C	MGM1	0	1	0	106	27	69	0	0	1	TTTGTAAATA	orf19.2690
YOR213C	SAS5	0	1	0	344	266	68	0	0	1	TATGTAAATA
YOR222W	ODC2	0	1	0	59	5	44	0	1	0	ATTGTATATA
YOR232W	MGE1	0	1	0	136	89	37	1	0	0	CTTGTATATA	orf19.2524
YOR274W	MOD5	0	1	0	277	28	239	0	1	0	AGTGTATATA
YOR286W	RDL2	0	1	0	81	30	41	1	0	0	CCTGTATATA	orf19.2363
YOR295W	UAF30	0	1	0	228	174	44	0	0	1	TTTGTATATA
YOR329C	SCD5	0	1	0	106	53	43	0	0	1	TGTGTACATA	orf19.7295
YOR334W	MRS2	0	1	0	95	43	42	1	0	0	CCTGTATATA	orf19.2597
YOR342C		0	1	0	197	105	82	0	1	0	AATGTATATA
YOR354C	MSC6	0	1	0	122	80	32	1	0	0	CTTGTATATA	orf19.1956
YOR358W	HAP5	0	1	0	283	226	47	0	1	0	ACTGTATATA	orf19.1973
YOR370C	MRS6	0	1	0	183	107	66	1	0	0	CATGTATATA	orf19.6783
YOR377W	ATF1	0	1	0	229	46	173	1	0	0	CGTGTAAATA
YOR383C	FIT3	0	1	0	235	114	111	0	0	1	TATGTATATA
YOR391C	HSP33	0	1	0	295	211	74	0	1	0	AATGTACATA
YPL005W	AEP3	0	1	0	115	59	46	0	1	0	ATTGTACATA	orf19.7254
YPL012W	RRP12	0	1	0	109	52	47	0	0	1	TATGTATATA	orf19.7011
YPL013C	MRPS16	0	1	0	155	124	21	1	0	0	CTTGTAAATA	orf19.7012
YPL029W	SUV3	0	1	0	65	12	43	1	0	0	CCTGTAAATA	orf19.4519
YPL031C	PHO85	0	1	0	80	27	43	1	0	0	CATGTATATA	orf19.6846
YPL040C	ISM1	0	1	0	74	15	49	1	0	0	CCTGTATATA	orf19.2382
YPL072W	UBP16	0	1	0	50	4	36	1	0	0	CCTGTACATA	orf19.3661
YPL075W	GCR1	0	1	0	217	132	75	0	0	1	TGTGTACATA
YPL097W	MSY1	0	1	0	110	75	25	1	0	0	CTTGTAAATA	orf19.109
YPL099C	AIM43	0	1	0	193	49	134	0	0	1	TATGTAAATA
YPL103C	FMP30	0	1	0	311	30	271	1	0	0	CCTGTAAATA	orf19.6061
YPL104W	MSD1	0	1	0	137	62	65	1	0	0	CTTGTAAATA	orf19.4478
YPL112C	PEX25	1	1	0	68	26	32	0	0	1	TATGTACATA	orf19.5575
YPL118W	MRP51	0	1	0	105	43	52	0	0	1	TCTGTAAATA	orf19.185
YPL125W	KAP120	0	1	0	70	29	31	0	1	0	ATTGTATATA	orf19.7177
YPL128C	TBF1	0	1	0	281	194	77	0	1	0	AATGTATATA	orf19.801
YPL132W	COX11	0	1	0	76	20	46	0	1	0	AATGTACATA	orf19.1416
YPL150W		1	1	0	112	61	41	0	0	1	TATGTACATA	orf19.4518
YPL151C	PRP46	0	1	0	80	34	36	1	0	0	CGTGTATATA	orf19.5413
YPL152W	RRD2	0	1	0	93	27	56	0	1	0	ATTGTATATA	orf19.6933
YPL157W	TGS1	0	1	0	103	51	42	0	1	0	AATGTATATA	orf19.1900
YPL161C	BEM4	0	1	0	95	44	41	1	0	0	CATGTATATA
YPL168W		0	1	0	62	11	41	1	0	0	CTTGTATATA
YPL173W	MRPL40	0	1	0	144	105	29	1	0	0	CCTGTATATA	orf19.484
YPL178W	CBC2	0	1	0	140	62	68	0	1	0	ATTGTATATA	orf19.763
YPL183W-A	RTC6	0	1	0	128	63	55	0	0	1	TCTGTAAATA	orf19.760
YPL184C	MRN1	0	1	0	97	4	83	0	0	1	TATGTATATA	orf19.5541
YPL189C-A	COA2	0	1	0	237	190	37	0	0	1	TATGTATATA
YPL189W	GUP2	0	1	0	129	44	75	0	1	0	AATGTAAATA
YPL194W	DDC1	0	1	0	230	27	193	1	0	0	CGTGTAAATA	orf19.245
YPL201C	YIG1	0	1	0	47	10	27	0	1	0	AATGTAAATA
YPL204W	HRR25	0	1	0	132	36	86	0	0	1	TATGTATATA	orf19.3476
YPL217C	BMS1	0	1	0	99	5	84	1	0	0	CATGTATATA	orf19.2504
YPL224C	MMT2	0	1	0	194	86	98	0	0	1	TATGTATATA
YPL240C	HSP82	0	1	0	122	75	37	0	0	1	TATGTAAATA
YPL260W		0	1	0	179	107	62	0	0	1	TATGTATATA	orf19.4850
YPL280W	HSP32	0	1	0	300	211	79	0	1	0	AATGTACATA
YPR011C		0	1	0	104	69	25	1	0	0	CCTGTATATA	orf19.804
YPR022C		0	1	0	189	106	73	0	1	0	ACTGTATATA	orf19.7397
YPR037C	ERV2	0	1	0	132	98	24	0	0	1	TATGTATATA	orf19.6552
YPR041W	TIF5	0	1	0	184	97	77	0	0	1	TATGTAAATA	orf19.4261
YPR047W	MSF1	0	1	0	184	49	125	1	0	0	CTTGTAAATA	orf19.2039
YPR067W	ISA2	0	1	0	105	17	78	1	0	0	CCTGTATATA	orf19.6811
YPR085C	ASA1	0	1	0	115	43	62	0	0	1	TTTGTATATA	orf19.5596
YPR089W		0	1	0	138	97	31	0	1	0	AATGTAAATA	orf19.757
YPR100W	MRPL51	0	1	0	101	45	46	1	0	0	CTTGTATATA	orf19.5279
YPR114W		0	1	0	103	32	61	0	0	1	TGTGTATATA
YPR124W	CTR1	0	1	0	228	175	43	1	0	0	CTTGTATATA	orf19.3646
YPR125W	YLH47	0	1	0	177	133	34	0	0	1	TTTGTACATA	orf19.3321
YPR129W	SCD6	1	1	0	74	36	28	0	0	1	TATGTACATA	orf19.6250
YPR133W-A	TOM5	0	1	0	166	124	32	1	0	0	CGTGTAAATA
YPR140W	TAZ1	0	1	0	84	18	56	1	0	0	CGTGTAAATA
YPR144C	NOC4	0	1	0	75	30	35	0	0	1	TGTGTATATA	orf19.1902
YPR156C	TPO3	0	1	0	216	128	78	0	1	0	AATGTACATA
YPR166C	MRP2	0	1	0	83	47	26	1	0	0	CTTGTAAATA	orf19.4023
YPR186C	PZF1	0	1	0	128	82	36	0	1	0	ACTGTATATA	orf19.4125
YAL002W	VPS8	0	0	1	112			0	0	0		orf19.5387
YAL003W	EFB1	0	0	1	225			0	0	0		orf19.3838
YAL005C	SSA1	0	0	1	161			0	0	0
YAL007C	ERP2	0	0	1	149			0	0	0
YAL008W	FUN14	0	0	1	131			0	0	0		orf19.4763
YAL010C	MDM10	0	0	1	105			0	0	0		orf19.184
YAL011W	SWC3	0	0	1	103			0	0	0
YAL012W	CYS3	0	0	1	101			0	0	0		orf19.6402
YAL016W	TPD3	0	0	1	68			0	0	0		orf19.6810
YAL017W	PSK1	0	0	1	185			0	0	0		orf19.7451
YAL019W	FUN30	0	0	1	72			0	0	0		orf19.6291
YAL020C	ATS1	0	0	1	76			0	0	0		orf19.6399
YAL023C	PMT2	0	0	1	126			0	0	0		orf19.6812
YAL024C	LTE1	0	0	1	156			0	0	0		orf19.2238
YAL025C	MAK16	0	0	1	221			0	0	0		orf19.5500
YAL028W	FRT2	0	0	1	41			0	0	0
YAL032C	PRP45	0	0	1	121			0	0	0
YAL034C	FUN19	0	0	1	144			0	0	0
YAL036C	RBG1	0	0	1	193			0	0	0		orf19.5083
YAL038W	CDC19	0	0	1	162			0	0	0		orf19.3575
YAL040C	CLN3	0	0	1	181			0	0	0
YAL042W	ERV46	0	0	1	89			0	0	0		orf19.586
YAL044W-A		0	0	1	111			0	0	0		orf19.5016
YAL046C	AIM1	0	0	1	115			0	0	0		orf19.6585
YAL047C	SPC72	0	0	1	56			0	0	0
YAL049C	AIM2	0	0	1	126			0	0	0		orf19.4609
YAL053W	FLC2	0	0	1	71			0	0	0		orf19.1813
YAL054C	ACS1	0	0	1	163			0	0	0		orf19.1743
YAL055W	PEX22	0	0	1	79			0	0	0
YAL059W	ECM1	0	0	1	168			0	0	0		orf19.5299
YAL061W	BDH2	0	0	1	164			0	0	0
YAL062W	GDH3	0	0	1	83			0	0	0		orf19.4716
YAL067C	SEO1	0	0	1	184			0	0	0		orf19.700
YAL068C	PAU8	0	0	1	143			0	0	0
YAR007C	RFA1	0	0	1	71			0	0	0		orf19.2093
YAR008W	SEN34	0	0	1	100			0	0	0		orf19.6879
YAR009C		0	0	1	321			0	0	0
YAR015W	ADE1	0	0	1	154			0	0	0		orf19.7484
YAR019C	CDC15	0	0	1	62			0	0	0		orf19.3545
YAR029W		0	0	1	211			0	0	0
YAR068W		0	0	1	267			0	0	0
YBL001C	ECM15	0	0	1	249			0	0	0		orf19.7436.1
YBL003C	HTA2	0	0	1	176			0	0	0
YBL005W	PDR3	0	0	1	289			0	0	0
YBL006C	LDB7	0	0	1	180			0	0	0
YBL008W	HIR1	0	0	1	81			0	0	0		orf19.2099
YBL011W	SCT1	0	0	1	203			0	0	0		orf19.1289
YBL014C	RRN6	0	0	1	144			0	0	0
YBL015W	ACH1	0	0	1	259			0	0	0		orf19.3171
YBL017C	PEP1	0	0	1	73			0	0	0		orf19.3767
YBL019W	APN2	0	0	1	116			0	0	0		orf19.1836
YBL021C	HAP3	0	0	1	173			0	0	0		orf19.517
YBL024W	NCL1	0	0	1	123			0	0	0		orf19.518
YBL028C		0	0	1	274			0	0	0		orf19.5905
YBL029C-A		0	0	1	130			0	0	0		orf19.3663.1
YBL030C	PET9	0	0	1	300			0	0	0		orf19.930
YBL033C	RIB1	0	0	1	72			0	0	0
YBL034C	STU1	0	0	1	175			0	0	0		orf19.4435
YBL036C		0	0	1	143			0	0	0		orf19.2794
YBL039C/YBL039C-A	URA7/YBL039C-A	0	0	1	188			0	0	0
YBL043W	ECM13	0	0	1	192			0	0	0
YBL044W		0	0	1	275			0	0	0
YBL046W	PSY4	0	0	1	185			0	0	0		orf19.4019
YBL047C	EDE1	0	0	1	222			0	0	0		orf19.1166
YBL048W	RRT1	0	0	1	169			0	0	0
YBL050W	SEC17	0	0	1	66			0	0	0		orf19.2518
YBL051C	PIN4	0	0	1	320			0	0	0		orf19.2534
YBL052C	SAS3	0	0	1	75			0	0	0		orf19.2540
YBL054W	TOD6	0	0	1	142			0	0	0
YBL055C		0	0	1	120			0	0	0		orf19.2541
YBL056W	PTC3	0	0	1	393			0	0	0
YBL057C	PTH2	0	0	1	71			0	0	0		orf19.2544
YBL061C	SKT5	0	0	1	76			0	0	0		orf19.7349
YBL066C	SEF1	0	0	1	335			0	0	0		orf19.3753
YBL069W/YBL068W-A	AST1/YBL068W-A	0	0	1	159			0	0	0
YBL071W-A	KTI11	0	0	1	254			0	0	0		orf19.6873.1
YBL072C	RPS8A	0	0	1	109			0	0	0
YBL076C	ILS1	0	0	1	94			0	0	0		orf19.2138
YBL078C	ATG8	0	0	1	291			0	0	0		orf19.2480.1
YBL079W	NUP170	0	0	1	86			0	0	0		orf19.2485
YBL081W		0	0	1	132			0	0	0
YBL085W	BOI1	0	0	1	118			0	0	0
YBL086C		0	0	1	48			0	0	0		orf19.6457
YBL087C	RPL23A	0	0	1	99			0	0	0
YBL088C	TEL1	0	0	1	74			0	0	0		orf19.5580
YBL089W	AVT5	0	0	1	64			0	0	0
YBL093C	ROX3	0	0	1	152			0	0	0		orf19.3421.1
YBL095W		0	0	1	119			0	0	0		orf19.3548
YBL098W	BNA4	0	0	1	117			0	0	0
YBL100W-B/YBL100W-A		0	0	1	314			0	0	0
YBL101C	ECM21	0	0	1	137			0	0	0		orf19.4887
YBL102W	SFT2	0	0	1	188			0	0	0		orf19.2342
YBL104C		0	0	1	87			0	0	0		orf19.5897
YBL105C	PKC1	0	0	1	139			0	0	0		orf19.5901
YBR004C	GPI18	0	0	1	97			0	0	0		orf19.1063
YBR007C	DSF2	0	0	1	150			0	0	0		orf19.6268
YBR008C	FLR1	0	0	1	134			0	0	0		orf19.5604
YBR012C		0	0	1	203			0	0	0
YBR013C		0	0	1	379			0	0	0
YBR015C	MNN2	0	0	1	140			0	0	0		orf19.1011
YBR016W		0	0	1	204			0	0	0		orf19.3215
YBR017C	KAP104	0	0	1	109			0	0	0		orf19.3556
YBR018C	GAL7	0	0	1	144			0	0	0		orf19.3675
YBR019C	GAL10	0	0	1	106			0	0	0		orf19.3672
YBR022W	POA1	0	0	1	160			0	0	0
YBR023C	CHS3	0	0	1	126			0	0	0		orf19.4937
YBR025C	OLA1	0	0	1	218			0	0	0		orf19.754
YBR029C	CDS1	0	0	1	130			0	0	0		orf19.1279
YBR031W	RPL4A	0	0	1	95			0	0	0
YBR034C	HMT1	0	0	1	189			0	0	0		orf19.3291
YBR036C	CSG2	0	0	1	198			0	0	0		orf19.2302
YBR038W	CHS2	0	0	1	188			0	0	0		orf19.5188
YBR040W	FIG1	0	0	1	143			0	0	0
YBR041W	FAT1	0	0	1	144			0	0	0		orf19.3653
YBR042C	CST26	0	0	1	72			0	0	0		orf19.137
YBR043C	QDR3	0	0	1	155			0	0	0		orf19.136
YBR045C	GIP1	0	0	1	126			0	0	0
YBR046C	ZTA1	0	0	1	271			0	0	0		orf19.2262
YBR047W	FMP23	0	0	1	106			0	0	0
YBR048W	RPS11B	0	0	1	215			0	0	0
YBR052C	RFS1	0	0	1	63			0	0	0
YBR053C		0	0	1	70			0	0	0		orf19.2722
YBR054W	YRO2	0	0	1	368			0	0	0
YBR055C	PRP6	0	0	1	105			0	0	0		orf19.6356
YBR057C	MUM2	0	0	1	113			0	0	0		orf19.4044
YBR058C	UBP14	0	0	1	157			0	0	0		orf19.1516
YBR059C	AKL1	0	0	1	88			0	0	0		orf19.5357
YBR060C	ORC2	0	0	1	60			0	0	0		orf19.5358
YBR066C	NRG2	0	0	1	102			0	0	0		orf19.7150
YBR068C	BAP2	0	0	1	227			0	0	0
YBR073W	RDH54	0	0	1	68			0	0	0		orf19.5367
YBR074W		0	0	1	101			0	0	0		orf19.5370
YBR076C-A		0	0	1	182			0	0	0
YBR078W	ECM33	0	0	1	354			0	0	0		orf19.3010.1
YBR080C	SEC18	0	0	1	145			0	0	0		orf19.4993
YBR082C	UBC4	0	0	1	174			0	0	0		orf19.7571
YBR083W	TEC1	0	0	1	78			0	0	0		orf19.5908
YBR084C-A	RPL19A	0	0	1	121			0	0	0		orf19.5904
YBR084W	MIS1	0	0	1	93			0	0	0		orf19.2364
YBR085C-A		0	0	1	362			0	0	0
YBR088C	POL30	0	0	1	55			0	0	0		orf19.4616
YBR092C	PHO3	0	0	1	132			0	0	0
YBR102C	EXO84	0	0	1	108			0	0	0		orf19.135
YBR103W	SIF2	0	0	1	48			0	0	0		orf19.132
YBR104W	YMC2	0	0	1	90			0	0	0
YBR106W	PHO88	0	0	1	138			0	0	0		orf19.7327
YBR108W	AIM3	0	0	1	184			0	0	0
YBR109C	CMD1	0	0	1	197			0	0	0		orf19.4413
YBR111W-A	SUS1	0	0	1	169			0	0	0		orf19.6795
YBR112C	CYC8	0	0	1	134			0	0	0		orf19.6798
YBR118W	TEF2	0	0	1	87			0	0	0		orf19.382
YBR119W	MUD1	0	0	1	145			0	0	0		orf19.7375
YBR121C/YBR121C-A	GRS1/YBR121C-A	0	0	1	66			0	0	0
YBR126C	TPS1	0	0	1	130			0	0	0		orf19.6640
YBR126W-A/YBR126W-B		0	0	1	135			0	0	0
YBR127C	VMA2	0	0	1	178			0	0	0		orf19.6634
YBR130C	SHE3	0	0	1	109			0	0	0		orf19.5595
YBR133C	HSL7	0	0	1	148			0	0	0
YBR135W	CKS1	0	0	1	210			0	0	0		orf19.1282
YBR137W		0	0	1	142			0	0	0		orf19.7199
YBR138C		0	0	1	156			0	0	0		orf19.1505
YBR139W		0	0	1	170			0	0	0		orf19.2474
YBR141C		0	0	1	160			0	0	0		orf19.3539
YBR143C	SUP45	0	0	1	226			0	0	0		orf19.3541
YBR145W	ADH5	0	0	1	105			0	0	0
YBR148W	YSW1	0	0	1	92			0	0	0
YBR156C	SLI15	0	0	1	182			0	0	0
YBR157C	ICS2	0	0	1	130			0	0	0
YBR158W	AMN1	0	0	1	152			0	0	0		orf19.1507
YBR159W	IFA38	0	0	1	168			0	0	0		orf19.3859
YBR160W	CDC28	0	0	1	97			0	0	0		orf19.3856
YBR162C	TOS1	0	0	1	307			0	0	0		orf19.1690
YBR162W-A	YSY6	0	0	1	94			0	0	0		orf19.242.2
YBR164C	ARL1	0	0	1	127			0	0	0		orf19.4603
YBR165W	UBS1	0	0	1	149			0	0	0
YBR166C	TYR1	0	0	1	122			0	0	0		orf19.4605
YBR168W	PEX32	0	0	1	197			0	0	0		orf19.2313
YBR169C	SSE2	0	0	1	172			0	0	0
YBR170C	NPL4	0	0	1	133			0	0	0		orf19.2434
YBR171W	SEC66	0	0	1	129			0	0	0		orf19.3843
YBR175W	SWD3	0	0	1	107			0	0	0		orf19.3457
YBR177C	EHT1	0	0	1	124			0	0	0		orf19.3040
YBR182C	SMP1	0	0	1	303			0	0	0
YBR184W		0	0	1	143			0	0	0
YBR188C	NTC20	0	0	1	168			0	0	0
YBR191W-A		0	0	1	47			0	0	0
YBR194W	AIM4	0	0	1	163			0	0	0
YBR196C	PGI1	0	0	1	161			0	0	0		orf19.3888
YBR198C	TAF5	0	0	1	88			0	0	0		orf19.536
YBR204C		0	0	1	261			0	0	0		orf19.782
YBR205W/YBR206W	KTR3/YBR206W	0	0	1	92			0	0	0
YBR210W	ERV15	0	0	1	221			0	0	0
YBR214W	SDS24	0	0	1	159			0	0	0		orf19.5118
YBR215W	HPC2	0	0	1	115			0	0	0		orf19.5035
YBR217W	ATG12	0	0	1	295			0	0	0		orf19.5033
YBR218C	PYC2	0	0	1	131			0	0	0		orf19.789
YBR222C	PCS60	0	0	1	111			0	0	0
YBR224W/YBR225W		0	0	1	246			0	0	0
YBR229C	ROT2	0	0	1	130			0	0	0		orf19.974
YBR230C	OM14	0	0	1	92			0	0	0
YBR230W-A		0	0	1	139			0	0	0
YBR233W	PBP2	0	0	1	168			0	0	0		orf19.5771
YBR233W-A	DAD3	0	0	1	206			0	0	0		orf19.3871
YBR234C	ARC40	0	0	1	70			0	0	0		orf19.3873
YBR244W	GPX2	0	0	1	132			0	0	0
YBR248C	HIS7	0	0	1	77			0	0	0		orf19.5505
YBR250W	SPO23	0	0	1	136			0	0	0
YBR253W	SRB6	0	0	1	93			0	0	0
YBR254C	TRS20	0	0	1	143			0	0	0
YBR255C-A		0	0	1	101			0	0	0
YBR255W	MTC4	0	0	1	149			0	0	0		orf19.3318
YBR257W	POP4	0	0	1	144			0	0	0		orf19.5567
YBR260C	RGD1	0	0	1	129			0	0	0
YBR265W	TSC10	0	0	1	130			0	0	0		orf19.6131
YBR267W	REI1	0	0	1	118			0	0	0
YBR269C	FMP21	0	0	1	157			0	0	0		orf19.1588
YBR272C	HSM3	0	0	1	188			0	0	0		orf19.1331
YBR274W	CHK1	0	0	1	205			0	0	0
YBR278W	DPB3	0	0	1	189			0	0	0		orf19.3063
YBR279W	PAF1	0	0	1	124			0	0	0		orf19.3613
YBR280C	SAF1	0	0	1	182			0	0	0		orf19.5752
YBR283C	SSH1	0	0	1	170			0	0	0		orf19.412
YBR287W		0	0	1	117			0	0	0		orf19.6117
YBR289W	SNF5	0	0	1	56			0	0	0		orf19.5871
YBR290W	BSD2	0	0	1	93			0	0	0		orf19.5869
YBR297W	MAL33	0	0	1	240			0	0	0
YBR298C	MAL31	0	0	1	89			0	0	0
YBR299W	MAL32	0	0	1	126			0	0	0
YBR301W	PAU24	0	0	1	140			0	0	0
YBR302C	COS2	0	0	1	81			0	0	0
YCL005W	LDB16	0	0	1	138			0	0	0
YCL005W-A	VMA9	0	0	1	110			0	0	0		orf19.2343.1
YCL008C	STP22	0	0	1	130			0	0	0		orf19.2343
YCL009C	ILV6	0	0	1	151			0	0	0		orf19.4650
YCL011C	GBP2	0	0	1	98			0	0	0		orf19.7076
YCL012C		0	0	1	134			0	0	0		orf19.7078
YCL014W	BUD3	0	0	1	104			0	0	0		orf19.7079
YCL016C	DCC1	0	0	1	144			0	0	0		orf19.7083
YCL017C	NFS1	0	0	1	154			0	0	0		orf19.7081
YCL026C-B	HBN1	0	0	1	62			0	0	0
YCL027W	FUS1	0	0	1	87			0	0	0
YCL028W	RNQ1	0	0	1	128			0	0	0
YCL033C	MXR2	0	0	1	74			0	0	0		orf19.3292
YCL034W	LSB5	0	0	1	72			0	0	0		orf19.1381
YCL035C	GRX1	0	0	1	125			0	0	0
YCL037C	SRO9	0	0	1	298			0	0	0
YCL038C	ATG22	0	0	1	82			0	0	0
YCL039W	GID7	0	0	1	72			0	0	0		orf19.5131
YCL044C	MGR1	0	0	1	171			0	0	0		orf19.874
YCL045C	EMC1	0	0	1	60			0	0	0		orf19.4131
YCL048W	SPS22	0	0	1	104			0	0	0
YCL048W-A		0	0	1	238			0	0	0
YCL049C		0	0	1	179			0	0	0
YCL052C	PBN1	0	0	1	173			0	0	0		orf19.3447
YCL054W	SPB1	0	0	1	114			0	0	0		orf19.76
YCL055W	KAR4	0	0	1	82			0	0	0
YCL057W	PRD1	0	0	1	113			0	0	0		orf19.434
YCL058W-A	ADF1	0	0	1	66			0	0	0
YCL059C	KRR1	0	0	1	109			0	0	0		orf19.661
YCL069W	VBA3	0	0	1	139			0	0	0
YCR008W	SAT4	0	0	1	265			0	0	0		orf19.3854
YCR010C	ADY2	0	0	1	184			0	0	0
YCR011C	ADP1	0	0	1	55			0	0	0		orf19.459
YCR012W	PGK1	0	0	1	162			0	0	0		orf19.3651
YCR014C	POL4	0	0	1	102			0	0	0
YCR015C		0	0	1	80			0	0	0		orf19.6732
YCR018C-A		0	0	1	327			0	0	0
YCR019W	MAK32	0	0	1	115			0	0	0		orf19.4548
YCR020C	PET18	0	0	1	83			0	0	0
YCR023C		0	0	1	243			0	0	0		orf19.4550
YCR024C-B		0	0	1	192			0	0	0
YCR025C		0	0	1	117			0	0	0
YCR030C	SYP1	0	0	1	165			0	0	0		orf19.5671
YCR035C	RRP43	0	0	1	175			0	0	0		orf19.6259
YCR036W	RBK1	0	0	1	86			0	0	0		orf19.6344
YCR037C	PHO87	0	0	1	99			0	0	0		orf19.2454
YCR038W-A		0	0	1	131			0	0	0
YCR043C		0	0	1	166			0	0	0
YCR048W	ARE1	0	0	1	199			0	0	0
YCR051W		0	0	1	136			0	0	0		orf19.2256
YCR053W	THR4	0	0	1	77			0	0	0		orf19.4233
YCR057C	PWP2	0	0	1	120			0	0	0		orf19.3276
YCR060W	TAH1	0	0	1	129			0	0	0		orf19.3272
YCR061W		0	0	1	355			0	0	0		orf19.4907
YCR063W	BUD31	0	0	1	396			0	0	0		orf19.4855
YCR065W	HCM1	0	0	1	336			0	0	0
YCR066W	RAD18	0	0	1	165			0	0	0		orf19.3407
YCR067C	SED4	0	0	1	116			0	0	0		orf19.3409
YCR069W	CPR4	0	0	1	125			0	0	0
YCR072C	RSA4	0	0	1	85			0	0	0		orf19.3778
YCR075C	ERS1	0	0	1	148			0	0	0
YCR077C	PAT1	0	0	1	139			0	0	0		orf19.3792
YCR079W	PTC6	0	0	1	135			0	0	0		orf19.3705
YCR082W	AHC2	0	0	1	99			0	0	0
YCR083W	TRX3	0	0	1	122			0	0	0
YCR087C-A		0	0	1	67			0	0	0		orf19.7664
YCR088W	ABP1	0	0	1	131			0	0	0		orf19.2699
YCR089W	FIG2	0	0	1	63			0	0	0
YCR090C		0	0	1	73			0	0	0		orf19.1394
YCR091W	KIN82	0	0	1	146			0	0	0
YCR092C	MSH3	0	0	1	204			0	0	0		orf19.3608
YCR093W	CDC39	0	0	1	103			0	0	0		orf19.1084
YCR094W	CDC50	0	0	1	273			0	0	0		orf19.5735
YCR095C	OCA4	0	0	1	61			0	0	0		orf19.5247
YCR098C	GIT1	0	0	1	254			0	0	0		orf19.34
YCR099C/YCR100C		0	0	1	266			0	0	0
YDL001W	RMD1	0	0	1	125			0	0	0		orf19.3158
YDL002C	NHP10	0	0	1	283			0	0	0		orf19.1730
YDL003W	MCD1	0	0	1	116			0	0	0		orf19.7634
YDL004W	ATP16	0	0	1	198			0	0	0		orf19.7678
YDL005C	MED2	0	0	1	227			0	0	0
YDL006W	PTC1	0	0	1	117			0	0	0		orf19.4785
YDL007W	RPT2	0	0	1	77			0	0	0
YDL010W	GRX6	0	0	1	284			0	0	0
YDL014W	NOP1	0	0	1	164			0	0	0		orf19.3138
YDL019C	OSH2	0	0	1	149			0	0	0		orf19.5095
YDL020C	RPN4	0	0	1	143			0	0	0		orf19.1069
YDL022W	GPD1	0	0	1	234			0	0	0		orf19.1756
YDL024C/YDL022C-A	DIA3/YDL022C-A	0	0	1	341			0	0	0
YDL027C		0	0	1	145			0	0	0
YDL028C	MPS1	0	0	1	154			0	0	0		orf19.7293
YDL029W	ARP2	0	0	1	156			0	0	0		orf19.7292
YDL030W	PRP9	0	0	1	88			0	0	0		orf19.3178
YDL031W	DBP10	0	0	1	90			0	0	0		orf19.5991
YDL039C	PRM7	0	0	1	139			0	0	0
YDL042C	SIR2	0	0	1	116			0	0	0
YDL043C	PRP11	0	0	1	309			0	0	0		orf19.4724
YDL046W	NPC2	0	0	1	276			0	0	0		orf19.3226
YDL047W	SIT4	0	0	1	325			0	0	0
YDL052C	SLC1	0	0	1	80			0	0	0		orf19.250
YDL053C	PBP4	0	0	1	191			0	0	0
YDL055C	PSA1	0	0	1	244			0	0	0		orf19.6190
YDL056W	MBP1	0	0	1	72			0	0	0		orf19.5855
YDL058W	USO1	0	0	1	130			0	0	0		orf19.2629
YDL059C	RAD59	0	0	1	262			0	0	0		orf19.2630
YDL060W	TSR1	0	0	1	90			0	0	0		orf19.6417
YDL069C	CBS1	0	0	1	120			0	0	0
YDL073W		0	0	1	149			0	0	0		orf19.6968
YDL074C	BRE1	0	0	1	100			0	0	0		orf19.976
YDL076C	RXT3	0	0	1	227			0	0	0		orf19.3568
YDL080C	THI3	0	0	1	167			0	0	0
YDL081C	RPP1A	0	0	1	108			0	0	0		orf19.2992
YDL082W	RPL13A	0	0	1	143			0	0	0		orf19.2994
YDL083C	RPS16B	0	0	1	130			0	0	0
YDL084W	SUB2	0	0	1	99			0	0	0		orf19.5647
YDL085C-A		0	0	1	243			0	0	0		orf19.2965.1
YDL086C-A		0	0	1	355			0	0	0
YDL087C	LUC7	0	0	1	164			0	0	0		orf19.3116
YDL089W	NUR1	0	0	1	81			0	0	0
YDL090C	RAM1	0	0	1	53			0	0	0		orf19.5046
YDL092W	SRP14	0	0	1	144			0	0	0		orf19.789.1
YDL099W	BUG1	0	0	1	70			0	0	0		orf19.1544
YDL101C	DUN1	0	0	1	112			0	0	0		orf19.4002
YDL103C	QRI1	0	0	1	118			0	0	0		orf19.4265
YDL106C	PHO2	0	0	1	128			0	0	0		orf19.4000
YDL109C		0	0	1	284			0	0	0
YDL110C	TMA17	0	0	1	188			0	0	0		orf19.1301
YDL111C	RRP42	0	0	1	63			0	0	0		orf19.5039
YDL113C	ATG20	0	0	1	117			0	0	0		orf19.1297
YDL115C	IWR1	0	0	1	98			0	0	0		orf19.6498
YDL120W	YFH1	0	0	1	169			0	0	0		orf19.1413
YDL123W	SNA4	0	0	1	379			0	0	0		orf19.3606
YDL125C	HNT1	0	0	1	116			0	0	0		orf19.2341
YDL127W	PCL2	0	0	1	170			0	0	0		orf19.403
YDL128W	VCX1	0	0	1	185			0	0	0		orf19.405
YDL130W-A	STF1	0	0	1	160			0	0	0
YDL131W	LYS21	0	0	1	109			0	0	0		orf19.772
YDL133W		0	0	1	103			0	0	0		orf19.1675
YDL134C	PPH21	0	0	1	106			0	0	0		orf19.1683
YDL135C	RDI1	0	0	1	93			0	0	0		orf19.5968
YDL136W	RPL35B	0	0	1	89			0	0	0
YDL137W	ARF2	0	0	1	154			0	0	0		orf19.5964
YDL139C	SCM3	0	0	1	144			0	0	0		orf19.1668
YDL140C	RPO21	0	0	1	108			0	0	0
YDL141W	BPL1	0	0	1	269			0	0	0		orf19.7645
YDL143W	CCT4	0	0	1	101			0	0	0		orf19.2720
YDL145C	COP1	0	0	1	162			0	0	0		orf19.1672
YDL146W	LDB17	0	0	1	122			0	0	0		orf19.7473
YDL147W	RPN5	0	0	1	145			0	0	0		orf19.4032
YDL148C	NOP14	0	0	1	285			0	0	0		orf19.5959
YDL149W	ATG9	0	0	1	100			0	0	0		orf19.5974
YDL150W	RPC53	0	0	1	94			0	0	0		orf19.2715
YDL153C	SAS10	0	0	1	139			0	0	0		orf19.2717
YDL154W	MSH5	0	0	1	182			0	0	0
YDL159W	STE7	0	0	1	142			0	0	0		orf19.469
YDL160C-A		0	0	1	204			0	0	0
YDL166C	FAP7	0	0	1	78			0	0	0		orf19.6074
YDL167C	NRP1	0	0	1	178			0	0	0		orf19.5071
YDL174C	DLD1	0	0	1	101			0	0	0		orf19.6755
YDL175C	AIR2	0	0	1	221			0	0	0		orf19.4844
YDL176W		0	0	1	113			0	0	0
YDL177C		0	0	1	94			0	0	0
YDL179W	PCL9	0	0	1	158			0	0	0
YDL180W		0	0	1	44			0	0	0
YDL182W	LYS20	0	0	1	92			0	0	0
YDL184C	RPL41A	0	0	1	214			0	0	0
YDL185W	VMA1	0	0	1	108			0	0	0		orf19.1680
YDL189W	RBS1	0	0	1	90			0	0	0		orf19.5967
YDL190C	UFD2	0	0	1	212			0	0	0		orf19.5965
YDL191W	RPL35A	0	0	1	101			0	0	0		orf19.5964.2
YDL192W	ARF1	0	0	1	166			0	0	0
YDL195W	SEC31	0	0	1	134			0	0	0		orf19.6217
YDL198C	GGC1	0	0	1	121			0	0	0		orf19.685
YDL200C	MGT1	0	0	1	73			0	0	0		orf19.3108
YDL201W	TRM8	0	0	1	84			0	0	0		orf19.3798
YDL203C	ACK1	0	0	1	181			0	0	0
YDL208W	NHP2	0	0	1	124			0	0	0		orf19.526
YDL209C	CWC2	0	0	1	205			0	0	0		orf19.674
YDL211C		0	0	1	157			0	0	0
YDL212W	SHR3	0	0	1	146			0	0	0		orf19.3366
YDL214C	PRR2	0	0	1	133			0	0	0
YDL215C	GDH2	0	0	1	150			0	0	0		orf19.2192
YDL219W	DTD1	0	0	1	277			0	0	0		orf19.297
YDL220C	CDC13	0	0	1	379			0	0	0
YDL222C	FMP45	0	0	1	383			0	0	0
YDL225W	SHS1	0	0	1	88			0	0	0		orf19.3680
YDL226C	GCS1	0	0	1	230			0	0	0		orf19.3683
YDL227C	HO	0	0	1	62			0	0	0
YDL231C	BRE4	0	0	1	70			0	0	0		orf19.3332
YDL232W	OST4	0	0	1	258			0	0	0
YDL234C	GYP7	0	0	1	147			0	0	0		orf19.6706
YDL235C	YPD1	0	0	1	143			0	0	0		orf19.4443
YDL236W	PHO13	0	0	1	186			0	0	0		orf19.4444
YDL237W	AIM6	0	0	1	209			0	0	0		orf19.5925
YDL238C	GUD1	0	0	1	95			0	0	0
YDL240W	LRG1	0	0	1	278			0	0	0		orf19.7489
YDL241W		0	0	1	247			0	0	0
YDL246C	SOR2	0	0	1	141			0	0	0		orf19.7676
YDR001C	NTH1	0	0	1	79			0	0	0		orf19.7479
YDR002W	YRB1	0	0	1	187			0	0	0		orf19.7477
YDR003W-A		0	0	1	159			0	0	0
YDR004W	RAD57	0	0	1	170			0	0	0		orf19.2174
YDR009W	GAL3	0	0	1	94			0	0	0
YDR012W	RPL4B	0	0	1	78			0	0	0		orf19.7217
YDR014W-A	HED1	0	0	1	159			0	0	0
YDR017C	KCS1	0	0	1	170			0	0	0		orf19.1007
YDR019C	GCV1	0	0	1	178			0	0	0		orf19.5519
YDR020C	DAS2	0	0	1	329			0	0	0		orf19.2487
YDR031W	MIC14	0	0	1	149			0	0	0		orf19.588
YDR032C	PST2	0	0	1	158			0	0	0		orf19.5285
YDR034C-D/YDR034C-C		0	0	1	317			0	0	0
YDR034W-B		0	0	1	135			0	0	0
YDR035W	ARO3	0	0	1	226			0	0	0		orf19.1517
YDR037W	KRS1	0	0	1	75			0	0	0		orf19.6749
YDR044W	HEM13	0	0	1	149			0	0	0		orf19.2803
YDR045C	RPC11	0	0	1	207			0	0	0		orf19.5360
YDR046C	BAP3	0	0	1	82			0	0	0
YDR049W	VMS1	0	0	1	111			0	0	0		orf19.5368
YDR052C	DBF4	0	0	1	240			0	0	0		orf19.5166
YDR054C	CDC34	0	0	1	375			0	0	0		orf19.6529
YDR056C		0	0	1	105			0	0	0
YDR057W	YOS9	0	0	1	81			0	0	0		orf19.7578
YDR058C	TGL2	0	0	1	157			0	0	0		orf19.3043
YDR062W	LCB2	0	0	1	288			0	0	0		orf19.5027
YDR064W	RPS13	0	0	1	82			0	0	0		orf19.4193.1
YDR066C	RTR2	0	0	1	101			0	0	0
YDR067C	OCA6	0	0	1	101			0	0	0		orf19.7206
YDR068W	DOS2	0	0	1	94			0	0	0		orf19.5030
YDR070C	FMP16	0	0	1	151			0	0	0
YDR071C	PAA1	0	0	1	94			0	0	0		orf19.7269
YDR072C	IPT1	0	0	1	93			0	0	0		orf19.4769
YDR073W	SNF11	0	0	1	258			0	0	0
YDR074W	TPS2	0	0	1	241			0	0	0		orf19.3038
YDR078C	SHU2	0	0	1	151			0	0	0
YDR079C-A	TFB5	0	0	1	212			0	0	0		orf19.4439.1
YDR083W	RRP8	0	0	1	119			0	0	0		orf19.3630
YDR084C	TVP23	0	0	1	227			0	0	0		orf19.4862
YDR085C	AFR1	0	0	1	90			0	0	0
YDR086C	SSS1	0	0	1	197			0	0	0		orf19.6828.1
YDR087C	RRP1	0	0	1	91			0	0	0		orf19.6828
YDR088C	SLU7	0	0	1	187			0	0	0
YDR089W		0	0	1	96			0	0	0		orf19.6805
YDR090C		0	0	1	345			0	0	0		orf19.6720
YDR091C	RLI1	0	0	1	339			0	0	0		orf19.3034
YDR092W	UBC13	0	0	1	95			0	0	0		orf19.933
YDR098C	GRX3	0	0	1	52			0	0	0		orf19.2727
YDR100W	TVP15	0	0	1	129			0	0	0		orf19.3076
YDR101C	ARX1	0	0	1	120			0	0	0		orf19.3015
YDR104C	SPO71	0	0	1	131			0	0	0		orf19.2129
YDR105C	TMS1	0	0	1	86			0	0	0		orf19.3758
YDR106W	ARP10	0	0	1	47			0	0	0
YDR110W	FOB1	0	0	1	203			0	0	0
YDR111C	ALT2	0	0	1	154			0	0	0
YDR113C	PDS1	0	0	1	83			0	0	0
YDR118W/YDR118W-A	APC4/YDR118W-A	0	0	1	79			0	0	0
YDR119W	VBA4	0	0	1	56			0	0	0
YDR119W-A		0	0	1	249			0	0	0
YDR120C	TRM1	0	0	1	213			0	0	0		orf19.3265
YDR122W	KIN1	0	0	1	164			0	0	0
YDR124W		0	0	1	335			0	0	0		orf19.7567
YDR127W	ARO1	0	0	1	146			0	0	0		orf19.4704
YDR130C	FIN1	0	0	1	277			0	0	0
YDR131C		0	0	1	82			0	0	0
YDR133C		0	0	1	175			0	0	0
YDR135C	YCF1	0	0	1	97			0	0	0		orf19.6478
YDR137W	RGP1	0	0	1	135			0	0	0		orf19.894
YDR141C	DOP1	0	0	1	207			0	0	0		orf19.3166
YDR143C	SAN1	0	0	1	176			0	0	0
YDR144C	MKC7	0	0	1	126			0	0	0
YDR145W	TAF12	0	0	1	118			0	0	0		orf19.470
YDR146C	SWI5	0	0	1	163			0	0	0
YDR152W	GIR2	0	0	1	42			0	0	0		orf19.6587
YDR158W	HOM2	0	0	1	126			0	0	0		orf19.1559
YDR162C	NBP2	0	0	1	190			0	0	0		orf19.6588
YDR165W	TRM82	0	0	1	86			0	0	0		orf19.6477
YDR168W	CDC37	0	0	1	113			0	0	0		orf19.5531
YDR171W	HSP42	0	0	1	84			0	0	0
YDR172W	SUP35	0	0	1	175			0	0	0		orf19.1378
YDR173C	ARG82	0	0	1	121			0	0	0		orf19.1377
YDR174W	HMO1	0	0	1	174			0	0	0		orf19.6645
YDR177W	UBC1	0	0	1	114			0	0	0		orf19.1085
YDR179C	CSN9	0	0	1	132			0	0	0
YDR180W	SCC2	0	0	1	53			0	0	0		orf19.3080
YDR181C	SAS4	0	0	1	142			0	0	0		orf19.3084
YDR185C	UPS3	0	0	1	207			0	0	0
YDR186C		0	0	1	123			0	0	0
YDR189W	SLY1	0	0	1	114			0	0	0		orf19.3128
YDR191W	HST4	0	0	1	104			0	0	0
YDR192C	NUP42	0	0	1	90			0	0	0		orf19.5930
YDR194W-A		0	0	1	262			0	0	0
YDR195W	REF2	0	0	1	81			0	0	0
YDR196C	CAB5	0	0	1	96			0	0	0		orf19.4005
YDR200C	VPS64	0	0	1	137			0	0	0		orf19.4471
YDR201W	SPC19	0	0	1	226			0	0	0		orf19.4473
YDR206W	EBS1	0	0	1	232			0	0	0
YDR207C	UME6	0	0	1	185			0	0	0
YDR208W	MSS4	0	0	1	131			0	0	0		orf19.3153
YDR211W	GCD6	0	0	1	135			0	0	0		orf19.407
YDR213W	UPC2	0	0	1	276			0	0	0		orf19.391
YDR214W	AHA1	0	0	1	94			0	0	0		orf19.7602
YDR219C	MFB1	0	0	1	198			0	0	0
YDR222W		0	0	1	160			0	0	0
YDR223W	CRF1	0	0	1	365			0	0	0
YDR224C	HTB1	0	0	1	126			0	0	0		orf19.6925
YDR225W	HTA1	0	0	1	158			0	0	0		orf19.1051
YDR226W	ADK1	0	0	1	124			0	0	0		orf19.3391
YDR228C	PCF11	0	0	1	70			0	0	0		orf19.684
YDR229W	IVY1	0	0	1	61			0	0	0
YDR232W	HEM1	0	0	1	178			0	0	0		orf19.2601
YDR233C	RTN1	0	0	1	149			0	0	0		orf19.3799
YDR235W	PRP42	0	0	1	80			0	0	0		orf19.4374
YDR236C	FMN1	0	0	1	110			0	0	0		orf19.4373
YDR238C	SEC26	0	0	1	195			0	0	0		orf19.528
YDR244W	PEX5	0	0	1	198			0	0	0		orf19.5640
YDR245W	MNN10	0	0	1	159			0	0	0		orf19.5658
YDR246W-A		0	0	1	364			0	0	0
YDR247W	VHS1	0	0	1	350			0	0	0
YDR249C		0	0	1	119			0	0	0
YDR253C	MET32	0	0	1	78			0	0	0
YDR259C	YAP6	0	0	1	335			0	0	0
YDR261C	EXG2	0	0	1	132			0	0	0		orf19.2952
YDR261W-B/YDR261W-A		0	0	1	314			0	0	0
YDR264C	AKR1	0	0	1	277			0	0	0		orf19.4950
YDR265W	PEX10	0	0	1	167			0	0	0		orf19.5660
YDR275W	BSC2	0	0	1	295			0	0	0
YDR277C	MTH1	0	0	1	198			0	0	0		orf19.6173
YDR278C		0	0	1	125			0	0	0
YDR281C	PHM6	0	0	1	307			0	0	0
YDR283C	GCN2	0	0	1	118			0	0	0
YDR285W	ZIP1	0	0	1	175			0	0	0
YDR287W	INM2	0	0	1	87			0	0	0
YDR291W	HRQ1	0	0	1	206			0	0	0		orf19.7213
YDR292C	SRP101	0	0	1	59			0	0	0		orf19.3952
YDR295C	HDA2	0	0	1	82			0	0	0		orf19.6952
YDR297W	SUR2	0	0	1	170			0	0	0		orf19.5818
YDR298C	ATP5	0	0	1	178			0	0	0		orf19.5419
YDR299W	BFR2	0	0	1	95			0	0	0		orf19.7624
YDR303C	RSC3	0	0	1	114			0	0	0
YDR304C	CPR5	0	0	1	76			0	0	0		orf19.7421
YDR308C	SRB7	0	0	1	157			0	0	0		orf19.7548
YDR309C	GIC2	0	0	1	370			0	0	0
YDR313C	PIB1	0	0	1	202			0	0	0		orf19.7547
YDR316W-B/YDR316W-A		0	0	1	322			0	0	0
YDR320C	SWA2	0	0	1	94			0	0	0		orf19.593
YDR320C-A	DAD4	0	0	1	80			0	0	0		orf19.596.2
YDR321W	ASP1	0	0	1	111			0	0	0		orf19.7593
YDR326C	YSP2	0	0	1	142			0	0	0		orf19.4423
YDR328C	SKP1	0	0	1	199			0	0	0		orf19.4427
YDR329C	PEX3	0	0	1	72			0	0	0		orf19.4426
YDR330W	UBX5	0	0	1	206			0	0	0		orf19.4430
YDR331W	GPI8	0	0	1	112			0	0	0		orf19.2799
YDR332W	IRC3	0	0	1	70			0	0	0		orf19.2798
YDR333C		0	0	1	220			0	0	0		orf19.1864
YDR334W	SWR1	0	0	1	117			0	0	0		orf19.1871
YDR335W	MSN5	0	0	1	105			0	0	0		orf19.2665
YDR336W		0	0	1	95			0	0	0		orf19.1163
YDR338C		0	0	1	122			0	0	0		orf19.2073
YDR339C	FCF1	0	0	1	85			0	0	0		orf19.3220
YDR340W		0	0	1	145			0	0	0
YDR341C		0	0	1	167			0	0	0		orf19.3341
YDR342C	HXT7	0	0	1	148			0	0	0
YDR345C	HXT3	0	0	1	144			0	0	0
YDR346C	SVF1	0	0	1	279			0	0	0		orf19.6068
YDR348C		0	0	1	177			0	0	0		orf19.1658
YDR350C	ATP22	0	0	1	73			0	0	0
YDR356W	SPC110	0	0	1	309			0	0	0
YDR358W	GGA1	0	0	1	193			0	0	0
YDR359C	EAF1	0	0	1	184			0	0	0		orf19.3077
YDR361C	BCP1	0	0	1	252			0	0	0		orf19.6346
YDR363W	ESC2	0	0	1	301			0	0	0		orf19.2326
YDR363W-A	SEM1	0	0	1	260			0	0	0		orf19.3122.2
YDR365W-B/YDR365W-A		0	0	1	318			0	0	0
YDR368W	YPR1	0	0	1	171			0	0	0
YDR373W	FRQ1	0	0	1	106			0	0	0		orf19.4726
YDR377W	ATP17	0	0	1	277			0	0	0		orf19.7509.1
YDR378C	LSM6	0	0	1	165			0	0	0		orf19.7509.2
YDR380W	ARO10	0	0	1	128			0	0	0		orf19.1847
YDR382W	RPP2B	0	0	1	146			0	0	0		orf19.5928
YDR383C	NKP1	0	0	1	77			0	0	0
YDR384C	ATO3	0	0	1	159			0	0	0
YDR386W	MUS81	0	0	1	109			0	0	0		orf19.4206
YDR388W	RVS167	0	0	1	124			0	0	0		orf19.1220
YDR389W	SAC7	0	0	1	192			0	0	0		orf19.7115
YDR390C	UBA2	0	0	1	54			0	0	0		orf19.5074
YDR392W	SPT3	0	0	1	133			0	0	0		orf19.7622
YDR397C	NCB2	0	0	1	179			0	0	0		orf19.5825
YDR409W	SIZ1	0	0	1	334			0	0	0		orf19.3345
YDR412W	RRP17	0	0	1	150			0	0	0
YDR414C	ERD1	0	0	1	155			0	0	0		orf19.5065
YDR420W	HKR1	0	0	1	204			0	0	0
YDR423C	CAD1	0	0	1	70			0	0	0
YDR425W	SNX41	0	0	1	109			0	0	0		orf19.1994
YDR427W	RPN9	0	0	1	92			0	0	0		orf19.1993
YDR428C	BNA7	0	0	1	107			0	0	0		orf19.7237
YDR429C	TIF35	0	0	1	126			0	0	0		orf19.7236
YDR434W	GPI17	0	0	1	116			0	0	0
YDR435C	PPM1	0	0	1	131			0	0	0		orf19.6377
YDR436W	PPZ2	0	0	1	162			0	0	0
YDR438W	THI74	0	0	1	118			0	0	0
YDR439W	LRS4	0	0	1	109			0	0	0
YDR440W	DOT1	0	0	1	82			0	0	0		orf19.7402
YDR441C	APT2	0	0	1	165			0	0	0
YDR448W	ADA2	0	0	1	136			0	0	0		orf19.2331
YDR449C	UTP6	0	0	1	64			0	0	0		orf19.2330
YDR450W	RPS18A	0	0	1	118			0	0	0
YDR451C	YHP1	0	0	1	215			0	0	0
YDR456W	NHX1	0	0	1	110			0	0	0		orf19.4201
YDR457W	TOM1	0	0	1	75			0	0	0		orf19.5776
YDR465C	RMT2	0	0	1	172			0	0	0		orf19.920
YDR466W	PKH3	0	0	1	269			0	0	0		orf19.1196
YDR469W	SDC1	0	0	1	65			0	0	0		orf19.3899
YDR470C	UGO1	0	0	1	175			0	0	0		orf19.3900
YDR471W	RPL27B	0	0	1	125			0	0	0
YDR472W	TRS31	0	0	1	120			0	0	0
YDR476C		0	0	1	199			0	0	0
YDR477W	SNF1	0	0	1	144			0	0	0		orf19.1936
YDR478W	SNM1	0	0	1	72			0	0	0		orf19.1927
YDR480W	DIG2	0	0	1	155			0	0	0		orf19.1666
YDR482C	CWC21	0	0	1	150			0	0	0		orf19.4875
YDR485C	VPS72	0	0	1	130			0	0	0		orf19.3399
YDR489W	SLD5	0	0	1	84			0	0	0		orf19.7631
YDR490C	PKH1	0	0	1	81			0	0	0
YDR496C	PUF6	0	0	1	74			0	0	0		orf19.3547
YDR498C	SEC20	0	0	1	72			0	0	0		orf19.5526
YDR499W	LCD1	0	0	1	118			0	0	0		orf19.666
YDR500C	RPL37B	0	0	1	91			0	0	0		orf19.667.1
YDR501W	PLM2	0	0	1	186			0	0	0
YDR502C	SAM2	0	0	1	295			0	0	0		orf19.657
YDR503C	LPP1	0	0	1	165			0	0	0		orf19.1155
YDR504C	SPG3	0	0	1	224			0	0	0
YDR507C	GIN4	0	0	1	182			0	0	0		orf19.663
YDR508C	GNP1	0	0	1	216			0	0	0
YDR513W	GRX2	0	0	1	91			0	0	0		orf19.6059
YDR516C	EMI2	0	0	1	124			0	0	0
YDR517W	GRH1	0	0	1	102			0	0	0		orf19.71
YDR519W	FPR2	0	0	1	215			0	0	0		orf19.4952.1
YDR524C-B		0	0	1	321			0	0	0
YDR527W	RBA50	0	0	1	84			0	0	0		orf19.4133
YDR530C	APA2	0	0	1	153			0	0	0		orf19.5630
YDR539W	FDC1	0	0	1	67			0	0	0		orf19.5730
YEL003W	GIM4	0	0	1	121			0	0	0		orf19.2305
YEL006W	YEA6	0	0	1	376			0	0	0
YEL011W	GLC3	0	0	1	120			0	0	0		orf19.5622
YEL012W	UBC8	0	0	1	108			0	0	0		orf19.4540
YEL016C	NPP2	0	0	1	93			0	0	0
YEL017W	GTT3	0	0	1	92			0	0	0		orf19.3430
YEL019C	MMS21	0	0	1	147			0	0	0		orf19.7413
YEL022W	GEA2	0	0	1	76			0	0	0		orf19.1712
YEL023C		0	0	1	86			0	0	0
YEL025C		0	0	1	266			0	0	0
YEL026W	SNU13	0	0	1	75			0	0	0		orf19.5885
YEL027W	VMA3	0	0	1	256			0	0	0		orf19.5886
YEL031W	SPF1	0	0	1	66			0	0	0		orf19.30
YEL036C	ANP1	0	0	1	84			0	0	0		orf19.3622
YEL037C	RAD23	0	0	1	160			0	0	0		orf19.1494
YEL040W	UTR2	0	0	1	141			0	0	0		orf19.1671
YEL042W	GDA1	0	0	1	144			0	0	0		orf19.7394
YEL044W	IES6	0	0	1	106			0	0	0		orf19.2889
YEL047C		0	0	1	79			0	0	0
YEL049W	PAU2	0	0	1	128			0	0	0
YEL052W	AFG1	0	0	1	68			0	0	0		orf19.2891
YEL053C	MAK10	0	0	1	85			0	0	0		orf19.1624
YEL057C		0	0	1	106			0	0	0
YEL059C-A	SOM1	0	0	1	62			0	0	0		orf19.6359
YEL061C	CIN8	0	0	1	89			0	0	0
YEL062W	NPR2	0	0	1	145			0	0	0
YEL063C	CAN1	0	0	1	287			0	0	0		orf19.111
YEL064C	AVT2	0	0	1	253			0	0	0		orf19.4142
YEL065W	SIT1	0	0	1	77			0	0	0
YEL066W	HPA3	0	0	1	80			0	0	0		orf19.6323
YEL070W	DSF1	0	0	1	128			0	0	0
YEL071W	DLD3	0	0	1	101			0	0	0
YEL072W	RMD6	0	0	1	339			0	0	0		orf19.6852
YER002W	NOP16	0	0	1	92			0	0	0		orf19.1388
YER004W	FMP52	0	0	1	258			0	0	0		orf19.4898
YER007W	PAC2	0	0	1	89			0	0	0		orf19.2921
YER008C	SEC3	0	0	1	93			0	0	0		orf19.2911
YER009W	NTF2	0	0	1	170			0	0	0		orf19.4879.2
YER010C		0	0	1	92			0	0	0
YER014W	HEM14	0	0	1	114			0	0	0		orf19.4747
YER015W	FAA2	0	0	1	253			0	0	0
YER016W	BIM1	0	0	1	122			0	0	0		orf19.676
YER018C	SPC25	0	0	1	77			0	0	0
YER019C-A	SBH2	0	0	1	47			0	0	0		orf19.2533.1
YER019W	ISC1	0	0	1	88			0	0	0		orf19.6629
YER021W	RPN3	0	0	1	123			0	0	0		orf19.3054
YER023W	PRO3	0	0	1	65			0	0	0		orf19.5650
YER025W	GCD11	0	0	1	259			0	0	0		orf19.4223
YER029C	SMB1	0	0	1	108			0	0	0		orf19.2621
YER031C	YPT31	0	0	1	144			0	0	0
YER033C	ZRG8	0	0	1	173			0	0	0
YER035W	EDC2	0	0	1	143			0	0	0
YER036C	ARB1	0	0	1	103			0	0	0		orf19.2183
YER040W	GLN3	0	0	1	261			0	0	0		orf19.3912
YER041W	YEN1	0	0	1	169			0	0	0		orf19.652
YER042W	MXR1	0	0	1	169			0	0	0		orf19.2028
YER043C	SAH1	0	0	1	225			0	0	0		orf19.3911
YER044C	ERG28	0	0	1	127			0	0	0		orf19.2016
YER047C	SAP1	0	0	1	132			0	0	0		orf19.7558
YER048C	CAJ1	0	0	1	128			0	0	0		orf19.1267
YER052C	HOM3	0	0	1	114			0	0	0		orf19.1235
YER053C	PIC2	0	0	1	158			0	0	0		orf19.1395
YER053C-A		0	0	1	367			0	0	0
YER054C	GIP2	0	0	1	183			0	0	0
YER056C-A	RPL34A	0	0	1	83			0	0	0
YER059W	PCL6	0	0	1	71			0	0	0		orf19.6225
YER060W-A	FCY22	0	0	1	153			0	0	0
YER061C	CEM1	0	0	1	51			0	0	0		orf19.5977
YER063W	THO1	0	0	1	154			0	0	0		orf19.200
YER064C		0	0	1	260			0	0	0
YER065C	ICL1	0	0	1	121			0	0	0
YER068W	MOT2	0	0	1	121			0	0	0		orf19.2379
YER069W	ARG5,6	0	0	1	125			0	0	0		orf19.4788
YER070W	RNR1	0	0	1	204			0	0	0		orf19.5779
YER073W	ALD5	0	0	1	281			0	0	0		orf19.5806
YER074W	RPS24A	0	0	1	103			0	0	0
YER076C		0	0	1	154			0	0	0
YER078W-A		0	0	1	73			0	0	0
YER079C-A		0	0	1	326			0	0	0
YER080W	AIM9	0	0	1	97			0	0	0		orf19.3312
YER081W	SER3	0	0	1	170			0	0	0		orf19.5263
YER086W	ILV1	0	0	1	146			0	0	0		orf19.5480
YER091C	MET6	0	0	1	234			0	0	0		orf19.2551
YER092W	IES5	0	0	1	255			0	0	0
YER094C	PUP3	0	0	1	161			0	0	0		orf19.1336
YER095W	RAD51	0	0	1	234			0	0	0		orf19.3752
YER097W/YER098W	YER097W/UBP9	0	0	1	206			0	0	0
YER099C	PRS2	0	0	1	76			0	0	0
YER101C	AST2	0	0	1	126			0	0	0		orf19.6869
YER103W	SSA4	0	0	1	117			0	0	0		orf19.4980
YER104W	RTT105	0	0	1	388			0	0	0
YER105C	NUP157	0	0	1	111			0	0	0
YER106W	MAM1	0	0	1	206			0	0	0
YER109C	FLO8	0	0	1	344			0	0	0
YER110C	KAP123	0	0	1	149			0	0	0		orf19.2489
YER111C	SWI4	0	0	1	161			0	0	0		orf19.4545
YER114C	BOI2	0	0	1	221			0	0	0		orf19.3230
YER116C	SLX8	0	0	1	349			0	0	0		orf19.5438
YER119C	AVT6	0	0	1	97			0	0	0		orf19.1210
YER120W	SCS2	0	0	1	99			0	0	0		orf19.1212
YER121W		0	0	1	133			0	0	0
YER122C	GLO3	0	0	1	139			0	0	0
YER123W	YCK3	0	0	1	290			0	0	0
YER126C	NSA2	0	0	1	153			0	0	0		orf19.7424
YER127W	LCP5	0	0	1	122			0	0	0		orf19.7422
YER128W		0	0	1	150			0	0	0		orf19.6286
YER134C		0	0	1	248			0	0	0		orf19.6929
YER136W	GDI1	0	0	1	323			0	0	0		orf19.7261
YER137C		0	0	1	165			0	0	0		orf19.515
YER138C/YER137C-A		0	0	1	321			0	0	0
YER138W-A		0	0	1	341			0	0	0
YER141W	COX15	0	0	1	234			0	0	0		orf19.3656
YER142C	MAG1	0	0	1	153			0	0	0		orf19.3639
YER143W	DDI1	0	0	1	108			0	0	0		orf19.7258
YER145C	FTR1	0	0	1	104			0	0	0
YER149C	PEA2	0	0	1	82			0	0	0
YER150W	SPI1	0	0	1	167			0	0	0
YER152C		0	0	1	50			0	0	0		orf19.1180
YER155C	BEM2	0	0	1	156			0	0	0		orf19.6573
YER158C		0	0	1	140			0	0	0
YER159C	BUR6	0	0	1	128			0	0	0		orf19.2736
YER160C/YER159C-A		0	0	1	326			0	0	0
YER161C	SPT2	0	0	1	268			0	0	0		orf19.6726
YER163C		0	0	1	103			0	0	0		orf19.372
YER167W	BCK2	0	0	1	158			0	0	0		orf19.4906
YER168C	CCA1	0	0	1	58			0	0	0		orf19.4705
YER169W	RPH1	0	0	1	203			0	0	0		orf19.2743
YER178W	PDA1	0	0	1	136			0	0	0		orf19.3097
YER180C	ISC10	0	0	1	60			0	0	0
YER183C	FAU1	0	0	1	91			0	0	0		orf19.4523
YER186C		0	0	1	218			0	0	0
YER187W		0	0	1	146			0	0	0
YER188W		0	0	1	233			0	0	0
YFL002W-A/YFL002W-B		0	0	1	318			0	0	0
YFL003C	MSH4	0	0	1	128			0	0	0		orf19.2579
YFL005W	SEC4	0	0	1	219			0	0	0		orf19.2571
YFL007W	BLM10	0	0	1	73			0	0	0		orf19.2182
YFL008W	SMC1	0	0	1	95			0	0	0		orf19.4367
YFL010C	WWM1	0	0	1	160			0	0	0		orf19.2568
YFL011W	HXT10	0	0	1	63			0	0	0
YFL012W-A		0	0	1	384			0	0	0
YFL013C	IES1	0	0	1	83			0	0	0		orf19.835
YFL016C	MDJ1	0	0	1	109			0	0	0		orf19.6672
YFL017C	GNA1	0	0	1	78			0	0	0		orf19.837
YFL017W-A	SMX2	0	0	1	66			0	0	0		orf19.836.1
YFL018C	LPD1	0	0	1	86			0	0	0		orf19.6127
YFL021W	GAT1	0	0	1	114			0	0	0		orf19.1275
YFL022C	FRS2	0	0	1	108			0	0	0		orf19.2960
YFL023W	BUD27	0	0	1	92			0	0	0
YFL026W	STE2	0	0	1	202			0	0	0
YFL028C	CAF16	0	0	1	75			0	0	0		orf19.388
YFL029C	CAK1	0	0	1	71			0	0	0		orf19.793
YFL030W	AGX1	0	0	1	86			0	0	0		orf19.1078
YFL033C	RIM15	0	0	1	219			0	0	0		orf19.7044
YFL034C-A	RPL22B	0	0	1	82			0	0	0		orf19.1409.1
YFL038C	YPT1	0	0	1	104			0	0	0		orf19.3052
YFL039C	ACT1	0	0	1	101			0	0	0		orf19.5007
YFL041W-A		0	0	1	59			0	0	0
YFL044C	OTU1	0	0	1	220			0	0	0		orf19.2933
YFL045C	SEC53	0	0	1	158			0	0	0		orf19.2937
YFL046W	FMP32	0	0	1	153			0	0	0		orf19.2939
YFL049W	SWP82	0	0	1	156			0	0	0
YFL062W	COS4	0	0	1	74			0	0	0
YFR001W	LOC1	0	0	1	79			0	0	0		orf19.1642
YFR002W	NIC96	0	0	1	90			0	0	0		orf19.2002
YFR006W		0	0	1	113			0	0	0		orf19.7263
YFR008W	FAR7	0	0	1	347			0	0	0
YFR010W	UBP6	0	0	1	90			0	0	0		orf19.6063
YFR012W-A		0	0	1	224			0	0	0
YFR013W	IOC3	0	0	1	142			0	0	0		orf19.2266
YFR015C	GSY1	0	0	1	136			0	0	0		orf19.3278
YFR017C		0	0	1	72			0	0	0
YFR018C		0	0	1	165			0	0	0
YFR020W		0	0	1	175			0	0	0
YFR021W	ATG18	0	0	1	106			0	0	0		orf19.6064
YFR022W	ROG3	0	0	1	161			0	0	0
YFR025C	HIS2	0	0	1	91			0	0	0		orf19.6699
YFR027W	ECO1	0	0	1	130			0	0	0		orf19.5053
YFR028C	CDC14	0	0	1	56			0	0	0		orf19.4192
YFR029W	PTR3	0	0	1	70			0	0	0
YFR032C-A	RPL29	0	0	1	103			0	0	0		orf19.2310.1
YFR033C	QCR6	0	0	1	143			0	0	0		orf19.913.2
YFR034C	PHO4	0	0	1	235			0	0	0		orf19.1253
YFR034W-A		0	0	1	332			0	0	0
YFR037C	RSC8	0	0	1	125			0	0	0		orf19.7234
YFR041C	ERJ5	0	0	1	131			0	0	0		orf19.641
YFR043C	IRC6	0	0	1	60			0	0	0		orf19.1420
YFR046C	CNN1	0	0	1	75			0	0	0
YFR047C	BNA6	0	0	1	75			0	0	0		orf19.5054
YFR049W	YMR31	0	0	1	116			0	0	0		orf19.4225.1
YFR050C	PRE4	0	0	1	158			0	0	0		orf19.4230
YGL001C	ERG26	0	0	1	131			0	0	0		orf19.2909
YGL002W	ERP6	0	0	1	168			0	0	0
YGL003C	CDH1	0	0	1	259			0	0	0		orf19.2084
YGL005C	COG7	0	0	1	219			0	0	0		orf19.5397
YGL006W	PMC1	0	0	1	124			0	0	0		orf19.1727
YGL011C	SCL1	0	0	1	199			0	0	0		orf19.5378
YGL013C	PDR1	0	0	1	39			0	0	0
YGL019W	CKB1	0	0	1	107			0	0	0		orf19.2102
YGL020C	GET1	0	0	1	80			0	0	0		orf19.2101
YGL021W	ALK1	0	0	1	111			0	0	0
YGL022W	STT3	0	0	1	178			0	0	0		orf19.1478
YGL023C	PIB2	0	0	1	127			0	0	0		orf19.1479
YGL027C	CWH41	0	0	1	91			0	0	0		orf19.4719
YGL028C	SCW11	0	0	1	306			0	0	0		orf19.3893
YGL031C	RPL24A	0	0	1	128			0	0	0		orf19.3789
YGL032C	AGA2	0	0	1	113			0	0	0
YGL033W	HOP2	0	0	1	201			0	0	0
YGL037C	PNC1	0	0	1	139			0	0	0		orf19.6684
YGL038C	OCH1	0	0	1	347			0	0	0		orf19.7391
YGL039W		0	0	1	122			0	0	0
YGL040C	HEM2	0	0	1	228			0	0	0		orf19.898
YGL041W-A		0	0	1	132			0	0	0
YGL043W	DST1	0	0	1	225			0	0	0		orf19.4537
YGL044C	RNA15	0	0	1	282			0	0	0		orf19.4538
YGL045W	RIM8	0	0	1	226			0	0	0		orf19.6091
YGL048C	RPT6	0	0	1	101			0	0	0		orf19.3593
YGL049C	TIF4632	0	0	1	165			0	0	0
YGL055W	OLE1	0	0	1	224			0	0	0		orf19.5117
YGL056C	SDS23	0	0	1	101			0	0	0
YGL057C	GEP7	0	0	1	181			0	0	0
YGL058W	RAD6	0	0	1	221			0	0	0		orf19.7195
YGL061C	DUO1	0	0	1	111			0	0	0
YGL062W	PYC1	0	0	1	139			0	0	0
YGL063W	PUS2	0	0	1	398			0	0	0
YGL066W	SGF73	0	0	1	232			0	0	0
YGL070C	RPB9	0	0	1	327			0	0	0		orf19.2276
YGL071W	AFT1	0	0	1	140			0	0	0
YGL073W	HSF1	0	0	1	59			0	0	0		orf19.4775
YGL075C	MPS2	0	0	1	353			0	0	0
YGL076C	RPL7A	0	0	1	110			0	0	0		orf19.2478.1
YGL078C	DBP3	0	0	1	188			0	0	0		orf19.4870
YGL079W	KXD1	0	0	1	121			0	0	0		orf19.247
YGL080W	FMP37	0	0	1	242			0	0	0		orf19.252
YGL081W		0	0	1	290			0	0	0
YGL082W		0	0	1	191			0	0	0
YGL083W	SCY1	0	0	1	143			0	0	0		orf19.764
YGL084C	GUP1	0	0	1	112			0	0	0		orf19.4985
YGL089C	MF(ALPHA)2	0	0	1	170			0	0	0
YGL091C	NBP35	0	0	1	152			0	0	0		orf19.747
YGL093W	SPC105	0	0	1	37			0	0	0		orf19.4557
YGL094C	PAN2	0	0	1	145			0	0	0		orf19.4764
YGL095C	VPS45	0	0	1	95			0	0	0		orf19.5618
YGL096W	TOS8	0	0	1	291			0	0	0		orf19.6514
YGL098W	USE1	0	0	1	281			0	0	0		orf19.5539
YGL100W	SEH1	0	0	1	88			0	0	0		orf19.2186
YGL101W		0	0	1	251			0	0	0		orf19.2426
YGL105W	ARC1	0	0	1	100			0	0	0		orf19.2422
YGL108C		0	0	1	173			0	0	0
YGL113W	SLD3	0	0	1	224			0	0	0
YGL116W	CDC20	0	0	1	102			0	0	0		orf19.122
YGL122C	NAB2	0	0	1	170			0	0	0		orf19.3333
YGL130W	CEG1	0	0	1	146			0	0	0		orf19.1261
YGL131C	SNT2	0	0	1	224			0	0	0		orf19.1259
YGL135W	RPL1B	0	0	1	97			0	0	0
YGL137W	SEC27	0	0	1	170			0	0	0		orf19.3467
YGL142C	GPI10	0	0	1	139			0	0	0		orf19.3996
YGL145W	TIP20	0	0	1	129			0	0	0		orf19.4003
YGL147C	RPL9A	0	0	1	127			0	0	0
YGL148W	ARO2	0	0	1	107			0	0	0		orf19.1986
YGL150C	INO80	0	0	1	168			0	0	0		orf19.1734
YGL153W	PEX14	0	0	1	48			0	0	0		orf19.1805
YGL156W	AMS1	0	0	1	148			0	0	0		orf19.2768
YGL159W		0	0	1	93			0	0	0		orf19.4735
YGL160W	AIM14	0	0	1	134			0	0	0		orf19.867
YGL162W	SUT1	0	0	1	138			0	0	0
YGL163C	RAD54	0	0	1	136			0	0	0		orf19.5004
YGL166W	CUP2	0	0	1	152			0	0	0
YGL172W	NUP49	0	0	1	100			0	0	0		orf19.4987
YGL173C	KEM1	0	0	1	102			0	0	0		orf19.4969
YGL174W	BUD13	0	0	1	166			0	0	0
YGL176C		0	0	1	97			0	0	0
YGL178W/YGL177W	MPT5/YGL177W	0	0	1	387			0	0	0
YGL179C	TOS3	0	0	1	52			0	0	0
YGL181W	GTS1	0	0	1	98			0	0	0		orf19.6393
YGL184C	STR3	0	0	1	109			0	0	0		orf19.2092
YGL185C		0	0	1	85			0	0	0
YGL186C	TPN1	0	0	1	50			0	0	0		orf19.1832
YGL191W	COX13	0	0	1	247			0	0	0		orf19.1467
YGL194C-A		0	0	1	151			0	0	0
YGL196W	DSD1	0	0	1	102			0	0	0
YGL198W	YIP4	0	0	1	45			0	0	0		orf19.6756
YGL202W	ARO8	0	0	1	92			0	0	0		orf19.2098
YGL205W	POX1	0	0	1	196			0	0	0		orf19.1652
YGL206C	CHC1	0	0	1	295			0	0	0		orf19.3496
YGL207W	SPT16	0	0	1	127			0	0	0		orf19.2884
YGL210W	YPT32	0	0	1	108			0	0	0		orf19.2622
YGL211W	NCS6	0	0	1	110			0	0	0
YGL219C	MDM34	0	0	1	84			0	0	0		orf19.1826
YGL220W	FRA2	0	0	1	182			0	0	0		orf19.7489.3
YGL223C	COG1	0	0	1	173			0	0	0
YGL227W	VID30	0	0	1	190			0	0	0		orf19.4253
YGL228W	SHE10	0	0	1	153			0	0	0
YGL229C	SAP4	0	0	1	141			0	0	0
YGL231C	EMC4	0	0	1	59			0	0	0		orf19.7183
YGL232W	TAN1	0	0	1	71			0	0	0		orf19.7182
YGL234W	ADE5,7	0	0	1	99			0	0	0		orf19.5061
YGL237C	HAP2	0	0	1	138			0	0	0
YGL238W	CSE1	0	0	1	105			0	0	0		orf19.1229
YGL241W	KAP114	0	0	1	106			0	0	0		orf19.7086
YGL243W	TAD1	0	0	1	96			0	0	0		orf19.7110
YGL244W	RTF1	0	0	1	85			0	0	0		orf19.7047
YGL249W	ZIP2	0	0	1	247			0	0	0
YGL252C	RTG2	0	0	1	93			0	0	0
YGL253W	HXK2	0	0	1	194			0	0	0		orf19.542
YGL254W	FZF1	0	0	1	290			0	0	0
YGL256W	ADH4	0	0	1	185			0	0	0
YGR001C		0	0	1	79			0	0	0		orf19.3836
YGR003W	CUL3	0	0	1	227			0	0	0		orf19.7497
YGR004W	PEX31	0	0	1	262			0	0	0
YGR005C	TFG2	0	0	1	110			0	0	0		orf19.2111
YGR007W	ECT1	0	0	1	140			0	0	0		orf19.2107
YGR008C	STF2	0	0	1	159			0	0	0
YGR009C	SEC9	0	0	1	141			0	0	0		orf19.117
YGR015C		0	0	1	203			0	0	0		orf19.5824
YGR016W		0	0	1	179			0	0	0
YGR017W		0	0	1	116			0	0	0		orf19.5136
YGR019W	UGA1	0	0	1	91			0	0	0		orf19.802
YGR023W	MTL1	0	0	1	234			0	0	0
YGR024C	THG1	0	0	1	88			0	0	0		orf19.7063
YGR027C	RPS25A	0	0	1	67			0	0	0
YGR027W-B/YGR027W-A		0	0	1	322			0	0	0
YGR034W	RPL26B	0	0	1	129			0	0	0		orf19.3690.2
YGR037C	ACB1	0	0	1	186			0	0	0		orf19.7043.1
YGR038W	ORM1	0	0	1	148			0	0	0		orf19.5751
YGR040W	KSS1	0	0	1	112			0	0	0
YGR041W	BUD9	0	0	1	129			0	0	0
YGR042W		0	0	1	83			0	0	0
YGR043C	NQM1	0	0	1	144			0	0	0
YGR046W	TAM41	0	0	1	349			0	0	0		orf19.4232
YGR047C	TFC4	0	0	1	57			0	0	0		orf19.274
YGR049W	SCM4	0	0	1	213			0	0	0
YGR050C		0	0	1	112			0	0	0
YGR056W	RSC1	0	0	1	131			0	0	0
YGR057C	LST7	0	0	1	335			0	0	0		orf19.6508
YGR059W	SPR3	0	0	1	368			0	0	0
YGR061C	ADE6	0	0	1	74			0	0	0		orf19.6317
YGR064W		0	0	1	49			0	0	0
YGR066C		0	0	1	168			0	0	0
YGR067C		0	0	1	118			0	0	0
YGR068C	ART5	0	0	1	399			0	0	0		orf19.3041
YGR074W	SMD1	0	0	1	300			0	0	0		orf19.7673
YGR078C	PAC10	0	0	1	83			0	0	0		orf19.5985
YGR080W	TWF1	0	0	1	77			0	0	0		orf19.2228
YGR083C	GCD2	0	0	1	122			0	0	0		orf19.6776
YGR089W	NNF2	0	0	1	72			0	0	0		orf19.1907
YGR090W	UTP22	0	0	1	98			0	0	0		orf19.1569
YGR091W	PRP31	0	0	1	110			0	0	0		orf19.1296
YGR092W	DBF2	0	0	1	166			0	0	0		orf19.1223
YGR094W	VAS1	0	0	1	87			0	0	0		orf19.1295
YGR096W	TPC1	0	0	1	68			0	0	0
YGR100W	MDR1	0	0	1	131			0	0	0		orf19.1244
YGR102C		0	0	1	156			0	0	0		orf19.4092
YGR103W	NOP7	0	0	1	165			0	0	0		orf19.4093
YGR105W	VMA21	0	0	1	176			0	0	0		orf19.4090.1
YGR106C	VOA1	0	0	1	102			0	0	0		orf19.1597
YGR107W		0	0	1	264			0	0	0
YGR109W-B/YGR109W-A		0	0	1	200			0	0	0
YGR110W	CLD1	0	0	1	56			0	0	0		orf19.4210
YGR113W	DAM1	0	0	1	307			0	0	0
YGR117C		0	0	1	262			0	0	0		orf19.6255
YGR119C	NUP57	0	0	1	84			0	0	0		orf19.2820
YGR120C	COG2	0	0	1	200			0	0	0		orf19.2822
YGR121C	MEP1	0	0	1	150			0	0	0
YGR122C-A		0	0	1	244			0	0	0
YGR127W		0	0	1	213			0	0	0		orf19.2397.3
YGR128C	UTP8	0	0	1	81			0	0	0		orf19.5436
YGR131W	FHN1	0	0	1	104			0	0	0
YGR135W	PRE9	0	0	1	83			0	0	0		orf19.350
YGR136W/YGR137W	LSB1/YGR137W	0	0	1	140			0	0	0
YGR140W	CBF2	0	0	1	78			0	0	0
YGR141W	VPS62	0	0	1	96			0	0	0
YGR143W	SKN1	0	0	1	393			0	0	0
YGR146C	ECL1	0	0	1	227			0	0	0
YGR146C-A		0	0	1	181			0	0	0
YGR149W		0	0	1	145			0	0	0		orf19.988
YGR153W		0	0	1	62			0	0	0
YGR154C	GTO1	0	0	1	189			0	0	0
YGR155W	CYS4	0	0	1	138			0	0	0		orf19.4536
YGR157W	CHO2	0	0	1	139			0	0	0		orf19.169
YGR158C	MTR3	0	0	1	232			0	0	0		orf19.168
YGR159C	NSR1	0	0	1	147			0	0	0		orf19.6090
YGR161C	RTS3	0	0	1	273			0	0	0		orf19.7504
YGR162W	TIF4631	0	0	1	342			0	0	0		orf19.3599
YGR167W	CLC1	0	0	1	195			0	0	0		orf19.4594
YGR170W	PSD2	0	0	1	273			0	0	0		orf19.3954
YGR173W	RBG2	0	0	1	213			0	0	0		orf19.3977
YGR174W-A		0	0	1	98			0	0	0
YGR175C	ERG1	0	0	1	178			0	0	0		orf19.406
YGR177C	ATF2	0	0	1	206			0	0	0
YGR178C	PBP1	0	0	1	126			0	0	0		orf19.5459
YGR180C	RNR4	0	0	1	125			0	0	0
YGR186W	TFG1	0	0	1	56			0	0	0		orf19.4585
YGR191W	HIP1	0	0	1	160			0	0	0
YGR192C	TDH3	0	0	1	104			0	0	0		orf19.6814
YGR193C	PDX1	0	0	1	97			0	0	0		orf19.5021
YGR194C	XKS1	0	0	1	100			0	0	0		orf19.1290
YGR195W	SKI6	0	0	1	75			0	0	0		orf19.4582
YGR196C	FYV8	0	0	1	113			0	0	0
YGR198W	YPP1	0	0	1	98			0	0	0		orf19.4163
YGR201C		0	0	1	69			0	0	0
YGR203W	YCH1	0	0	1	186			0	0	0		orf19.4185
YGR204C-A		0	0	1	261			0	0	0
YGR206W	MVB12	0	0	1	83			0	0	0
YGR209C	TRX2	0	0	1	83			0	0	0
YGR210C		0	0	1	98			0	0	0		orf19.4846
YGR211W	ZPR1	0	0	1	197			0	0	0		orf19.3300
YGR216C	GPI1	0	0	1	142			0	0	0		orf19.6977
YGR218W	CRM1	0	0	1	203			0	0	0		orf19.7483
YGR221C	TOS2	0	0	1	68			0	0	0
YGR222W	PET54	0	0	1	89			0	0	0		orf19.1794
YGR223C	HSV2	0	0	1	80			0	0	0
YGR225W	AMA1	0	0	1	122			0	0	0
YGR229C	SMI1	0	0	1	203			0	0	0		orf19.5058
YGR231C	PHB2	0	0	1	236			0	0	0		orf19.5973
YGR232W	NAS6	0	0	1	57			0	0	0		orf19.5961
YGR234W	YHB1	0	0	1	270			0	0	0		orf19.3707
YGR235C		0	0	1	85			0	0	0		orf19.415
YGR236C	SPG1	0	0	1	190			0	0	0
YGR238C	KEL2	0	0	1	118			0	0	0
YGR239C	PEX21	0	0	1	93			0	0	0
YGR240C	PFK1	0	0	1	234			0	0	0		orf19.3967
YGR244C	LSC2	0	0	1	133			0	0	0		orf19.1860
YGR245C	SDA1	0	0	1	136			0	0	0		orf19.6648
YGR247W	CPD1	0	0	1	97			0	0	0		orf19.703
YGR252W	GCN5	0	0	1	205			0	0	0		orf19.705
YGR253C	PUP2	0	0	1	65			0	0	0		orf19.709
YGR254W	ENO1	0	0	1	147			0	0	0		orf19.395
YGR259C		0	0	1	275			0	0	0
YGR260W	TNA1	0	0	1	123			0	0	0
YGR261C	APL6	0	0	1	117			0	0	0		orf19.1323
YGR262C	BUD32	0	0	1	91			0	0	0		orf19.4252
YGR263C	SAY1	0	0	1	82			0	0	0
YGR267C	FOL2	0	0	1	92			0	0	0		orf19.3957
YGR270W	YTA7	0	0	1	51			0	0	0		orf19.3949
YGR271W	SLH1	0	0	1	135			0	0	0		orf19.3980
YGR275W	RTT102	0	0	1	125			0	0	0
YGR276C	RNH70	0	0	1	78			0	0	0		orf19.6195
YGR277C	CAB4	0	0	1	99			0	0	0		orf19.1776
YGR278W	CWC22	0	0	1	103			0	0	0
YGR280C	PXR1	0	0	1	218			0	0	0		orf19.3831
YGR282C	BGL2	0	0	1	260			0	0	0		orf19.4565
YGR284C	ERV29	0	0	1	187			0	0	0		orf19.4579
YGR286C	BIO2	0	0	1	152			0	0	0
YGR287C	IMA1	0	0	1	145			0	0	0		orf19.7668
YGR289C	MAL11	0	0	1	161			0	0	0
YGR292W	MAL12	0	0	1	126			0	0	0
YGR294W	PAU12	0	0	1	135			0	0	0
YGR295C	COS6	0	0	1	81			0	0	0
YHL001W	RPL14B	0	0	1	124			0	0	0		orf19.4931.1
YHL002W	HSE1	0	0	1	56			0	0	0		orf19.3233
YHL003C	LAG1	0	0	1	252			0	0	0		orf19.3249
YHL007C	STE20	0	0	1	149			0	0	0		orf19.4242
YHL008C		0	0	1	176			0	0	0		orf19.3406
YHL009C	YAP3	0	0	1	246			0	0	0
YHL010C	ETP1	0	0	1	314			0	0	0		orf19.1576
YHL013C	OTU2	0	0	1	111			0	0	0		orf19.1959
YHL015W	RPS20	0	0	1	294			0	0	0		orf19.6375
YHL016C	DUR3	0	0	1	134			0	0	0
YHL017W		0	0	1	138			0	0	0
YHL019C	APM2	0	0	1	110			0	0	0		orf19.2078
YHL020C	OPI1	0	0	1	107			0	0	0		orf19.1543
YHL023C	NPR3	0	0	1	54			0	0	0		orf19.6444
YHL024W	RIM4	0	0	1	301			0	0	0		orf19.3373
YHL025W	SNF6	0	0	1	102			0	0	0
YHL030W	ECM29	0	0	1	97			0	0	0		orf19.6773
YHL031C	GOS1	0	0	1	57			0	0	0		orf19.6551
YHL034C	SBP1	0	0	1	152			0	0	0		orf19.5854
YHL035C	VMR1	0	0	1	204			0	0	0
YHL036W	MUP3	0	0	1	72			0	0	0		orf19.321
YHL047C	ARN2	0	0	1	158			0	0	0
YHR001W-A	QCR10	0	0	1	212			0	0	0		orf19.2439.1
YHR002W	LEU5	0	0	1	137			0	0	0		orf19.2117
YHR003C		0	0	1	125			0	0	0
YHR004C	NEM1	0	0	1	253			0	0	0		orf19.4657
YHR007C	ERG11	0	0	1	274			0	0	0		orf19.922
YHR010W	RPL27A	0	0	1	140			0	0	0		orf19.5225.2
YHR015W	MIP6	0	0	1	96			0	0	0
YHR016C	YSC84	0	0	1	135			0	0	0		orf19.4127
YHR017W	YSC83	0	0	1	77			0	0	0		orf19.697
YHR020W		0	0	1	92			0	0	0		orf19.6701
YHR021C	RPS27B	0	0	1	97			0	0	0		orf19.6286.2
YHR025W	THR1	0	0	1	83			0	0	0		orf19.923
YHR027C	RPN1	0	0	1	123			0	0	0		orf19.4956
YHR031C	RRM3	0	0	1	177			0	0	0		orf19.7538
YHR032W-A		0	0	1	125			0	0	0
YHR033W		0	0	1	143			0	0	0
YHR037W	PUT2	0	0	1	168			0	0	0		orf19.3974
YHR039C-A	VMA10	0	0	1	78			0	0	0		orf19.1866
YHR041C	SRB2	0	0	1	100			0	0	0		orf19.2711.1
YHR043C	DOG2	0	0	1	115			0	0	0		orf19.3392
YHR044C	DOG1	0	0	1	119			0	0	0
YHR047C	AAP1	0	0	1	146			0	0	0
YHR054C		0	0	1	141			0	0	0
YHR056C	RSC30	0	0	1	141			0	0	0
YHR057C	CPR2	0	0	1	72			0	0	0
YHR058C	MED6	0	0	1	64			0	0	0		orf19.7420
YHR060W	VMA22	0	0	1	74			0	0	0		orf19.6590
YHR062C	RPP1	0	0	1	81			0	0	0		orf19.1029
YHR063C	PAN5	0	0	1	83			0	0	0		orf19.4006
YHR064C	SSZ1	0	0	1	97			0	0	0		orf19.3812
YHR065C	RRP3	0	0	1	116			0	0	0		orf19.7546
YHR068W	DYS1	0	0	1	120			0	0	0		orf19.1626
YHR069C	RRP4	0	0	1	144			0	0	0		orf19.1304
YHR072W	ERG7	0	0	1	105			0	0	0		orf19.1570
YHR073W/YHR073W-A	OSH3/YHR073W-A	0	0	1	147			0	0	0
YHR077C	NMD2	0	0	1	117			0	0	0		orf19.864
YHR078W		0	0	1	164			0	0	0		orf19.438
YHR079C	IRE1	0	0	1	217			0	0	0		orf19.5068
YHR080C		0	0	1	55			0	0	0
YHR083W	SAM35	0	0	1	56			0	0	0		orf19.7267
YHR084W	STE12	0	0	1	299			0	0	0
YHR087W	RTC3	0	0	1	188			0	0	0		orf19.1862
YHR088W	RPF1	0	0	1	95			0	0	0		orf19.2667
YHR090C	YNG2	0	0	1	248			0	0	0		orf19.878
YHR098C	SFB3	0	0	1	145			0	0	0		orf19.880
YHR099W	TRA1	0	0	1	108			0	0	0		orf19.139
YHR101C	BIG1	0	0	1	179			0	0	0		orf19.2334
YHR104W	GRE3	0	0	1	137			0	0	0		orf19.4317
YHR106W	TRR2	0	0	1	157			0	0	0
YHR107C	CDC12	0	0	1	124			0	0	0		orf19.3013
YHR108W	GGA2	0	0	1	114			0	0	0		orf19.3006
YHR110W	ERP5	0	0	1	89			0	0	0		orf19.2322.3
YHR111W	UBA4	0	0	1	52			0	0	0		orf19.2324
YHR113W		0	0	1	142			0	0	0		orf19.2335
YHR114W	BZZ1	0	0	1	133			0	0	0		orf19.1699
YHR115C	DMA1	0	0	1	115			0	0	0
YHR118C	ORC6	0	0	1	73			0	0	0		orf19.3289
YHR119W	SET1	0	0	1	137			0	0	0		orf19.6009
YHR121W	LSM12	0	0	1	95			0	0	0		orf19.3698
YHR122W		0	0	1	147			0	0	0		orf19.6455
YHR123W	EPT1	0	0	1	152			0	0	0		orf19.3695
YHR126C	ANS1	0	0	1	106			0	0	0
YHR127W		0	0	1	225			0	0	0
YHR128W	FUR1	0	0	1	221			0	0	0		orf19.2640
YHR130C		0	0	1	31			0	0	0
YHR132W-A	IGO2	0	0	1	301			0	0	0		orf19.285
YHR133C	NSG1	0	0	1	209			0	0	0
YHR135C	YCK1	0	0	1	102			0	0	0
YHR137W	ARO9	0	0	1	95			0	0	0		orf19.1237
YHR138C		0	0	1	105			0	0	0		orf19.2769
YHR140W		0	0	1	69			0	0	0		orf19.5683
YHR141C	RPL42B	0	0	1	76			0	0	0
YHR143W	DSE2	0	0	1	237			0	0	0
YHR143W-A	RPC10	0	0	1	254			0	0	0		orf19.7255
YHR144C	DCD1	0	0	1	84			0	0	0		orf19.7243
YHR148W	IMP3	0	0	1	342			0	0	0		orf19.7488
YHR149C	SKG6	0	0	1	162			0	0	0		orf19.1426
YHR152W	SPO12	0	0	1	116			0	0	0
YHR155W	YSP1	0	0	1	349			0	0	0
YHR162W		0	0	1	113			0	0	0
YHR164C	DNA2	0	0	1	117			0	0	0		orf19.1192
YHR165C	PRP8	0	0	1	95			0	0	0		orf19.6442
YHR166C	CDC23	0	0	1	55			0	0	0		orf19.6437
YHR169W	DBP8	0	0	1	88			0	0	0		orf19.6652
YHR170W	NMD3	0	0	1	130			0	0	0		orf19.706
YHR171W	ATG7	0	0	1	117			0	0	0		orf19.707
YHR179W	OYE2	0	0	1	110			0	0	0		orf19.3443
YHR180W		0	0	1	200			0	0	0
YHR181W	SVP26	0	0	1	136			0	0	0		orf19.1160
YHR183W	GND1	0	0	1	120			0	0	0		orf19.5024
YHR184W	SSP1	0	0	1	130			0	0	0
YHR186C	KOG1	0	0	1	102			0	0	0		orf19.418
YHR187W	IKI1	0	0	1	93			0	0	0		orf19.2676
YHR188C	GPI16	0	0	1	69			0	0	0		orf19.2677
YHR196W	UTP9	0	0	1	55			0	0	0		orf19.6710
YHR198C	AIM18	0	0	1	125			0	0	0		orf19.6189
YHR199C	AIM46	0	0	1	70			0	0	0
YHR200W	RPN10	0	0	1	72			0	0	0		orf19.4102
YHR203C	RPS4B	0	0	1	136			0	0	0
YHR204W	MNL1	0	0	1	73			0	0	0		orf19.834
YHR205W	SCH9	0	0	1	212			0	0	0		orf19.829
YHR206W	SKN7	0	0	1	290			0	0	0		orf19.971
YHR207C	SET5	0	0	1	106			0	0	0		orf19.1972
YHR209W	CRG1	0	0	1	90			0	0	0
YHR214W-A		0	0	1	280			0	0	0
YHR216W	IMD2	0	0	1	186			0	0	0
YIL002C	INP51	0	0	1	85			0	0	0
YIL002W-A		0	0	1	92			0	0	0
YIL003W	CFD1	0	0	1	109			0	0	0		orf19.1387
YIL004C	BET1	0	0	1	171			0	0	0		orf19.1386
YIL005W	EPS1	0	0	1	188			0	0	0		orf19.1392
YIL007C	NAS2	0	0	1	157			0	0	0		orf19.2301
YIL008W	URM1	0	0	1	144			0	0	0		orf19.2299
YIL010W	DOT5	0	0	1	185			0	0	0		orf19.5417
YIL011W	TIR3	0	0	1	127			0	0	0
YIL014C-A		0	0	1	208			0	0	0
YIL015W	BAR1	0	0	1	79			0	0	0
YIL017C	VID28	0	0	1	118			0	0	0
YIL021W	RPB3	0	0	1	138			0	0	0		orf19.1248
YIL023C	YKE4	0	0	1	128			0	0	0
YIL026C	IRR1	0	0	1	144			0	0	0		orf19.7232
YIL027C	KRE27	0	0	1	92			0	0	0		orf19.3730
YIL029C		0	0	1	381			0	0	0
YIL030C	SSM4	0	0	1	83			0	0	0		orf19.5175
YIL033C	BCY1	0	0	1	178			0	0	0		orf19.2014
YIL034C	CAP2	0	0	1	75			0	0	0		orf19.4597
YIL035C	CKA1	0	0	1	176			0	0	0		orf19.7652
YIL036W	CST6	0	0	1	104			0	0	0		orf19.6102
YIL040W	APQ12	0	0	1	94			0	0	0
YIL041W	GVP36	0	0	1	82			0	0	0		orf19.1236
YIL042C	PKP1	0	0	1	123			0	0	0		orf19.7281
YIL043C	CBR1	0	0	1	104			0	0	0		orf19.1801
YIL044C	AGE2	0	0	1	115			0	0	0		orf19.1396
YIL045W	PIG2	0	0	1	143			0	0	0
YIL047C-A/YIL047C	YIL047C-A/SYG1	0	0	1	166			0	0	0
YIL049W	DFG10	0	0	1	72			0	0	0		orf19.209
YIL050W	PCL7	0	0	1	121			0	0	0
YIL051C	MMF1	0	0	1	123			0	0	0		orf19.6220.3
YIL055C		0	0	1	128			0	0	0
YIL056W	VHR1	0	0	1	63			0	0	0		orf19.7468
YIL059C		0	0	1	192			0	0	0
YIL062C	ARC15	0	0	1	77			0	0	0		orf19.6151
YIL065C	FIS1	0	0	1	73			0	0	0
YIL066C	RNR3	0	0	1	148			0	0	0
YIL067C		0	0	1	64			0	0	0
YIL071C	PCI8	0	0	1	228			0	0	0
YIL074C	SER33	0	0	1	54			0	0	0
YIL076W	SEC28	0	0	1	109			0	0	0		orf19.5689
YIL078W	THS1	0	0	1	76			0	0	0		orf19.5685
YIL088C	AVT7	0	0	1	90			0	0	0		orf19.905
YIL090W	ICE2	0	0	1	324			0	0	0
YIL091C	UTP25	0	0	1	62			0	0	0		orf19.1849
YIL095W	PRK1	0	0	1	71			0	0	0
YIL096C		0	0	1	156			0	0	0		orf19.7366
YIL097W	FYV10	0	0	1	119			0	0	0		orf19.7365
YIL099W	SGA1	0	0	1	111			0	0	0		orf19.1719
YIL102C-A		0	0	1	341			0	0	0
YIL103W	DPH1	0	0	1	76			0	0	0		orf19.5207
YIL104C	SHQ1	0	0	1	99			0	0	0
YIL105C	SLM1	0	0	1	164			0	0	0
YIL106W	MOB1	0	0	1	88			0	0	0		orf19.5528
YIL107C	PFK26	0	0	1	249			0	0	0		orf19.4753
YIL109C	SEC24	0	0	1	115			0	0	0		orf19.4732
YIL110W	HPM1	0	0	1	191			0	0	0		orf19.4760
YIL113W	SDP1	0	0	1	106			0	0	0
YIL116W	HIS5	0	0	1	90			0	0	0		orf19.4177
YIL118W	RHO3	0	0	1	156			0	0	0		orf19.3534
YIL119C	RPI1	0	0	1	266			0	0	0
YIL123W	SIM1	0	0	1	335			0	0	0
YIL124W	AYR1	0	0	1	98			0	0	0		orf19.6167
YIL125W	KGD1	0	0	1	259			0	0	0		orf19.6165
YIL126W	STH1	0	0	1	136			0	0	0		orf19.239
YIL127C	RRT14	0	0	1	93			0	0	0
YIL128W	MET18	0	0	1	118			0	0	0
YIL130W	ASG1	0	0	1	124			0	0	0		orf19.166
YIL135C	VHS2	0	0	1	159			0	0	0
YIL136W	OM45	0	0	1	100			0	0	0		orf19.2531
YIL138C	TPM2	0	0	1	352			0	0	0
YIL144W	TID3	0	0	1	213			0	0	0
YIL147C	SLN1	0	0	1	276			0	0	0		orf19.3256
YIL148W	RPL40A	0	0	1	68			0	0	0
YIL149C	MLP2	0	0	1	99			0	0	0
YIL155C	GUT2	0	0	1	342			0	0	0		orf19.3133
YIL156W-A/YIL156W-B		0	0	1	88			0	0	0
YIL158W	AIM20	0	0	1	100			0	0	0
YIL160C	POT1	0	0	1	108			0	0	0		orf19.7520
YIL162W	SUC2	0	0	1	219			0	0	0
[truncated: 3,403 more rows]

## Sheet: Merged_both
sc_locus_tag	sc_gene	sc_chromosome	sc_bidir_Puf3_count	sc_Puf3_count	sc_Puf3_least_mismatch	sc_utr_length	sc_Puf3_nearest_CDS	sc_Puf3_nearest_PA	sc_initial_C	sc_initial_A	sc_initial_T	sc_seqs	ca_locus_tag	ca_gene	ca_chromosome	ca_bidir_Puf3_count	ca_Puf3_count	ca_Puf3_least_mismatch	ca_utr_length	ca_Puf3_nearest_CDS	ca_Puf3_nearest_PA	ca_initial_C	ca_initial_A	ca_initial_T	ca_seqs
YBR037C	SCO1	chrII	0	2	0	70	1	34	1	1	0	ATTGTAAATA,CTTGTATATA	orf19.7325	SCO1	Ca21chrR_C_albicans_SC5314	0	1	0	70	17	43	1	0	0	CTTGTAAATA
YBR122C	MRPL36	chrII	0	2	0	172	99	27	1	0	1	CTTGTATATA,TATGTATATA	orf19.3205	MPRL36	Ca21chr5_C_albicans_SC5314	0	1	0	85	45	30	1	0	0	CTTGTATATA
YBR185C	MBA1	chrII	0	2	0	118	5	72	0	0	1	TATGTATATA,TCTGTAAATA	orf19.7386		Ca21chr3_C_albicans_SC5314	0	1	0	126	19	97	1	0	0	CTTGTAAATA
YBR251W	MRPS5	chrII	1	2	0	88	5	11	1	0	1	TATGTACATA,CCTGTAAATA	orf19.989		Ca21chr1_C_albicans_SC5314	0	1	0	66	40	16	0	1	0	AATGTATATA
YDR116C	MRPL1	chrIV	0	2	0	120	35	26	1	1	0	ATTGTATATA,CATGTACATA	orf19.5698		Ca21chr5_C_albicans_SC5314	0	1	0	41	5	26	0	0	1	TCTGTATATA
YDR175C	RSM24	chrIV	0	2	0	125	30	40	1	1	0	CCTGTATATA,AATGTACATA	orf19.3022		Ca21chr1_C_albicans_SC5314	0	1	0	63	14	39	0	1	0	AATGTAAATA
YDR347W	MRP1	chrIV	0	2	0	120	48	30	0	0	1	TCTGTAAATA,TGTGTATATA	orf19.1662		Ca21chr3_C_albicans_SC5314	0	1	0	54	33	11	0	1	0	ATTGTACATA
YDR372C	VPS74	chrIV	0	2	0	146	82	46	0	0	1	TTTGTATATA,TATGTATATA	orf19.1514		Ca21chr2_C_albicans_SC5314	0	0	1	95			0	0	0	catatatata,tatatatata,tatatatata,tatatatata,taagtacata
YDR487C	RIB3	chrIV	0	2	0	101	53	20	1	0	1	CATGTATATA,TTTGTATATA	orf19.5228	RIB3	Ca21chr1_C_albicans_SC5314	0	0	1	104			0	0	0	catttatata
YER027C	GAL83	chrV	0	2	0	246	112	106	0	1	1	TTTGTATATA,AATGTATATA	orf19.4084	KIS1	Ca21chr2_C_albicans_SC5314	0	0	2	108			0	0	0	cgtgtaccca,tttctacaaa,tctacaaata
YFL037W	TUB2	chrVI	1	2	0	227	177	28	0	0	1	TATGTACATA,TATGTATATA	orf19.6034	TUB2	Ca21chr1_C_albicans_SC5314	0	0	1	236			0	0	0	tttctatata,tctatatata,catatatata,tatataaata
YFR038W	IRC5	chrVI	1	2	0	92	34	40	0	0	1	TTTGTATATA,TATGTACATA	orf19.1720		Ca21chr3_C_albicans_SC5314	0	0	1	53			0	0	0	tttgtgaata,tgtgaatata
YGR002C	SWC4	chrVII	0	2	0	281	196	15	1	1	0	AATGTATATA,CATGTATATA	orf19.7492	SWC4	Ca21chrR_C_albicans_SC5314	0	0	2	78			0	0	0	tttaaatata,ctagtataca,agtatacatg
YGR181W	TIM13	chrVII	0	2	0	184	42	28	1	0	1	CTTGTATATA,TATGTATATA	orf19.2754	TIM13	Ca21chr4_C_albicans_SC5314	0	2	0	230	171	22	1	1	0	ATTGTATATA,CTTGTAAATA
YHR009C		chrVIII	0	2	0	135	43	26	0	0	1	TTTGTACATA,TGTGTATATA	orf19.2333		Ca21chr1_C_albicans_SC5314	0	1	0	120	80	30	0	1	0	AGTGTATATA
YIR011C	STS1	chrIX	0	2	0	113	37	56	0	0	1	TATGTATATA,TATGTATATA	orf19.4849		Ca21chr1_C_albicans_SC5314	0	0	3	38			0	0	0	aaagaataca,agaatacaca,tatcgttata,tcgttatatc
YJL062W-A	COA3	chrX	0	2	0	160	69	54	0	0	1	TTTGTAAATA,TATGTATATA	orf19.6563.1		Ca21chr7_C_albicans_SC5314	0	1	0	173	49	114	1	0	0	CTTGTACATA
YJL096W	MRPL49	chrX	1	2	0	67	10	19	1	0	1	TATGTACATA,CATGTAAATA	orf19.5161		Ca21chr7_C_albicans_SC5314	0	1	0	75	52	13	1	0	0	CATGTAAATA
YKR052C	MRS4	chrXI	0	2	0	365	291	37	0	0	1	TTTGTATATA,TATGTATATA	orf19.2178	MRS4	Ca21chr2_C_albicans_SC5314	0	1	0	162	40	112	0	0	1	TTTGTAAATA
YKR079C	TRZ1	chrXI	1	2	0	146	68	16	0	1	1	TATGTACATA,ATTGTAAATA	orf19.5425		Ca21chr3_C_albicans_SC5314	1	1	0	55	16	29	0	0	1	TATGTACATA
YLR069C	MEF1	chrXII	0	2	0	158	24	27	1	0	1	CTTGTAAATA,TCTGTAAATA	orf19.4932		Ca21chr1_C_albicans_SC5314	0	1	0	102	60	32	1	0	0	CTTGTACATA
YLR090W	XDJ1	chrXII	0	2	0	98	53	27	1	0	1	CCTGTATATA,TATGTATATA	orf19.954		Ca21chr5_C_albicans_SC5314	0	1	0	42	3	29	1	0	0	CATGTAAATA
YLR100W	ERG27	chrXII	0	2	0	84	16	40	0	0	1	TATGTATATA,TGTGTATATA	orf19.3240	ERG27	Ca21chrR_C_albicans_SC5314	0	1	0	81	36	35	0	0	1	TTTGTACATA
YMR071C	TVP18	chrXIII	0	2	0	75	25	31	0	1	1	TATGTATATA,AATGTATATA	orf19.4845	TVP18	Ca21chr1_C_albicans_SC5314	0	0	2	81			0	0	0	atggtctata,tctatatgta,tatatgtata,tatgtatagg
YMR193W	MRPL24	chrXIII	0	2	0	119	52	33	1	0	1	CCTGTATATA,TTTGTACATA	orf19.828		Ca21chr2_C_albicans_SC5314	0	1	0	55	8	37	0	1	0	AATGTAAATA
YNL006W	LST8	chrXIV	0	2	0	358	81	44	0	0	1	TTTGTAAATA,TGTGTACATA	orf19.3862		Ca21chrR_C_albicans_SC5314	0	0	2	47			0	0	0	aatttacaga
YNL073W	MSK1	chrXIV	0	2	0	86	23	31	0	1	1	TTTGTAAATA,ACTGTAAATA	orf19.6533	MSK1	Ca21chr7_C_albicans_SC5314	0	1	0	140	32	98	1	0	0	CTTGTAAATA
YNR037C	RSM19	chrXIV	0	2	0	120	7	75	1	1	0	AGTGTATATA,CATGTAAATA	orf19.3704.1		Ca21chrR_C_albicans_SC5314	0	1	0	118	41	67	1	0	0	CTTGTATATA
YOL023W	IFM1	chrXV	0	2	0	173	93	39	0	1	1	ACTGTACATA,TATGTAAATA	orf19.5167	IFM1	Ca21chr7_C_albicans_SC5314	0	1	0	91	18	63	0	0	1	TTTGTATATA
YOL081W	IRA2	chrXV	0	2	0	219	51	19	0	1	0	AATGTACATA,AATGTACATA	orf19.5219	IRA2	Ca21chr1_C_albicans_SC5314	0	0	1	249			0	0	0	tacgtatata
YOR045W	TOM6	chrXV	0	2	0	160	37	30	1	1	0	CCTGTATATA,AGTGTATATA	orf19.1650	TOM6	Ca21chr3_C_albicans_SC5314	0	1	0	100	53	37	1	0	0	CGTGTATATA
YPL087W	YDC1	chrXVI	0	2	0	141	57	30	0	0	1	TATGTATATA,TTTGTATATA	orf19.3104	YDC1	Ca21chr4_C_albicans_SC5314	0	0	2	205			0	0	0	ttagtacatg,tttgattata,cctctatatt
YPL172C	COX10	chrXVI	0	2	0	140	49	41	1	1	0	CTTGTAAATA,AATGTACATA	orf19.3167		Ca21chr5_C_albicans_SC5314	0	2	0	58	14	22	1	0	1	TTTGTAAATA,CATGTAAATA
YPR021C	AGC1	chrXVI	0	2	0	87	21	44	0	0	1	TCTGTACATA,TATGTATATA	orf19.4966	AGC1	Ca21chr1_C_albicans_SC5314	0	0	1	66			0	0	0	tatatatata,tatatatata,tatatatata,tatatatata
YPR084W		chrXVI	0	2	0	169	77	64	0	0	1	TATGTATATA,TATGTATATA	orf19.6636		Ca21chrR_C_albicans_SC5314	0	0	3	38			0	0	0	acaatacatt,acattatcta,tatctaattt
YAL022C	FUN26	chrI	0	1	0	48	6	32	0	1	0	ACTGTACATA	orf19.4174		Ca21chr4_C_albicans_SC5314	0	0	2	26			0	0	0	tctggctata
YAL035W	FUN12	chrI	0	1	0	122	64	48	0	1	0	ATTGTATATA	orf19.5081	FUN12	Ca21chr1_C_albicans_SC5314	0	0	2	68			0	0	0	tgtgtaattt,attgcataaa
YAL039C	CYC3	chrI	0	1	0	67	23	34	1	0	0	CGTGTAAATA	orf19.1957	CYC3	Ca21chr5_C_albicans_SC5314	0	1	0	138	90	38	1	0	0	CATGTATATA
YAL044C	GCV3	chrI	0	1	0	86	35	41	0	0	1	TATGTATATA	orf19.5006	GCV3	Ca21chr1_C_albicans_SC5314	0	0	1	48			0	0	0	aatgtatatc
YAL051W	OAF1	chrI	0	1	0	147	108	29	0	0	1	TATGTATATA	orf19.7374	CTA4	Ca21chr3_C_albicans_SC5314	0	0	1	52			0	0	0	agtataaata
YBL016W	FUS3	chrII	1	1	0	133	68	55	0	0	1	TATGTACATA	orf19.2886	CEK1	Ca21chr4_C_albicans_SC5314	0	0	2	202			0	0	0	tttgttttta,tgtgtgaaga,tttgttgata,tttgaaaaga
YBL022C	PIM1	chrII	0	1	0	80	37	33	0	0	1	TCTGTAAATA	orf19.522	PIM1	Ca21chrR_C_albicans_SC5314	0	1	0	126	64	52	1	0	0	CTTGTACATA
YBL026W	LSM2	chrII	0	1	0	127	83	34	0	0	1	TATGTATATA	orf19.514	SNP3	Ca21chrR_C_albicans_SC5314	0	0	1	59			0	0	0	aatgtatatt
YBL032W	HEK2	chrII	0	1	0	179	118	51	0	0	1	TATGTATATA	orf19.5627		Ca21chr6_C_albicans_SC5314	0	0	2	145			0	0	0	cttttaaaca,tttgtatgtg,tatgtgtatt,tgtgtatttt,tttattaata
YBL037W	APL3	chrII	0	1	0	100	36	54	0	1	0	ATTGTACATA	orf19.2786		Ca21chr1_C_albicans_SC5314	0	0	2	75			0	0	0	tattaaaata,aatatgtata,tatgtatagt
YBL038W	MRPL16	chrII	0	1	0	65	23	32	1	0	0	CATGTATATA	orf19.2019		Ca21chr2_C_albicans_SC5314	0	1	0	64	36	18	1	0	0	CTTGTAAATA
YBL045C	COR1	chrII	0	1	0	303	245	48	0	1	0	AGTGTATATA	orf19.4016		Ca21chr5_C_albicans_SC5314	0	0	2	46			0	0	0	aatagatata
YBL059C-A	CMC2	chrII	0	1	0	176	49	117	1	0	0	CTTGTAAATA	orf19.1336.2		Ca21chr7_C_albicans_SC5314	0	1	0	162	115	37	1	0	0	CTTGTATATA
YBL090W	MRP21	chrII	0	1	0	123	51	62	0	0	1	TTTGTAAATA	orf19.2852		Ca21chrR_C_albicans_SC5314	0	1	0	84	41	33	1	0	0	CTTGTATATA
YBL099W	ATP1	chrII	0	1	0	233	47	176	0	1	0	AATGTAAATA	orf19.6854	ATP1	Ca21chr1_C_albicans_SC5314	0	0	1	138			0	0	0	actatatata,tatatatata,tttataaata
YBL107C		chrII	0	1	0	150	47	93	1	0	0	CTTGTACATA	orf19.1198		Ca21chr6_C_albicans_SC5314	0	1	0	189	50	129	1	0	0	CTTGTATATA
YBR003W	COQ1	chrII	0	1	0	130	78	42	0	0	1	TATGTAAATA	orf19.7478		Ca21chrR_C_albicans_SC5314	0	1	0	95	53	32	0	0	1	TCTGTACATA
YBR079C	RPG1	chrII	0	1	0	88	56	22	0	0	1	TGTGTACATA	orf19.6345	RPG1A	Ca21chr1_C_albicans_SC5314	0	0	2	83			0	0	0	agtctgtata,tctgtatagt,attgaacaaa,agtatactta
YBR098W	MMS4	chrII	0	1	0	158	14	134	0	0	1	TTTGTATATA	orf19.3648		Ca21chr6_C_albicans_SC5314	0	0	1	45			0	0	0	tacgtaaata
YBR120C	CBP6	chrII	0	1	0	67	20	37	1	0	0	CTTGTAAATA	orf19.2201		Ca21chr2_C_albicans_SC5314	0	2	0	155	24	25	1	0	1	CGTGTAAATA,TTTGTAAATA
YBR132C	AGP2	chrII	0	1	0	305	263	32	0	0	1	TCTGTATATA	orf19.4679	AGP2	Ca21chr4_C_albicans_SC5314	0	0	1	88			0	0	0	actgtacatt
YBR146W	MRPS9	chrII	0	1	0	189	136	43	1	0	0	CCTGTAAATA	orf19.5230	MRPS9	Ca21chr1_C_albicans_SC5314	0	1	0	89	31	48	1	0	0	CTTGTATATA
YBR151W	APD1	chrII	0	1	0	130	61	59	0	1	0	AATGTACATA	orf19.158		Ca21chr3_C_albicans_SC5314	0	0	1	27			0	0	0	attggatata
YBR153W	RIB7	chrII	0	1	0	218	110	98	0	1	0	ATTGTACATA	orf19.6341		Ca21chr1_C_albicans_SC5314	0	0	2	88			0	0	0	actttattta,tatttattta,tatttaatta,ttaatacata,aatacatata,catatacaaa
YBR172C	SMY2	chrII	0	1	0	137	57	70	0	1	0	ATTGTATATA	orf19.3141		Ca21chr4_C_albicans_SC5314	0	0	1	68			0	0	0	gttgtaaata
YBR179C	FZO1	chrII	0	1	0	55	5	40	1	0	0	CTTGTAAATA	orf19.1422	FZO1	Ca21chr4_C_albicans_SC5314	0	1	0	135	41	84	0	0	1	TATGTATATA
YBR200W	BEM1	chrII	0	1	0	222	181	31	0	0	1	TATGTATATA	orf19.4645	BEM1	Ca21chr4_C_albicans_SC5314	0	0	1	250			0	0	0	attatatata,tatatatata,tatatatata,tatatatata,tatatatata,tatatatata,tatatatata
YBR207W	FTH1	chrII	1	1	0	118	60	48	0	0	1	TATGTACATA	orf19.4802	FTH1	Ca21chr1_C_albicans_SC5314	0	1	0	171	46	115	0	1	0	AATGTATATA
YBR213W	MET8	chrII	0	1	0	195	64	121	0	0	1	TTTGTATATA	orf19.6780	MET8	Ca21chr3_C_albicans_SC5314	0	0	2	57			0	0	0	ttagtagata,catgaataaa,tgaataaata
YBR221C	PDB1	chrII	0	1	0	241	190	41	0	1	0	AATGTATATA	orf19.5294	PDB1	Ca21chr4_C_albicans_SC5314	0	0	1	158			0	0	0	aaagtatata,agtatatata,tatatatata,agagtaaata
YBR252W	DUT1	chrII	0	1	0	59	3	46	0	1	0	AGTGTATATA	orf19.3322	DUT1	Ca21chr1_C_albicans_SC5314	0	1	0	56	43	3	0	0	1	TGTGTATATA
YBR268W	MRPL37	chrII	0	1	0	100	30	60	1	0	0	CTTGTAAATA	orf19.755	MRPL37	Ca21chr1_C_albicans_SC5314	0	1	0	182	67	105	1	0	0	CTTGTATATA
YBR282W	MRPL27	chrII	0	1	0	92	26	56	1	0	0	CGTGTAAATA	orf19.3064	MRPL27	Ca21chr1_C_albicans_SC5314	0	1	0	75	39	26	0	0	1	TTTGTAAATA
YCL004W	PGS1	chrIII	0	1	0	86	24	52	1	0	0	CCTGTAAATA	orf19.7072	PEL1	Ca21chr7_C_albicans_SC5314	0	0	1	95			0	0	0	cgtgtacaga,tatatacata
YCL029C	BIK1	chrIII	0	1	0	255	138	107	0	0	1	TGTGTATATA	orf19.6170		Ca21chr3_C_albicans_SC5314	0	0	1	168			0	0	0	catgaaaata
YCL030C	HIS4	chrIII	0	1	0	88	39	39	0	0	1	TATGTATATA	orf19.5639	HIS4	Ca21chr4_C_albicans_SC5314	0	0	2	38			0	0	0	cttatataaa,tatataaaga
YCL036W	GFD2	chrIII	0	1	0	98	20	68	1	0	0	CCTGTAAATA	orf19.7103		Ca21chr7_C_albicans_SC5314	0	0	4	26			0	0	0	aatactatta,ctattagatt,attagattga,ttgatccatt,atccattata
YCR003W	MRPL32	chrIII	0	1	0	109	43	56	1	0	0	CCTGTATATA	orf19.549		Ca21chrR_C_albicans_SC5314	0	2	0	92	53	3	1	1	0	CCTGTAAATA,AATGTATATA
YCR024C	SLM5	chrIII	0	1	0	121	89	22	1	0	0	CTTGTAAATA	orf19.6698		Ca21chr7_C_albicans_SC5314	0	0	1	29			0	0	0	attgaatata
YCR028C-A	RIM1	chrIII	0	1	0	191	150	31	0	1	0	AATGTATATA	orf19.2483	RIM1	Ca21chr1_C_albicans_SC5314	0	0	2	100			0	0	0	gctgtatatc,tgtatatcta
YCR033W	SNT1	chrIII	0	1	0	171	116	45	0	0	1	TATGTATATA	orf19.5241	SNT1	Ca21chr1_C_albicans_SC5314	0	0	1	57			0	0	0	tatgtagata
YCR046C	IMG1	chrIII	0	1	0	106	30	66	1	0	0	CCTGTATATA	orf19.1967		Ca21chr5_C_albicans_SC5314	0	1	0	74	28	36	1	0	0	CATGTAAATA
YCR047C	BUD23	chrIII	0	1	0	198	109	79	1	0	0	CTTGTATATA	orf19.1966	BUD23	Ca21chr5_C_albicans_SC5314	0	0	1	83			0	0	0	tttgtatatt
YCR071C	IMG2	chrIII	0	1	0	81	29	42	1	0	0	CATGTATATA	orf19.3777	IMG2	Ca21chr4_C_albicans_SC5314	0	1	0	90	57	23	1	0	0	CTTGTAAATA
YCR084C	TUP1	chrIII	0	1	0	305	261	34	0	0	1	TATGTATATA	orf19.6109	TUP1	Ca21chr1_C_albicans_SC5314	0	0	1	56			0	0	0	agtatatata,tatatatata
YDL025C	RTK1	chrIV	0	1	0	184	36	138	0	1	0	ATTGTATATA	orf19.6980		Ca21chr3_C_albicans_SC5314	0	0	2	97			0	0	0	tcaatacata
YDL033C	SLM3	chrIV	0	1	0	252	140	102	0	0	1	TCTGTATATA	orf19.7245		Ca21chr1_C_albicans_SC5314	0	0	2	60			0	0	0	cttgtactaa,cttatacgta
YDL040C	NAT1	chrIV	0	1	0	113	40	63	0	0	1	TATGTATATA	orf19.3185		Ca21chr5_C_albicans_SC5314	0	0	1	52			0	0	0	attataaata
YDL044C	MTF2	chrIV	0	1	0	81	14	57	1	0	0	CTTGTAAATA	orf19.4721		Ca21chr1_C_albicans_SC5314	0	1	0	161	142	9	1	0	0	CATGTATATA
YDL045C	FAD1	chrIV	0	1	0	133	85	38	0	0	1	TTTGTATATA	orf19.4723	FAD1	Ca21chr1_C_albicans_SC5314	0	0	2	171			0	0	0	actttacatt,atactatata,actatacaaa,tctgaaaatt,aatgacaata,aatgattata,atagaaaata,atagaaaata
YDL045W-A	MRP10	chrIV	0	1	0	124	53	61	1	0	0	CTTGTATATA	orf19.2650.1		Ca21chr5_C_albicans_SC5314	0	1	0	98	39	49	1	0	0	CGTGTATATA
YDL063C		chrIV	0	1	0	70	9	51	0	1	0	AGTGTATATA	orf19.6418		Ca21chrR_C_albicans_SC5314	0	0	2	70			0	0	0	aatttacatg,catgtatacc
YDL072C	YET3	chrIV	0	1	0	90	34	46	0	0	1	TGTGTATATA	orf19.1564		Ca21chr2_C_albicans_SC5314	0	0	1	156			0	0	0	tctatacata
YDL088C	ASM4	chrIV	0	1	0	156	111	35	0	1	0	ACTGTATATA	orf19.5040		Ca21chr4_C_albicans_SC5314	0	0	1	119			0	0	0	attgtaaaaa,aatatacata,catttatata,tttatatata,tatatatata,tatatatata,tatatatata,tatatatata,tatatatata,tatatatata
YDL097C	RPN6	chrIV	0	1	0	65	5	50	1	0	0	CATGTATATA	orf19.1299	RPN6	Ca21chr4_C_albicans_SC5314	0	0	1	32			0	0	0	tatgtataaa
YDL098C	SNU23	chrIV	0	1	0	146	88	48	0	0	1	TATGTATATA	orf19.1548		Ca21chr2_C_albicans_SC5314	0	0	1	32			0	0	0	attgtataaa
YDL102W	POL3	chrIV	0	1	0	126	70	46	0	0	1	TATGTATATA	orf19.5182	POL3	Ca21chr7_C_albicans_SC5314	0	0	1	71			0	0	0	tatgtttata
YDL107W	MSS2	chrIV	0	1	0	149	61	78	1	0	0	CTTGTAAATA	orf19.4001		Ca21chr5_C_albicans_SC5314	0	1	0	35	22	3	1	0	0	CTTGTAAATA
YDL122W	UBP1	chrIV	0	1	0	61	23	28	0	0	1	TGTGTAAATA	orf19.7367	UBP1	Ca21chr3_C_albicans_SC5314	0	0	1	105			0	0	0	aatatatata,tatatatata,tatatatata,tatttatata
YDL130W	RPP1B	chrIV	0	1	0	103	44	49	0	0	1	TATGTATATA	orf19.7188	RPP1B	Ca21chr7_C_albicans_SC5314	0	0	1	154			0	0	0	tttgttaata
YDL132W	CDC53	chrIV	0	1	0	166	96	60	0	0	1	TATGTATATA	orf19.1674	CDC53	Ca21chr3_C_albicans_SC5314	0	0	1	179			0	0	0	aatatatata,tatatatata,tatatatata,tatatatata,aatctaaata
YDL142C	CRD1	chrIV	0	1	0	135	94	31	0	0	1	TATGTATATA	orf19.6100		Ca21chr1_C_albicans_SC5314	0	0	2	180			0	0	0	gttgtacatg,tttttataca,tttatacaga
YDL178W	DLD2	chrIV	0	1	0	73	32	31	0	0	1	TATGTATATA	orf19.300	AIP2	Ca21chr3_C_albicans_SC5314	0	1	0	91	21	60	0	0	1	TCTGTAAATA
YDL183C		chrIV	0	1	0	128	19	99	1	0	0	CATGTAAATA	orf19.1676		Ca21chr3_C_albicans_SC5314	0	1	0	67	27	30	0	1	0	ATTGTACATA
YDL202W	MRPL11	chrIV	0	1	0	152	51	91	1	0	0	CATGTACATA	orf19.3797		Ca21chr4_C_albicans_SC5314	0	2	0	115	2	48	0	0	1	TATGTAAATA,TATGTATATA
YDL205C	HEM3	chrIV	0	1	0	272	262	0	1	0	0	CTTGTATATA	orf19.1742	HEM3	Ca21chr2_C_albicans_SC5314	0	1	0	380	318	52	0	0	1	TCTGTATATA
YDL217C	TIM22	chrIV	0	1	0	106	34	62	0	0	1	TTTGTAAATA	orf19.1352	TIM22	Ca21chr2_C_albicans_SC5314	0	1	0	101	68	23	1	0	0	CTTGTACATA
YDL223C	HBT1	chrIV	0	1	0	316	280	26	0	0	1	TATGTATATA	orf19.4072	IFF6	Ca21chr2_C_albicans_SC5314	0	0	1	355			0	0	0	tatttacata
YDR036C	EHD3	chrIV	0	1	0	144	53	81	1	0	0	CATGTAAATA	orf19.3029		Ca21chr1_C_albicans_SC5314	0	0	2	41			0	0	0	ccaatacata
YDR041W	RSM10	chrIV	0	1	0	156	56	90	1	0	0	CTTGTAAATA	orf19.6752		Ca21chr3_C_albicans_SC5314	0	1	0	100	31	59	1	0	0	CATGTATATA
YDR047W	HEM12	chrIV	0	1	0	76	46	20	0	0	1	TATGTAAATA	orf19.5369		Ca21chr2_C_albicans_SC5314	0	0	3	47			0	0	0	tgtctaactt,ccaataaaaa,attattacta
YDR061W		chrIV	0	1	0	109	64	35	1	0	0	CATGTACATA	orf19.5029	MODF	Ca21chr1_C_albicans_SC5314	0	0	1	81			0	0	0	tatgtatgta,aatataaata
YDR069C	DOA4	chrIV	0	1	0	304	243	51	0	0	1	TATGTAAATA	orf19.7207	DOA4	Ca21chr1_C_albicans_SC5314	0	0	1	88			0	0	0	tttgtcaata
YDR079W	PET100	chrIV	0	1	0	118	69	39	1	0	0	CATGTACATA	orf19.4862.2	PET100	Ca21chr1_C_albicans_SC5314	0	1	0	143	93	40	1	0	0	CGTGTAAATA
YDR115W		chrIV	0	1	0	219	35	174	1	0	0	CTTGTACATA	orf19.961.2		Ca21chr5_C_albicans_SC5314	0	1	0	100	20	70	1	0	0	CTTGTAAATA
YDR161W		chrIV	0	1	0	82	44	28	0	0	1	TATGTATATA	orf19.4963		Ca21chr1_C_albicans_SC5314	0	0	1	115			0	0	0	attatatata,tatatatata,tatatatata,tatatatata,tatatatata,tatatatata,tatatatata
YDR167W	TAF10	chrIV	0	1	0	80	22	48	0	0	1	TATGTATATA	orf19.3242		Ca21chrR_C_albicans_SC5314	0	0	1	100			0	0	0	tgtgtattta
YDR188W	CCT6	chrIV	0	1	0	166	116	40	0	0	1	TTTGTATATA	orf19.3126	CCT6	Ca21chr4_C_albicans_SC5314	0	1	0	96	72	14	0	1	0	AATGTATATA
YDR194C	MSS116	chrIV	0	1	0	153	104	39	1	0	0	CGTGTAAATA	orf19.4739	MSS116	Ca21chr1_C_albicans_SC5314	0	1	0	119	56	53	1	0	0	CTTGTAAATA
YDR231C	COX20	chrIV	0	1	0	106	52	44	0	0	1	TATGTATATA	orf19.6461		Ca21chr7_C_albicans_SC5314	0	1	0	200	26	164	1	0	0	CTTGTAAATA
YDR237W	MRPL7	chrIV	0	1	0	123	79	34	1	0	0	CATGTAAATA	orf19.2214		Ca21chr2_C_albicans_SC5314	0	2	0	99	32	34	0	1	1	TTTGTAAATA,AATGTAAATA
YDR258C	HSP78	chrIV	0	1	0	109	66	33	0	0	1	TTTGTAAATA	orf19.882	HSP78	Ca21chr2_C_albicans_SC5314	0	0	2	36			0	0	0	tttctaaaaa,aacctaaata
YDR268W	MSW1	chrIV	0	1	0	111	30	71	0	1	0	AATGTAAATA	orf19.4299	MSW1	Ca21chr5_C_albicans_SC5314	0	3	0	136	55	25	0	1	1	ATTGTATATA,ATTGTAAATA,TATGTATATA
YDR280W	RRP45	chrIV	0	1	0	107	59	38	0	0	1	TATGTATATA	orf19.4078		Ca21chr2_C_albicans_SC5314	0	0	2	58			0	0	0	tgagtacaaa,gttttaaata
YDR282C		chrIV	0	1	0	199	8	181	0	0	1	TTTGTAAATA	orf19.1617		Ca21chr3_C_albicans_SC5314	0	2	0	73	25	8	1	1	0	CATGTAAATA,AATGTACATA
YDR286C		chrIV	0	1	0	92	28	54	0	1	0	ACTGTAAATA	orf19.319		Ca21chr3_C_albicans_SC5314	0	0	2	122			0	0	0	gaggtacata,atcatatata,catatataga,atactaaata
YDR296W	MHR1	chrIV	0	1	0	88	55	23	1	0	0	CATGTAAATA	orf19.439		Ca21chr1_C_albicans_SC5314	0	1	0	72	26	36	0	1	0	ACTGTACATA
YDR302W	GPI11	chrIV	0	1	0	80	17	53	0	0	1	TTTGTATATA	orf19.2761		Ca21chr4_C_albicans_SC5314	0	0	2	78			0	0	0	cgagtttata,gacgtaaata
YDR316W	OMS1	chrIV	0	1	0	87	41	36	1	0	0	CGTGTAAATA	orf19.1300		Ca21chr4_C_albicans_SC5314	0	0	10	4			0	0	0
YDR322C-A	TIM11	chrIV	0	1	0	216	142	64	0	1	0	AATGTATATA	orf19.5660.1		Ca21chr4_C_albicans_SC5314	0	0	1	203			0	0	0	tttgtacatt,aatatatata,tatatacata
YDR322W	MRPL35	chrIV	0	1	0	104	26	68	1	0	0	CCTGTACATA	orf19.863		Ca21chr2_C_albicans_SC5314	0	1	0	101	65	26	1	0	0	CATGTATATA
YDR337W	MRPS28	chrIV	0	1	0	62	26	26	1	0	0	CTTGTAAATA	orf19.2520		Ca21chrR_C_albicans_SC5314	0	1	0	47	20	17	1	0	0	CATGTACATA
YDR371W	CTS2	chrIV	0	1	0	99	59	30	0	0	1	TATGTATATA	orf19.1515	CHT4	Ca21chr2_C_albicans_SC5314	0	0	1	197			0	0	0	tatgtactta,cttatatata,tatatatata,tatatatata,tatatatata
YDR375C	BCS1	chrIV	0	1	0	59	26	23	1	0	0	CTTGTATATA	orf19.458		Ca21chrR_C_albicans_SC5314	0	2	0	64	2	25	1	0	1	TGTGTACATA,CCTGTATATA
YDR393W	SHE9	chrIV	0	1	0	184	62	112	1	0	0	CTTGTACATA	orf19.5796	SHE9	Ca21chr2_C_albicans_SC5314	0	0	3	18			0	0	0	agatttcata,atttcataga
YDR405W	MRP20	chrIV	0	1	0	121	70	41	1	0	0	CTTGTATATA	orf19.3350	MRP20	Ca21chr1_C_albicans_SC5314	0	1	0	155	38	107	1	0	0	CATGTAAATA
YDR430C	CYM1	chrIV	0	1	0	31	14	7	1	0	0	CCTGTAAATA	orf19.7410	CYM1	Ca21chr3_C_albicans_SC5314	0	0	3	32			0	0	0	tgtaaataga,tttgacaatt
YDR462W	MRPL28	chrIV	1	1	0	126	85	31	0	0	1	TATGTACATA	orf19.397		Ca21chr1_C_albicans_SC5314	0	1	0	68	34	24	0	1	0	AATGTACATA
YDR464W	SPP41	chrIV	0	1	0	161	66	85	0	1	0	AATGTATATA	orf19.4369		Ca21chrR_C_albicans_SC5314	0	0	1	84			0	0	0	aatttacata
YDR475C	JIP4	chrIV	0	1	0	118	79	29	0	1	0	ATTGTACATA	orf19.3213		Ca21chr5_C_albicans_SC5314	0	0	2	53			0	0	0	cttctataca,tctatacaaa,tatacaaata,tatgtagtta
YDR481C	PHO8	chrIV	0	1	0	112	77	25	0	0	1	TATGTATATA	orf19.4736		Ca21chr1_C_albicans_SC5314	1	1	0	193	5	178	0	0	1	TATGTACATA
YDR493W	MZM1	chrIV	0	1	0	108	37	61	1	0	0	CATGTAAATA	orf19.5433		Ca21chr3_C_albicans_SC5314	0	1	0	60	32	18	0	1	0	ATTGTAAATA
YDR511W	ACN9	chrIV	0	1	0	84	19	55	1	0	0	CTTGTAAATA	orf19.6328		Ca21chr6_C_albicans_SC5314	0	0	2	59			0	0	0	aaagtccata
YEL020W-A	TIM9	chrV	0	1	0	90	55	25	1	0	0	CATGTAAATA	orf19.6696	TIM9	Ca21chr7_C_albicans_SC5314	0	1	0	241	173	58	0	0	1	TCTGTACATA
YEL038W	UTR4	chrV	0	1	0	54	4	40	0	1	0	ACTGTATATA	orf19.1495		Ca21chr2_C_albicans_SC5314	0	0	2	56			0	0	0	ttagtataga
YEL043W		chrV	0	1	0	95	23	62	1	0	0	CGTGTATATA	orf19.985		Ca21chr1_C_albicans_SC5314	0	0	1	288			0	0	0	cgagtatata
YEL050C	RML2	chrV	0	1	0	154	118	26	1	0	0	CATGTAAATA	orf19.5420		Ca21chr3_C_albicans_SC5314	0	1	0	54	20	24	1	0	0	CTTGTAAATA
YER005W	YND1	chrV	0	1	0	112	53	49	0	0	1	TATGTATATA	orf19.2915		Ca21chr4_C_albicans_SC5314	0	0	2	36			0	0	0	tacataaata
YER017C	AFG3	chrV	0	1	0	135	101	24	1	0	0	CATGTATATA	orf19.1669	AFG3	Ca21chr3_C_albicans_SC5314	0	1	0	158	114	34	0	0	1	TTTGTACATA
YER026C	CHO1	chrV	0	1	0	132	32	90	0	0	1	TTTGTACATA	orf19.677	CHO1	Ca21chr1_C_albicans_SC5314	0	0	1	135			0	0	0	catatacata,tttctatata,tatttacata
YER030W	CHZ1	chrV	0	1	0	122	71	41	0	0	1	TATGTATATA	orf19.6147		Ca21chrR_C_albicans_SC5314	0	0	2	52			0	0	0	ttactaaata,tatgaaaaaa
YER048W-A	ISD11	chrV	0	1	0	337	292	35	1	0	0	CTTGTATATA	orf19.1267.1		Ca21chr4_C_albicans_SC5314	0	1	0	95	57	28	1	0	0	CTTGTATATA
YER050C	RSM18	chrV	0	1	0	114	64	40	0	0	1	TCTGTAAATA	orf19.5201		Ca21chr1_C_albicans_SC5314	0	1	0	170	114	46	0	0	1	TTTGTAAATA
YER051W	JHD1	chrV	0	1	0	216	149	57	0	0	1	TATGTAAATA	orf19.3281		Ca21chrR_C_albicans_SC5314	0	0	2	93			0	0	0	cttacaaata,attgtataac,tgtataacta
YER058W	PET117	chrV	0	1	0	117	45	62	0	0	1	TTTGTATATA	orf19.6225.1		Ca21chr1_C_albicans_SC5314	0	1	0	100	48	42	1	0	0	CTTGTATATA
YER071C		chrV	0	1	0	243	151	82	0	0	1	TATGTATATA	orf19.5840		Ca21chr2_C_albicans_SC5314	0	0	2	164			0	0	0	acaataaata,aataaatata,taaatatata,aatatatatc
YER077C		chrV	1	1	0	76	28	38	0	0	1	TATGTACATA	orf19.1772		Ca21chr2_C_albicans_SC5314	0	1	0	87	69	8	1	0	0	CATGTAAATA
YER078C	ICP55	chrV	0	1	0	78	23	45	1	0	0	CCTGTATATA	orf19.354		Ca21chr3_C_albicans_SC5314	0	1	0	69	24	35	1	0	0	CATGTATATA
YER082C	UTP7	chrV	0	1	0	92	38	44	0	0	1	TATGTATATA	orf19.4835		Ca21chr1_C_albicans_SC5314	0	0	2	78			0	0	0	actttacatt,ttttcaaata,aatatagata
YER087W	AIM10	chrV	0	1	0	69	30	29	1	0	0	CATGTATATA	orf19.2532	PRS	Ca21chrR_C_albicans_SC5314	0	0	2	36			0	0	0	aatatacaga
YER093C	TSC11	chrV	0	1	0	62	23	29	0	1	0	AATGTATATA	orf19.728	TSC11	Ca21chrR_C_albicans_SC5314	1	1	0	52	18	24	0	0	1	TATGTACATA
YER093C-A	AIM11	chrV	0	1	0	127	27	90	0	1	0	ACTGTAAATA	orf19.6156		Ca21chr3_C_albicans_SC5314	0	1	0	71	22	39	1	0	0	CATGTATATA
YER112W	LSM4	chrV	1	1	0	95	22	63	0	0	1	TATGTACATA	orf19.6458.1		Ca21chr7_C_albicans_SC5314	0	1	0	288	252	26	0	0	1	TATGTATATA
YER113C	TMN3	chrV	1	1	0	142	104	28	0	0	1	TATGTACATA	orf19.3228		Ca21chrR_C_albicans_SC5314	0	0	1	147			0	0	0	tatgtatgta
YER124C	DSE1	chrV	0	1	0	361	259	92	0	1	0	AATGTATATA	orf19.3629	DSE1	Ca21chr2_C_albicans_SC5314	0	0	2	122			0	0	0	tatttaagta,actataaaga,aatgtaataa,aatgataata,aatatacaaa,aatgattata,tgattatata
YER154W	OXA1	chrV	0	1	0	66	18	38	0	0	1	TCTGTAAATA	orf19.6565		Ca21chr7_C_albicans_SC5314	0	1	0	61	12	39	1	0	0	CTTGTATATA
YER164W	CHD1	chrV	0	1	0	127	59	58	0	0	1	TATGTATATA	orf19.3035		Ca21chr1_C_albicans_SC5314	0	0	2	111			0	0	0	aatgtctaaa,tgtctaaatt,agtttgtata,tttgtataac
YER166W	DNF1	chrV	0	1	0	96	40	46	0	1	0	ACTGTATATA	orf19.932		Ca21chr5_C_albicans_SC5314	0	0	1	197			0	0	0	tatttatata
YER170W	ADK2	chrV	0	1	0	350	285	55	0	0	1	TCTGTAAATA	orf19.7118		Ca21chr7_C_albicans_SC5314	0	0	4	25			0	0	0	cccccaaaaa,ccccaaaaaa,cccaaaaaaa,ccaaaaaaaa,caaaaaaaaa,aaaaaaaaaa,aaaaaaaaaa,aaaaaaaaaa,aaaaaaaaaa,aaaaaaaaaa,aaaaaaaatt
YER173W	RAD24	chrV	0	1	0	172	111	51	0	0	1	TATGTATATA	orf19.2728		Ca21chr4_C_albicans_SC5314	0	0	1	45			0	0	0	cttgtatgta
YER182W	FMP10	chrV	0	1	0	88	50	28	1	0	0	CATGTAAATA	orf19.3963		Ca21chr5_C_albicans_SC5314	0	0	2	52			0	0	0	taagtagata,tgtgttatta
YFL025C	BST1	chrVI	0	1	0	178	26	142	0	1	0	ACTGTATATA	orf19.1053		Ca21chr1_C_albicans_SC5314	0	0	2	70			0	0	0	agttttaata,acaatatata,aatatataaa,tatataaaga
YFL034C-B	MOB2	chrVI	0	1	0	173	107	56	0	0	1	TATGTATATA	orf19.6044	MOB2	Ca21chr1_C_albicans_SC5314	0	1	0	142	67	65	0	1	0	AGTGTATATA
YFL036W	RPO41	chrVI	0	1	0	99	45	44	1	0	0	CTTGTACATA	orf19.6041	RPO41	Ca21chr1_C_albicans_SC5314	0	1	0	164	113	41	1	0	0	CTTGTATATA
YFL041W	FET5	chrVI	0	1	0	176	79	87	0	1	0	ACTGTAAATA	orf19.4213	FET31	Ca21chr6_C_albicans_SC5314	0	0	1	398			0	0	0	aatggaaata,ttcgtatata,tttttaaata
YFR007W	YFH7	chrVI	0	1	0	57	15	32	1	0	0	CTTGTATATA	orf19.7061		Ca21chr7_C_albicans_SC5314	0	0	1	85			0	0	0	attatatata
YFR011C	AIM13	chrVI	0	1	0	170	46	114	1	0	0	CATGTATATA	orf19.6062.3		Ca21chr1_C_albicans_SC5314	0	0	1	155			0	0	0	tatttatata,ttcgtacata
YFR042W	KEG1	chrVI	0	1	0	83	42	31	0	0	1	TCTGTACATA	orf19.640		Ca21chrR_C_albicans_SC5314	0	0	3	35			0	0	0	aatgaacttg,cttgcatagg
YFR044C	DUG1	chrVI	0	1	0	60	17	33	0	0	1	TGTGTATATA	orf19.3915		Ca21chr5_C_albicans_SC5314	0	0	1	65			0	0	0	tatgtatatg
YFR045W		chrVI	0	1	0	73	25	38	0	0	1	TCTGTACATA	orf19.5052		Ca21chr1_C_albicans_SC5314	0	0	2	63			0	0	0	attgtgtatt,tgtgtattaa,tatttattta,attatacatt
YFR052W	RPN12	chrVI	0	1	0	204	2	192	0	0	1	TTTGTATATA	orf19.213		Ca21chr2_C_albicans_SC5314	0	0	1	107			0	0	0	attgtgtata,tgtgtatatt
YGL012W	ERG4	chrVII	0	1	0	107	41	56	0	0	1	TTTGTATATA	orf19.5379	ERG4	Ca21chr3_C_albicans_SC5314	0	0	2	77			0	0	0	aagctacata,atggaaaata
YGL018C	JAC1	chrVII	0	1	0	119	57	52	0	1	0	AATGTAAATA	orf19.2104		Ca21chr2_C_albicans_SC5314	0	0	2	85			0	0	0	cctctttata,tctttatatt,tttatattta,gatgtacaca
YGL054C	ERV14	chrVII	0	1	0	335	255	70	0	1	0	AATGTACATA	orf19.6787		Ca21chr3_C_albicans_SC5314	0	0	1	230			0	0	0	tttgtttata
YGL064C	MRH4	chrVII	0	1	0	71	12	49	1	0	0	CTTGTAAATA	orf19.3481		Ca21chr6_C_albicans_SC5314	0	0	2	48			0	0	0	catgttaatg
YGL068W	MNP1	chrVII	0	1	0	185	76	99	1	0	0	CATGTAAATA	orf19.2275		Ca21chr2_C_albicans_SC5314	0	1	0	173	137	26	1	0	0	CTTGTAAATA
YGL106W	MLC1	chrVII	1	1	0	254	195	49	0	0	1	TATGTACATA	orf19.2416.1	MLC1	Ca21chrR_C_albicans_SC5314	0	0	1	108			0	0	0	aatatatata
YGL112C	TAF6	chrVII	0	1	0	144	65	69	0	0	1	TATGTATATA	orf19.7454	TAF60	Ca21chr3_C_albicans_SC5314	0	0	1	64			0	0	0	aatgtttata
YGL115W	SNF4	chrVII	0	1	0	78	19	49	0	0	1	TGTGTACATA	orf19.5768	SNF4	Ca21chr6_C_albicans_SC5314	0	0	2	45			0	0	0	tctgtttgta,tttgtacaat
YGL119W	COQ8	chrVII	0	1	0	68	15	43	0	0	1	TTTGTATATA	orf19.3331	ABC1	Ca21chr1_C_albicans_SC5314	0	1	0	246	161	75	0	0	1	TATGTATATA
YGL124C	MON1	chrVII	0	1	0	120	39	71	0	0	1	TTTGTAAATA	orf19.478		Ca21chrR_C_albicans_SC5314	0	0	1	110			0	0	0	tatatacata
YGL126W	SCS3	chrVII	0	1	0	245	179	56	0	0	1	TATGTATATA	orf19.5291		Ca21chr4_C_albicans_SC5314	0	0	1	83			0	0	0	tttgtaaaaa,aaagtatata,agtatatata,tatatatata
YGL128C	CWC23	chrVII	0	1	0	173	130	33	0	1	0	ATTGTATATA	orf19.3785		Ca21chr4_C_albicans_SC5314	0	0	1	77			0	0	0	aatgtaaatc
YGL129C	RSM23	chrVII	0	1	0	145	76	59	1	0	0	CATGTACATA	orf19.3480		Ca21chr6_C_albicans_SC5314	0	1	0	81	25	46	0	0	1	TTTGTAAATA
YGL136C	MRM2	chrVII	0	1	0	126	75	41	0	0	1	TCTGTATATA	orf19.7601		Ca21chrR_C_albicans_SC5314	0	0	1	83			0	0	0	cttgtacgta
YGL143C	MRF1	chrVII	0	1	0	139	19	110	1	0	0	CTTGTAAATA	orf19.1303		Ca21chr4_C_albicans_SC5314	0	1	0	68	12	46	1	0	0	CTTGTATATA
YGL161C	YIP5	chrVII	0	1	0	151	98	43	0	0	1	TGTGTACATA	orf19.4922		Ca21chr1_C_albicans_SC5314	0	0	2	37			0	0	0	aatatatatt,cttttttata
YGL167C	PMR1	chrVII	1	1	0	154	114	30	0	0	1	TATGTACATA	orf19.7089	PMR1	Ca21chr7_C_albicans_SC5314	0	0	2	50			0	0	0	catgaataaa,tgaataaata,actgtatttg
YGL171W	ROK1	chrVII	0	1	0	94	25	59	1	0	0	CATGTATATA	orf19.3756	CHR1	Ca21chr1_C_albicans_SC5314	0	0	2	63			0	0	0	aaggtttata,ttagtttata,agtttataga,agagtccata
YGL224C	SDT1	chrVII	0	1	0	89	21	58	0	1	0	ATTGTATATA	orf19.3922		Ca21chr5_C_albicans_SC5314	0	0	2	71			0	0	0	ctcgtataga
YGL236C	MTO1	chrVII	0	1	0	72	24	38	0	0	1	TATGTAAATA	orf19.5050	MTO1	Ca21chr1_C_albicans_SC5314	0	1	0	52	10	32	0	0	1	TTTGTATATA
YGL242C		chrVII	0	1	0	150	69	71	0	0	1	TGTGTATATA	orf19.7109		Ca21chr7_C_albicans_SC5314	0	0	1	54			0	0	0	gttgtatata
YGL245W	GUS1	chrVII	0	1	0	74	13	51	0	1	0	AATGTATATA	orf19.7057	GUS1	Ca21chr7_C_albicans_SC5314	0	1	0	99	68	21	0	1	0	AATGTAAATA
YGR021W		chrVII	0	1	0	75	39	26	1	0	0	CCTGTATATA	orf19.805		Ca21chr2_C_albicans_SC5314	0	1	0	57	15	32	0	0	1	TCTGTAAATA
YGR028W	MSP1	chrVII	0	1	0	153	100	43	1	0	0	CCTGTACATA	orf19.4362		Ca21chrR_C_albicans_SC5314	0	0	1	91			0	0	0	cttgtaatta
YGR029W	ERV1	chrVII	0	1	0	94	61	23	1	0	0	CGTGTATATA	orf19.2863.1	ERV1	Ca21chrR_C_albicans_SC5314	0	1	0	116	32	74	1	0	0	CTTGTATATA
YGR031W		chrVII	0	1	0	311	258	43	0	0	1	TATGTATATA	orf19.2352		Ca21chr1_C_albicans_SC5314	0	0	2	45			0	0	0	aatatataaa,tatataaatt
YGR053C		chrVII	0	1	0	64	31	23	0	0	1	TTTGTAAATA	orf19.91		Ca21chr6_C_albicans_SC5314	0	0	1	260			0	0	0	cacgtatata,cttgtgtata
YGR054W		chrVII	0	1	0	208	29	169	0	0	1	TGTGTAAATA	orf19.2930		Ca21chr1_C_albicans_SC5314	0	0	2	67			0	0	0	tttttaagta,aaattatata,attatatatt,tatatattta
YGR062C	COX18	chrVII	0	1	0	298	41	247	1	0	0	CTTGTAAATA	orf19.3946		Ca21chr5_C_albicans_SC5314	0	3	0	89	1	37	1	0	1	CTTGTATATA,CGTGTATATA,TTTGTATATA
YGR076C	MRPL25	chrVII	0	1	0	98	75	13	1	0	0	CATGTAAATA	orf19.7675		Ca21chrR_C_albicans_SC5314	0	1	0	43	12	21	1	0	0	CTTGTAAATA
YGR082W	TOM20	chrVII	0	1	0	151	46	95	0	0	1	TCTGTATATA	orf19.2953	TOM20	Ca21chr1_C_albicans_SC5314	0	1	0	254	189	55	0	0	1	TTTGTATATA
YGR093W		chrVII	0	1	0	78	41	27	0	0	1	TATGTATATA	orf19.3666		Ca21chr1_C_albicans_SC5314	0	0	2	375			0	0	0	ttggtacatg,aatttccata,cttatacaca,aatttcaata,agggtataca,tctgaccata
YGR101W	PCP1	chrVII	0	1	0	85	33	42	0	1	0	ATTGTAAATA	orf19.1643		Ca21chr3_C_albicans_SC5314	0	0	3	32			0	0	0	aaaaaaaata,aaaataaaga,attataaaat
YGR112W	SHY1	chrVII	0	1	0	168	134	24	1	0	0	CTTGTACATA	orf19.4841	SHY1	Ca21chr1_C_albicans_SC5314	0	0	1	85			0	0	0	gatgtatata
YGR124W	ASN2	chrVII	0	1	0	115	81	24	0	0	1	TATGTATATA	orf19.198	ASN1	Ca21chr2_C_albicans_SC5314	0	0	1	114			0	0	0	tcagtatata,tttgtaatta
YGR132C	PHB1	chrVII	0	1	0	244	63	171	1	0	0	CCTGTATATA	orf19.357		Ca21chr3_C_albicans_SC5314	0	1	0	51	8	33	0	0	1	TTTGTACATA
YGR133W	PEX4	chrVII	0	1	0	220	138	72	0	0	1	TTTGTATATA	orf19.4041	PEX4	Ca21chr5_C_albicans_SC5314	0	0	1	33			0	0	0	tatgtatatt
YGR147C	NAT2	chrVII	0	1	0	120	22	88	1	0	0	CATGTATATA	orf19.2116	NAT2	Ca21chr2_C_albicans_SC5314	0	1	0	53	3	40	1	0	0	CATGTACATA
YGR165W	MRPS35	chrVII	0	1	0	139	67	62	1	0	0	CTTGTACATA	orf19.3559		Ca21chr2_C_albicans_SC5314	0	1	0	76	42	24	1	0	0	CTTGTAAATA
YGR169C-A		chrVII	0	1	0	376	318	48	0	0	1	TATGTATATA	orf19.4503		Ca21chr2_C_albicans_SC5314	0	0	1	80			0	0	0	actgtttata,atggtaaata
YGR172C	YIP1	chrVII	0	1	0	134	23	101	0	0	1	TTTGTATATA	orf19.3951	TIP1	Ca21chr5_C_albicans_SC5314	0	0	1	109			0	0	0	tgtgtaaaaa,atagtacata
YGR174C	CBP4	chrVII	0	1	0	130	93	27	0	1	0	ACTGTAAATA	orf19.392		Ca21chr1_C_albicans_SC5314	0	1	0	73	20	43	1	0	0	CTTGTATATA
YGR184C	UBR1	chrVII	0	1	0	84	35	39	0	0	1	TTTGTATATA	orf19.2695	UBR1	Ca21chr4_C_albicans_SC5314	0	0	1	104			0	0	0	cctgaatata,aatatatata,tatatatata,tatatatata,tatatatata,tatatatata
YGR202C	PCT1	chrVII	1	1	0	130	80	40	0	0	1	TATGTACATA	orf19.4186	PCT1	Ca21chr4_C_albicans_SC5314	0	1	0	54	12	32	0	0	1	TGTGTATATA
YGR207C		chrVII	0	1	0	117	75	32	0	0	1	TGTGTACATA	orf19.6612		Ca21chrR_C_albicans_SC5314	0	0	1	122			0	0	0	taagtatata,agtatatata,tatatatata,tatatatata,tatatatata,tatatatata
YGR215W	RSM27	chrVII	0	1	0	95	48	37	1	0	0	CATGTACATA	orf19.3297		Ca21chr1_C_albicans_SC5314	0	1	0	70	27	33	1	0	0	CTTGTACATA
YGR220C	MRPL9	chrVII	0	1	0	75	30	35	1	0	0	CATGTACATA	orf19.7485		Ca21chrR_C_albicans_SC5314	0	1	0	68	19	39	0	0	1	TTTGTATATA
YGR227W	DIE2	chrVII	0	1	0	171	95	66	0	0	1	TTTGTATATA	orf19.6971	DIE2	Ca21chr3_C_albicans_SC5314	0	1	0	111	32	69	0	1	0	AATGTATATA
YGR255C	COQ6	chrVII	0	1	0	57	4	43	0	0	1	TATGTAAATA	orf19.3058	COQ6	Ca21chr1_C_albicans_SC5314	0	0	3	48			0	0	0	agtgtagttt,ttgttatatt,atattaaaga
YGR257C	MTM1	chrVII	0	1	0	81	7	64	1	0	0	CTTGTAAATA	orf19.417	MTM1	Ca21chr1_C_albicans_SC5314	0	1	0	105	59	36	1	0	0	CATGTACATA
YGR266W		chrVII	0	1	0	230	95	125	0	1	0	AATGTATATA	orf19.3983		Ca21chr5_C_albicans_SC5314	0	0	1	106			0	0	0	actttatata,tttatatata,tatatatata,tatatatata,tatatatata,tatatatata,tatatatata,tatatatata
YHL004W	MRP4	chrVIII	0	1	0	115	34	71	1	0	0	CTTGTACATA	orf19.5747		Ca21chr6_C_albicans_SC5314	0	1	0	85	35	40	0	0	1	TTTGTAAATA
YHL014C	YLF2	chrVIII	0	1	0	145	16	119	1	0	0	CTTGTAAATA	orf19.2128		Ca21chr6_C_albicans_SC5314	0	0	1	23			0	0	0	aatgtacatt
YHR005C-A	TIM10	chrVIII	0	1	0	138	101	27	1	0	0	CCTGTATATA	orf19.4577.3	TIM10	Ca21chr4_C_albicans_SC5314	0	1	0	97	27	60	1	0	0	CATGTATATA
YHR011W	DIA4	chrVIII	0	1	0	61	13	38	1	0	0	CTTGTAAATA	orf19.1201		Ca21chr6_C_albicans_SC5314	0	1	0	51	12	29	0	1	0	ACTGTAAATA
YHR023W	MYO1	chrVIII	0	1	0	103	65	28	0	0	1	TTTGTATATA	orf19.6294	MYO1	Ca21chr5_C_albicans_SC5314	0	0	1	43			0	0	0	aatatacata,tatatacata
YHR024C	MAS2	chrVIII	0	1	0	245	212	23	0	0	1	TCTGTATATA	orf19.6295	MAS2	Ca21chr5_C_albicans_SC5314	0	1	0	97	18	69	1	0	0	CTTGTATATA
YHR026W	VMA16	chrVIII	0	1	0	147	95	42	0	0	1	TATGTATATA	orf19.4954		Ca21chr1_C_albicans_SC5314	0	0	2	86			0	0	0	attttgaata
YHR028C	DAP2	chrVIII	0	1	0	106	60	36	0	0	1	TATGTATATA	orf19.4322	DAP2	Ca21chr5_C_albicans_SC5314	0	0	1	90			0	0	0	tttatatata,tatatatata,tatatatata,tatatatata,tatatatata,agtgtatatt
YHR029C	YHI9	chrVIII	0	1	0	80	46	24	0	0	1	TATGTATATA	orf19.5620		Ca21chr6_C_albicans_SC5314	0	0	2	150			0	0	0	acttgatata,aatttatcta,aatttattta,tttgtttaga,tgtttagata
YHR038W	RRF1	chrVIII	0	1	0	97	39	48	1	0	0	CTTGTACATA	orf19.477		Ca21chrR_C_albicans_SC5314	0	1	0	44	17	17	0	0	1	TATGTATATA
YHR048W	YHK8	chrVIII	0	1	0	243	199	34	0	1	0	ATTGTATATA	orf19.3395		Ca21chr6_C_albicans_SC5314	0	0	2	30			0	0	0	aatataaatt
YHR049W	FSH1	chrVIII	0	1	0	133	77	46	0	0	1	TATGTATATA	orf19.6717		Ca21chr3_C_albicans_SC5314	0	0	2	38			0	0	0	attttataga
YHR052W	CIC1	chrVIII	0	1	0	141	79	52	0	0	1	TATGTATATA	orf19.124	CIC1	Ca21chr6_C_albicans_SC5314	0	0	1	210			0	0	0	attctaaata
YHR059W	FYV4	chrVIII	0	1	0	102	62	30	1	0	0	CTTGTAAATA	orf19.3357		Ca21chr1_C_albicans_SC5314	0	1	0	182	140	32	0	1	0	ATTGTAAATA
YHR076W	PTC7	chrVIII	0	1	0	147	28	109	0	1	0	AGTGTAAATA	orf19.5661	PTC7	Ca21chr4_C_albicans_SC5314	0	0	2	37			0	0	0	agtgtagaga,agagaatata
YHR086W	NAM8	chrVIII	0	1	0	134	6	118	1	0	0	CGTGTATATA	orf19.1876		Ca21chr2_C_albicans_SC5314	0	0	1	32			0	0	0	aatgtatatc
YHR102W	KIC1	chrVIII	1	1	0	88	27	51	0	0	1	TATGTACATA	orf19.191	KIC1	Ca21chr2_C_albicans_SC5314	0	0	1	94			0	0	0	attttatata,tttatatata,tatatatata,tatatatata,tatatatata,tatatatata,tatatatata,tatatatata,tatatatata
YHR109W	CTM1	chrVIII	0	1	0	73	18	45	1	0	0	CTTGTATATA	orf19.7612	CTM1	Ca21chrR_C_albicans_SC5314	0	0	2	72			0	0	0	aaagtataga,atagtatgta,tatgtagatt,attttcaata,tttcaatata,aatataatta,ttagtatatc
YHR116W	COX23	chrVIII	0	1	0	166	128	28	0	0	1	TATGTAAATA	orf19.3244		Ca21chrR_C_albicans_SC5314	0	1	0	136	38	88	1	0	0	CTTGTATATA
YHR120W	MSH1	chrVIII	0	1	0	66	19	37	0	1	0	ATTGTATATA	orf19.496		Ca21chrR_C_albicans_SC5314	0	0	2	40			0	0	0	atcgtatatt
YHR147C	MRPL6	chrVIII	0	1	0	136	83	43	1	0	0	CTTGTAAATA	orf19.7486	MRPL6	Ca21chrR_C_albicans_SC5314	0	1	0	88	47	31	1	0	0	CTTGTATATA
YHR168W	MTG2	chrVIII	0	1	0	224	120	94	0	1	0	ATTGTAAATA	orf19.6653	MTG2	Ca21chrR_C_albicans_SC5314	0	1	0	115	62	43	1	0	0	CATGTATATA
YHR176W	FMO1	chrVIII	0	1	0	109	64	35	1	0	0	CATGTATATA	orf19.3307		Ca21chr1_C_albicans_SC5314	0	0	2	127			0	0	0	taagtataga,agtatagata,attgtttaca,tgtttacatc
YHR194W	MDM31	chrVIII	0	1	0	93	22	61	0	0	1	TCTGTACATA	orf19.2987		Ca21chr1_C_albicans_SC5314	0	1	0	83	18	55	0	0	1	TTTGTATATA
YHR197W	RIX1	chrVIII	0	1	0	108	62	36	0	1	0	ATTGTACATA	orf19.6862		Ca21chr4_C_albicans_SC5314	0	0	1	113			0	0	0	tttgtgtata
YIL022W	TIM44	chrIX	0	1	0	230	50	170	1	0	0	CTTGTAAATA	orf19.5444	TIM44	Ca21chr3_C_albicans_SC5314	0	1	0	43	4	29	1	0	0	CTTGTATATA
YIL039W	TED1	chrIX	0	1	0	103	52	41	0	0	1	TATGTATATA	orf19.5418		Ca21chr3_C_albicans_SC5314	0	0	1	97			0	0	0	cttatacata
YIL070C	MAM33	chrIX	0	1	0	126	61	55	0	1	0	ACTGTAAATA	orf19.7187	MAM33	Ca21chr7_C_albicans_SC5314	0	1	0	103	60	33	1	0	0	CTTGTATATA
YIL075C	RPN2	chrIX	0	1	0	99	63	26	0	1	0	AGTGTACATA	orf19.5260	RPN2	Ca21chr1_C_albicans_SC5314	0	0	1	70			0	0	0	aatgtataga
YIL077C		chrIX	0	1	0	131	32	89	0	0	1	TTTGTATATA	orf19.5688		Ca21chr5_C_albicans_SC5314	0	0	3	44			0	0	0	tttataaaat,aatgcgaaaa,tgcgaaaaaa,tctcgacaaa
YIL093C	RSM25	chrIX	0	1	0	150	36	104	1	0	0	CCTGTATATA	orf19.4751		Ca21chr1_C_albicans_SC5314	0	1	0	82	39	33	0	0	1	TCTGTAAATA
YIL098C	FMC1	chrIX	0	1	0	90	27	53	0	0	1	TTTGTAAATA	orf19.4825		Ca21chr1_C_albicans_SC5314	0	1	0	52	35	7	0	1	0	ACTGTACATA
YIL134W	FLX1	chrIX	0	1	0	71	30	31	1	0	0	CTTGTAAATA	orf19.6532		Ca21chr7_C_albicans_SC5314	0	0	2	103			0	0	0	tatttattta,tagttatata,attttataga
YIL151C		chrIX	0	1	0	49	0	39	0	0	1	TATGTATATA	orf19.4686		Ca21chr4_C_albicans_SC5314	0	0	1	209			0	0	0	catatatata,tatatatata,tatatacata,catgtgtata
YIL157C	COA1	chrIX	0	1	0	179	21	148	0	0	1	TCTGTAAATA	orf19.5296		Ca21chr4_C_albicans_SC5314	0	0	1	78			0	0	0	tatggatata
YIR004W	DJP1	chrIX	0	1	0	115	74	31	0	1	0	AATGTATATA	orf19.991	DJP1	Ca21chr1_C_albicans_SC5314	0	0	2	45			0	0	0	aatgttatta
YJL003W	COX16	chrX	0	1	0	191	110	71	0	1	0	ATTGTAAATA	orf19.7665		Ca21chrR_C_albicans_SC5314	0	2	0	46	14	13	1	1	0	CGTGTAAATA,AATGTACATA
YJL016W		chrX	0	1	0	102	39	53	0	1	0	AGTGTATATA	orf19.5799		Ca21chr2_C_albicans_SC5314	0	0	1	177			0	0	0	cttgtttata,tgtttatata,tttatatata,tatatacata,catatatata
YJL031C	BET4	chrX	0	1	0	106	27	69	0	0	1	TATGTATATA	orf19.1039	BET4	Ca21chr1_C_albicans_SC5314	0	0	1	104			0	0	0	tttgtaaatc,tatgaatata,aatataaata
YJL046W	AIM22	chrX	0	1	0	70	22	38	1	0	0	CTTGTAAATA	orf19.5566		Ca21chr6_C_albicans_SC5314	0	1	0	201	177	14	0	1	0	AATGTACATA
YJL063C	MRPL8	chrX	0	1	0	80	24	46	1	0	0	CTTGTAAATA	orf19.6129	MRPL8	Ca21chrR_C_albicans_SC5314	0	2	0	86	18	41	1	0	1	CTTGTAAATA,TTTGTAAATA
YJL068C		chrX	1	1	0	110	40	60	0	0	1	TATGTACATA	orf19.6596		Ca21chrR_C_albicans_SC5314	0	0	2	71			0	0	0	aatttataga,tttattaata
YJL072C	PSF2	chrX	0	1	0	149	44	95	0	0	1	TATGTATATA	orf19.57	PSF2	Ca21chr1_C_albicans_SC5314	0	0	2	44			0	0	0	aaagtataaa,agtataaaga
YJL074C	SMC3	chrX	0	1	0	116	16	90	0	0	1	TTTGTATATA	orf19.262	SMC3	Ca21chr3_C_albicans_SC5314	0	0	2	68			0	0	0	attttaaatc
YJL124C	LSM1	chrX	0	1	0	234	140	84	0	0	1	TTTGTATATA	orf19.7290		Ca21chrR_C_albicans_SC5314	0	0	3	21			0	0	0	tgtatatcaa
YJL143W	TIM17	chrX	0	1	0	208	157	41	1	0	0	CATGTACATA	orf19.150	TIM17	Ca21chr2_C_albicans_SC5314	0	1	0	324	287	27	1	0	0	CTTGTACATA
YJL180C	ATP12	chrX	0	1	0	104	70	24	0	0	1	TCTGTAAATA	orf19.3686		Ca21chr1_C_albicans_SC5314	0	1	0	76	32	34	0	1	0	ATTGTATATA
YJL184W	GON7	chrX	0	1	0	75	22	43	0	1	0	AGTGTATATA	orf19.3688		Ca21chr1_C_albicans_SC5314	0	0	1	76			0	0	0	attgaatata
YJL205C	NCE101	chrX	0	1	0	117	39	68	0	0	1	TATGTAAATA	orf19.3181.1		Ca21chr5_C_albicans_SC5314	0	0	2	167			0	0	0	attgaattta,aatttattta,catttataca,cttttatatc,atttcatata
YJL208C	NUC1	chrX	0	1	0	116	12	94	0	1	0	ACTGTAAATA	orf19.967		Ca21chr5_C_albicans_SC5314	0	0	2	51			0	0	0	agagtcaata,agtcaatata,aatggatatt,attataaaaa
YJR010C-A	SPC1	chrX	0	1	0	240	208	22	0	1	0	AATGTACATA	orf19.1795.1		Ca21chr4_C_albicans_SC5314	0	0	1	105			0	0	0	aatgtatatc
YJR013W	GPI14	chrX	0	1	0	94	55	29	0	0	1	TGTGTAAATA	orf19.4581		Ca21chr4_C_albicans_SC5314	0	0	2	44			0	0	0	aatttgcata,tttgcataga
YJR034W	PET191	chrX	0	1	0	71	17	44	1	0	0	CCTGTAAATA	orf19.5394.1		Ca21chr3_C_albicans_SC5314	0	1	0	139	67	62	1	0	0	CTTGTATATA
YJR057W	CDC8	chrX	0	1	0	77	5	62	0	0	1	TCTGTACATA	orf19.1137		Ca21chr1_C_albicans_SC5314	0	0	3	42			0	0	0	tgtttgcaaa,tttgcaaaat,ttgcaaaata,caaagatata,aagatataca,gatatacatg
YJR080C	AIM24	chrX	0	1	0	126	91	25	0	0	1	TATGTATATA	orf19.3154		Ca21chr3_C_albicans_SC5314	0	0	1	48			0	0	0	tctgtaagta
YJR100C	AIM25	chrX	0	1	0	75	23	42	0	0	1	TCTGTAAATA	orf19.3929		Ca21chr5_C_albicans_SC5314	0	0	1	44			0	0	0	aatgtatgta
YJR101W	RSM26	chrX	0	1	0	155	85	60	0	1	0	ACTGTAAATA	orf19.3938		Ca21chr5_C_albicans_SC5314	0	1	0	72	24	38	1	0	0	CTTGTATATA
YJR113C	RSM7	chrX	0	1	0	76	19	47	1	0	0	CCTGTACATA	orf19.4018		Ca21chr5_C_albicans_SC5314	0	2	0	39	9	6	0	1	1	TCTGTACATA,AATGTAAATA
YJR122W	IBA57	chrX	0	1	0	56	15	31	1	0	0	CTTGTAAATA	orf19.318		Ca21chr3_C_albicans_SC5314	0	1	0	69	19	40	1	0	0	CGTGTACATA
YJR124C		chrX	0	1	0	117	70	37	0	1	0	AATGTAAATA	orf19.3218		Ca21chr5_C_albicans_SC5314	0	0	1	76			0	0	0	tatataaata
YJR135W-A	TIM8	chrX	0	1	0	99	50	39	0	0	1	TCTGTAAATA	orf19.6183	TIM8	Ca21chr3_C_albicans_SC5314	1	1	0	47	9	28	0	0	1	TATGTACATA
YJR140C	HIR3	chrX	0	1	0	207	110	87	0	0	1	TATGTAAATA	orf19.6719		Ca21chr3_C_albicans_SC5314	0	0	2	109			0	0	0	atcgtataca,attttattta
YJR143C	PMT4	chrX	0	1	0	127	94	23	0	0	1	TGTGTATATA	orf19.4109	PMT4	Ca21chr2_C_albicans_SC5314	0	0	1	112			0	0	0	tttgtttata,tttgtatatg
YKL003C	MRP17	chrXI	0	1	0	106	38	58	1	0	0	CATGTAAATA	orf19.947	MRP17	Ca21chr5_C_albicans_SC5314	0	1	0	172	119	43	1	0	0	CTTGTACATA
YKL006C-A	SFT1	chrXI	0	1	0	71	25	36	0	1	0	AATGTACATA	orf19.3234.1	SFT1	Ca21chrR_C_albicans_SC5314	0	0	1	27			0	0	0	tatatatata
YKL040C	NFU1	chrXI	0	1	0	258	51	197	0	0	1	TGTGTATATA	orf19.2067		Ca21chr2_C_albicans_SC5314	0	0	2	99			0	0	0	attatacatt,attattaata,cacgtattta,tatttattta,tatttattta,tatttattta
YKL053C-A	MDM35	chrXI	0	1	0	114	35	69	1	0	0	CATGTAAATA	orf19.4676		Ca21chr4_C_albicans_SC5314	0	1	0	170	137	23	1	0	0	CTTGTAAATA
YKL078W	DHR2	chrXI	0	1	0	86	24	52	0	1	0	ATTGTATATA	orf19.107		Ca21chr6_C_albicans_SC5314	0	0	2	51			0	0	0	aatattaata,aatgcatatt
YKL087C	CYT2	chrXI	0	1	0	129	15	104	1	0	0	CCTGTAAATA	orf19.4578	CYT2	Ca21chr4_C_albicans_SC5314	0	1	0	120	91	19	1	0	0	CTTGTATATA
YKL135C	APL2	chrXI	0	1	0	140	86	44	0	0	1	TGTGTATATA	orf19.231	APL2	Ca21chr3_C_albicans_SC5314	0	0	1	109			0	0	0	cttgtctata,tgtctatata,tctatatata,tatatatata,tatatatata,tatatatata,tgtgtgtata,tgtgtatatt
YKL137W	CMC1	chrXI	0	1	0	114	58	46	1	0	0	CTTGTACATA	orf19.1483		Ca21chr2_C_albicans_SC5314	0	1	0	110	55	45	0	0	1	TTTGTACATA
YKL138C	MRPL31	chrXI	0	1	0	121	40	71	0	0	1	TCTGTATATA	orf19.1485		Ca21chr2_C_albicans_SC5314	0	1	0	194	126	58	0	1	0	ACTGTAAATA
YKL148C	SDH1	chrXI	0	1	0	194	96	88	0	0	1	TTTGTATATA	orf19.440	SDH1	Ca21chr1_C_albicans_SC5314	0	1	0	51	32	9	0	1	0	ATTGTACATA
YKL165C	MCD4	chrXI	0	1	0	79	17	52	0	0	1	TATGTATATA	orf19.5244	MCD4	Ca21chr1_C_albicans_SC5314	0	0	3	54			0	0	0	ttagataata
YKL167C	MRP49	chrXI	0	1	0	210	22	178	1	0	0	CATGTATATA	orf19.6503		Ca21chr7_C_albicans_SC5314	0	0	2	61			0	0	0	attataaaaa
YKL170W	MRPL38	chrXI	0	1	0	136	93	33	1	0	0	CCTGTATATA	orf19.5684		Ca21chr5_C_albicans_SC5314	0	1	0	34	2	22	1	0	0	CATGTATATA
YKL171W	NNK1	chrXI	0	1	0	150	107	33	0	0	1	TATGTAAATA	orf19.846		Ca21chr2_C_albicans_SC5314	0	0	2	51			0	0	0	aaggtaatta
YKL172W	EBP2	chrXI	0	1	0	101	20	71	0	1	0	ACTGTATATA	orf19.4492		Ca21chr2_C_albicans_SC5314	0	0	1	70			0	0	0	tgtataaata
YKL192C	ACP1	chrXI	0	1	0	138	58	70	0	0	1	TATGTATATA	orf19.819		Ca21chr2_C_albicans_SC5314	0	0	2	109			0	0	0	aaagtagata,tttgaaacta
YKL194C	MST1	chrXI	0	1	0	169	23	136	1	0	0	CCTGTAAATA	orf19.2984	MST1	Ca21chr1_C_albicans_SC5314	0	1	0	53	3	40	1	0	0	CCTGTACATA
YKL195W	MIA40	chrXI	0	1	0	127	53	64	1	0	0	CATGTAAATA	orf19.2977	MIA40	Ca21chr1_C_albicans_SC5314	0	1	0	84	52	22	0	0	1	TTTGTAAATA
YKL204W	EAP1	chrXI	0	1	0	178	106	62	0	0	1	TTTGTATATA	orf19.7034		Ca21chr7_C_albicans_SC5314	0	0	1	138			0	0	0	cttgttcata
YKL210W	UBA1	chrXI	0	1	0	102	48	44	0	0	1	TATGTATATA	orf19.7438	UBA1	Ca21chr3_C_albicans_SC5314	0	0	2	70			0	0	0	atttgatata,gatataaata,tttagatata
YKR006C	MRPL13	chrXI	0	1	0	94	44	40	1	0	0	CCTGTACATA	orf19.5235		Ca21chr1_C_albicans_SC5314	0	1	0	67	25	32	1	0	0	CTTGTAAATA
YKR014C	YPT52	chrXI	0	1	0	227	133	84	0	1	0	ATTGTACATA	orf19.7216	YPT52	Ca21chr1_C_albicans_SC5314	0	0	2	55			0	0	0	atttgatata
YKR016W	FCJ1	chrXI	0	1	0	261	184	67	0	0	1	TGTGTATATA	orf19.4396		Ca21chrR_C_albicans_SC5314	0	0	1	117			0	0	0	tccgtatata,cgtatatata
YKR048C	NAP1	chrXI	0	1	0	138	81	47	0	0	1	TATGTATATA	orf19.7501	NAP1	Ca21chrR_C_albicans_SC5314	0	1	0	104	42	52	0	0	1	TTTGTATATA
YKR063C	LAS1	chrXI	0	1	0	136	70	56	1	0	0	CATGTATATA	orf19.4120	LAS1	Ca21chr2_C_albicans_SC5314	0	1	0	35	13	12	0	1	0	AATGTATATA
YKR065C	PAM17	chrXI	0	1	0	119	32	77	0	0	1	TCTGTATATA	orf19.240	PAM17	Ca21chr3_C_albicans_SC5314	0	1	0	278	79	189	1	0	0	CGTGTAAATA
YKR067W	GPT2	chrXI	0	1	0	170	40	120	0	0	1	TTTGTAAATA	orf19.5815	SCT2	Ca21chr2_C_albicans_SC5314	0	0	1	128			0	0	0	ctagtaaata,tgtgtaatta
YKR085C	MRPL20	chrXI	0	1	0	63	24	29	1	0	0	CGTGTAAATA	orf19.2639		Ca21chr5_C_albicans_SC5314	1	2	0	168	88	42	0	1	1	TATGTACATA,AGTGTATATA
YKR095W-A	PCC1	chrXI	0	1	0	120	19	91	0	1	0	AGTGTACATA	orf19.2907.1		Ca21chr4_C_albicans_SC5314	0	0	1	243			0	0	0	tatgtacatt
YKR097W	PCK1	chrXI	0	1	0	250	185	55	0	0	1	TATGTATATA	orf19.7514	PCK1	Ca21chrR_C_albicans_SC5314	0	0	1	104			0	0	0	tttttatata,catatatata
YLL011W	SOF1	chrXII	0	1	0	80	18	52	0	0	1	TCTGTATATA	orf19.5407	SOF1	Ca21chr3_C_albicans_SC5314	0	0	2	96			0	0	0	agtgtatttt,atagtatatt,agttttaata,tctgaacaaa
YLL041C	SDH2	chrXII	0	1	0	369	195	164	0	0	1	TCTGTATATA	orf19.637	SDH2	Ca21chrR_C_albicans_SC5314	0	0	2	159			0	0	0	aaggtaaaaa,tctttacatt,attgcatgta,catgtagaaa,cctttattta,tatttattta
YLR008C	PAM18	chrXII	0	1	0	271	140	121	1	0	0	CTTGTAAATA	orf19.4190	PAM18	Ca21chr4_C_albicans_SC5314	0	0	1	157			0	0	0	gctgtaaata
YLR058C	SHM2	chrXII	0	1	0	146	76	60	0	0	1	TATGTATATA	orf19.5750	SHM2	Ca21chr6_C_albicans_SC5314	0	0	1	39			0	0	0	taagtaaata
YLR064W	PER33	chrXII	0	1	0	83	31	42	0	0	1	TTTGTATATA	orf19.4525		Ca21chr1_C_albicans_SC5314	0	0	2	127			0	0	0	attgtgtaga,tgtgtagaaa,catgtacaat,aatatatgta,tatgtaattt
YLR067C	PET309	chrXII	0	1	0	82	48	24	1	0	0	CATGTAAATA	orf19.4929		Ca21chr1_C_albicans_SC5314	0	2	0	93	22	31	1	0	1	CATGTATATA,TTTGTATATA
YLR077W	FMP25	chrXII	0	1	0	159	65	84	1	0	0	CATGTATATA	orf19.2938		Ca21chr1_C_albicans_SC5314	0	1	0	98	60	28	0	0	1	TATGTATATA
YLR115W	CFT2	chrXII	0	1	0	144	101	33	0	0	1	TCTGTATATA	orf19.325		Ca21chr3_C_albicans_SC5314	0	1	0	56	20	26	1	0	0	CTTGTATATA
YLR191W	PEX13	chrXII	0	1	0	111	54	47	0	1	0	AATGTAAATA	orf19.7282	PEX13	Ca21chrR_C_albicans_SC5314	0	0	2	30			0	0	0	attataaaca
YLR193C	UPS1	chrXII	0	1	0	172	89	73	0	1	0	ATTGTAAATA	orf19.6600		Ca21chrR_C_albicans_SC5314	0	0	2	330			0	0	0	aatgataata,attgaattta,aatttattta,tatttattta,tatttattta,aatggaaaaa,aatgaatatg,aggttaaata,ataataaata,ataggatata,tatggaaaca,ttggtatatt,tttggaaaca
YLR195C	NMT1	chrXII	0	1	0	73	30	33	1	0	0	CGTGTACATA	orf19.4641	NMT1	Ca21chr4_C_albicans_SC5314	0	0	3	16			0	0	0	agtgaaactt
YLR224W		chrXII	0	1	0	86	31	45	0	0	1	TGTGTATATA	orf19.5587		Ca21chr6_C_albicans_SC5314	0	0	1	68			0	0	0	agtgtatatt
YLR253W		chrXII	0	1	0	91	19	62	1	0	0	CTTGTAAATA	orf19.4144		Ca21chr5_C_albicans_SC5314	0	0	2	48			0	0	0	cttatctata,tatctatatt
YLR283W		chrXII	0	1	0	51	15	26	0	0	1	TCTGTACATA	orf19.811		Ca21chr2_C_albicans_SC5314	0	0	2	151			0	0	0	aatttataca,aatgtatgca
YLR312W-A	MRPL15	chrXII	0	1	0	99	58	31	0	0	1	TCTGTAAATA	orf19.3755		Ca21chr1_C_albicans_SC5314	0	1	0	204	158	36	0	0	1	TTTGTACATA
YLR319C	BUD6	chrXII	0	1	0	184	132	42	0	0	1	TATGTATATA	orf19.5087	BUD6	Ca21chr1_C_albicans_SC5314	0	0	1	223			0	0	0	agtgtattta,tatttatata,tgtgtaatta
YLR382C	NAM2	chrXII	0	1	0	81	30	41	1	0	0	CTTGTAAATA	orf19.5705	NAM2	Ca21chr6_C_albicans_SC5314	0	1	0	59	20	29	1	0	0	CTTGTATATA
YLR395C	COX8	chrXII	0	1	0	292	29	253	0	0	1	TGTGTACATA	orf19.5213.1	COX8	Ca21chr2_C_albicans_SC5314	0	0	1	139			0	0	0	tatctaaata,aatatacata
YLR405W	DUS4	chrXII	0	1	0	145	43	92	0	1	0	ATTGTATATA	orf19.966	DUS4	Ca21chr5_C_albicans_SC5314	0	0	2	58			0	0	0	tttgttttta,aatttctata,tctataacta,catttctata,tttctatatt
YLR421C	RPN13	chrXII	0	1	0	235	161	64	0	0	1	TATGTATATA	orf19.1058		Ca21chr1_C_albicans_SC5314	0	0	1	65			0	0	0	caagtaaata
YLR429W	CRN1	chrXII	0	1	0	122	72	40	0	1	0	AATGTACATA	orf19.6534.2	CRN1	Ca21chr7_C_albicans_SC5314	0	0	1	116			0	0	0	actataaata
YLR439W	MRPL4	chrXII	0	1	0	148	25	113	1	0	0	CCTGTAAATA	orf19.6136		Ca21chrR_C_albicans_SC5314	0	1	0	63	4	49	0	0	1	TTTGTACATA
YML009C	MRPL39	chrXIII	0	1	0	194	76	108	1	0	0	CCTGTAAATA	orf19.7409.1		Ca21chr3_C_albicans_SC5314	0	1	0	71	19	42	0	0	1	TTTGTAAATA
YML025C	YML6	chrXIII	0	1	0	112	78	24	0	0	1	TCTGTAAATA	orf19.7019	YML6	Ca21chr7_C_albicans_SC5314	0	1	0	102	60	32	1	0	0	CATGTATATA
YML035C	AMD1	chrXIII	0	1	0	167	14	143	1	0	0	CATGTATATA	orf19.891		Ca21chr2_C_albicans_SC5314	0	0	2	277			0	0	0	tatgcgcata,aatgtttatg,tttgtatgtt,attgaataaa
YML043C	RRN11	chrXIII	0	1	0	324	83	231	1	0	0	CATGTATATA	orf19.718	RRN11	Ca21chrR_C_albicans_SC5314	1	1	0	89	27	52	0	0	1	TATGTACATA
YML050W	AIM32	chrXIII	0	1	0	124	76	38	1	0	0	CTTGTACATA	orf19.612		Ca21chrR_C_albicans_SC5314	0	0	1	75			0	0	0	cttgcatata
YML057W	CMP2	chrXIII	0	1	0	114	17	87	0	1	0	ACTGTACATA	orf19.6033	CMP1	Ca21chr1_C_albicans_SC5314	0	0	1	104			0	0	0	tttttatata,aatctatata,tctatatata,tatatatata,tatatatata,tatatatata,tatttatata,tttatatata
YML081C-A	ATP18	chrXIII	0	1	0	123	61	52	0	0	1	TTTGTATATA	orf19.2066.1	ATP18	Ca21chr2_C_albicans_SC5314	0	0	1	174			0	0	0	catatatata,tatatatata,cttttacata
YML092C	PRE8	chrXIII	0	1	0	105	59	36	0	0	1	TGTGTATATA	orf19.7335	PRE8	Ca21chrR_C_albicans_SC5314	0	0	2	35			0	0	0	aaaataaata,aataaatata,cgtttaaaaa
YML110C	COQ5	chrXIII	0	1	0	283	203	70	0	1	0	ACTGTACATA	orf19.3577	COQ5	Ca21chr2_C_albicans_SC5314	0	1	0	113	56	47	1	0	0	CATGTACATA
YMR002W	MIC17	chrXIII	0	1	0	243	198	35	0	0	1	TATGTAAATA	orf19.93		Ca21chr6_C_albicans_SC5314	0	0	1	118			0	0	0	cttgtatgta,attataaata
YMR012W	CLU1	chrXIII	0	1	0	114	57	47	1	0	0	CTTGTATATA	orf19.51		Ca21chr1_C_albicans_SC5314	0	2	0	67	23	24	1	0	1	TTTGTATATA,CCTGTAAATA
YMR016C	SOK2	chrXIII	1	1	0	142	60	72	0	0	1	TATGTACATA	orf19.610	EFG1	Ca21chrR_C_albicans_SC5314	0	0	1	148			0	0	0	cgtgtacatc
YMR019W	STB4	chrXIII	0	1	0	102	59	33	0	1	0	ATTGTATATA	orf19.4288	CTA7	Ca21chr5_C_albicans_SC5314	0	0	2	73			0	0	0	ctagtattta,caagaatata
YMR024W	MRPL3	chrXIII	0	1	0	144	50	84	1	0	0	CTTGTACATA	orf19.5064	MRPL3	Ca21chr1_C_albicans_SC5314	0	2	0	236	25	32	0	0	1	TCTGTAAATA,TCTGTAAATA
YMR034C		chrXIII	0	1	0	103	47	46	0	0	1	TATGTATATA	orf19.5663	RCH1	Ca21chr4_C_albicans_SC5314	0	0	1	43			0	0	0	actttacata
YMR048W	CSM3	chrXIII	0	1	0	105	66	29	0	0	1	TGTGTAAATA	orf19.4105		Ca21chr2_C_albicans_SC5314	0	2	0	88	12	53	1	0	0	CGTGTATATA,CATGTACATA
YMR064W	AEP1	chrXIII	0	1	0	117	75	32	0	1	0	AATGTAAATA	orf19.102		Ca21chr6_C_albicans_SC5314	0	1	0	78	23	45	0	0	1	TCTGTAAATA
YMR076C	PDS5	chrXIII	0	1	0	132	96	26	0	0	1	TGTGTATATA	orf19.2216	PDS5	Ca21chr2_C_albicans_SC5314	0	0	2	110			0	0	0	attttattta,aatatgtata,tatgtataat,tctttctata,tttctatatc
YMR077C	VPS20	chrXIII	0	1	0	154	36	108	0	1	0	AATGTAAATA	orf19.897	VPS20	Ca21chr2_C_albicans_SC5314	0	0	1	97			0	0	0	catttacata,aatatacata
YMR089C	YTA12	chrXIII	0	1	0	207	130	67	1	0	0	CATGTAAATA	orf19.2057		Ca21chr2_C_albicans_SC5314	0	1	0	95	36	49	1	0	0	CTTGTATATA
YMR098C	ATP25	chrXIII	0	1	0	44	5	29	1	0	0	CCTGTATATA	orf19.2387		Ca21chrR_C_albicans_SC5314	0	0	1	68			0	0	0	gatgtatata
YMR115W	MGR3	chrXIII	0	1	0	120	47	63	0	1	0	ACTGTACATA	orf19.4357		Ca21chrR_C_albicans_SC5314	0	0	1	37			0	0	0	taagtaaata,aatgtgaata
YMR124W		chrXIII	0	1	0	80	16	54	0	1	0	ATTGTATATA	orf19.6871		Ca21chr2_C_albicans_SC5314	0	0	1	89			0	0	0	aatttatata
YMR157C	AIM36	chrXIII	0	1	0	103	52	41	0	0	1	TATGTATATA	orf19.1546		Ca21chr2_C_albicans_SC5314	0	2	0	48	8	17	1	0	1	TATGTATATA,CATGTAAATA
YMR158W	MRPS8	chrXIII	0	1	0	89	54	25	1	0	0	CATGTAAATA	orf19.1545		Ca21chr2_C_albicans_SC5314	0	1	0	71	27	34	1	0	0	CTTGTAAATA
YMR166C		chrXIII	0	1	0	224	181	33	0	0	1	TTTGTATATA	orf19.4159		Ca21chr4_C_albicans_SC5314	0	1	0	53	7	36	0	0	1	TTTGTAAATA
YMR179W	SPT21	chrXIII	0	1	0	115	30	75	1	0	0	CATGTATATA	orf19.4301		Ca21chr5_C_albicans_SC5314	0	0	2	46			0	0	0	acgttaaata,agtacaaata
YMR188C	MRPS17	chrXIII	0	1	0	118	53	55	0	0	1	TCTGTAAATA	orf19.4176		Ca21chr4_C_albicans_SC5314	0	1	0	115	25	80	0	0	1	TTTGTACATA
YMR201C	RAD14	chrXIII	0	1	0	167	8	149	0	0	1	TATGTATATA	orf19.6517	RAD14	Ca21chr7_C_albicans_SC5314	0	0	1	137			0	0	0	gatgtaaata
YMR203W	TOM40	chrXIII	0	1	0	222	144	68	0	0	1	TATGTATATA	orf19.6524	TOM40	Ca21chr7_C_albicans_SC5314	0	0	3	70			0	0	0	aaagaaaaaa,aagaaaaata,cgttttcatt,cattttcatt
YMR225C	MRPL44	chrXIII	0	1	0	159	85	64	1	0	0	CCTGTAAATA	orf19.639.1		Ca21chrR_C_albicans_SC5314	0	1	0	70	4	56	1	0	0	CATGTACATA
YMR261C	TPS3	chrXIII	0	1	0	149	108	31	0	0	1	TATGTATATA	orf19.5348	TPS3	Ca21chr2_C_albicans_SC5314	0	0	2	51			0	0	0	cttgtcttta,tgtctttata
YMR267W	PPA2	chrXIII	0	1	0	159	43	106	1	0	0	CTTGTATATA	orf19.4807		Ca21chr1_C_albicans_SC5314	0	0	1	219			0	0	0	cttgtttata,tttgtatgta
YMR269W	TMA23	chrXIII	0	1	0	62	14	38	0	0	1	TATGTAAATA	orf19.2564		Ca21chrR_C_albicans_SC5314	0	0	2	169			0	0	0	attgtgtatt,tgtgtatttg,gttgtataga,agtttgcata,aattgatata
YMR286W	MRPL33	chrXIII	0	1	0	126	55	61	0	0	1	TATGTATATA	orf19.2511.1	MRPL33	Ca21chr3_C_albicans_SC5314	0	1	0	163	100	53	1	0	0	CTTGTACATA
YMR287C	DSS1	chrXIII	0	1	0	107	53	44	1	0	0	CTTGTAAATA	orf19.3624	MSU1	Ca21chr2_C_albicans_SC5314	0	0	3	44			0	0	0	agagtcatta,agtcattata,acttttaaaa
YMR293C	HER2	chrXIII	0	1	0	92	21	61	1	0	0	CATGTAAATA	orf19.3956		Ca21chr5_C_albicans_SC5314	0	1	0	94	38	46	0	0	1	TGTGTATATA
YMR302C	YME2	chrXIII	0	1	0	107	26	71	0	0	1	TCTGTACATA	orf19.4380.1		Ca21chrR_C_albicans_SC5314	0	1	0	89	39	40	1	0	0	CTTGTACATA
YNL005C	MRP7	chrXIV	0	1	0	82	49	23	1	0	0	CCTGTAAATA	orf19.7203	MRP7	Ca21chr7_C_albicans_SC5314	0	1	0	73	28	35	1	0	0	CTTGTAAATA
YNL022C		chrXIV	0	1	0	92	14	68	1	0	0	CATGTATATA	orf19.2604		Ca21chrR_C_albicans_SC5314	0	0	2	251			0	0	0	gttgtaaatt,atggaacata
YNL050C		chrXIV	0	1	0	68	7	51	0	1	0	AATGTATATA	orf19.4730		Ca21chr1_C_albicans_SC5314	0	0	2	31			0	0	0	atattacata
YNL070W	TOM7	chrXIV	0	1	0	141	91	40	1	0	0	CATGTACATA	orf19.6531.1	TOM7	Ca21chr7_C_albicans_SC5314	0	1	0	235	166	59	0	0	1	TGTGTATATA
YNL071W	LAT1	chrXIV	0	1	0	158	63	85	0	0	1	TTTGTATATA	orf19.6561	LAT1	Ca21chr7_C_albicans_SC5314	0	0	1	63			0	0	0	agtggatata
YNL081C	SWS2	chrXIV	0	1	0	183	123	50	1	0	0	CCTGTATATA	orf19.6406		Ca21chrR_C_albicans_SC5314	0	1	0	87	44	33	1	0	0	CATGTATATA
YNL102W	POL1	chrXIV	0	1	0	111	62	39	0	1	0	ACTGTACATA	orf19.5873	POL1	Ca21chr3_C_albicans_SC5314	0	0	2	93			0	0	0	tttgtttatt,aatgtatagg,taggtataca,ggtatacata
YNL111C	CYB5	chrXIV	0	1	0	258	193	55	0	0	1	TATGTATATA	orf19.7049	CYB5	Ca21chr7_C_albicans_SC5314	0	0	2	280			0	0	0	agtattaata,tttgaatatt,ttggtaaaaa,ttttaaaata
YNL121C	TOM70	chrXIV	0	1	0	240	191	39	0	0	1	TCTGTAAATA	orf19.3700	TOM70	Ca21chr7_C_albicans_SC5314	0	1	0	307	155	142	0	0	1	TTTGTATATA
YNL122C		chrXIV	0	1	0	131	81	40	1	0	0	CATGTATATA	orf19.6008.4		Ca21chr1_C_albicans_SC5314	0	1	0	70	7	53	1	0	0	CTTGTAAATA
YNL131W	TOM22	chrXIV	0	1	0	326	285	31	1	0	0	CTTGTACATA	orf19.3696	TOM22	Ca21chr7_C_albicans_SC5314	0	1	0	149	72	67	1	0	0	CTTGTAAATA
YNL137C	NAM9	chrXIV	0	1	0	221	52	159	0	1	0	ACTGTAAATA	orf19.498		Ca21chrR_C_albicans_SC5314	0	2	0	101	14	60	0	0	1	TATGTATATA,TTTGTAAATA
YNL177C	MRPL22	chrXIV	0	1	0	185	133	42	0	0	1	TCTGTAAATA	orf19.3367		Ca21chr4_C_albicans_SC5314	0	1	0	107	59	38	1	0	0	CTTGTAAATA
YNL183C	NPR1	chrXIV	0	1	0	104	34	60	0	0	1	TTTGTATATA	orf19.6232	NPR1	Ca21chr1_C_albicans_SC5314	0	0	3	67			0	0	0	catgagcatt,tgagcattta,agattaaaaa,ttaaaaaata,aaaataaatc,aatccaatta,caattataga,attatagaca
YNL189W	SRP1	chrXIV	0	1	0	143	85	48	0	1	0	AATGTATATA	orf19.5682		Ca21chr5_C_albicans_SC5314	0	0	1	145			0	0	0	aatatacata
YNL201C	PSY2	chrXIV	0	1	0	197	80	107	0	1	0	ATTGTATATA	orf19.3685	PSY2	Ca21chr1_C_albicans_SC5314	0	0	1	83			0	0	0	tatgtattta
YNL230C	ELA1	chrXIV	0	1	0	389	331	48	0	0	1	TATGTATATA	orf19.1028	ELA1	Ca21chr1_C_albicans_SC5314	0	0	2	101			0	0	0	actttataca,attatataca
YNL240C	NAR1	chrXIV	0	1	0	111	20	81	1	0	0	CGTGTACATA	orf19.4757	NAR1	Ca21chr1_C_albicans_SC5314	0	0	2	70			0	0	0	taggtattta,aattgatata,attttataga
YNL241C	ZWF1	chrXIV	0	1	0	202	159	33	0	0	1	TGTGTAAATA	orf19.4754	ZWF1	Ca21chr1_C_albicans_SC5314	0	0	2	90			0	0	0	atagtactta,tatgaatgta,aatgtatgtt,tatgttttta,tattttcata
YNL247W		chrXIV	0	1	0	126	47	69	0	0	1	TATGTATATA	orf19.4931		Ca21chr1_C_albicans_SC5314	0	0	2	43			0	0	0	agcgtttata,actgtacaat
YNL252C	MRPL17	chrXIV	0	1	0	127	86	31	1	0	0	CATGTAAATA	orf19.585		Ca21chr5_C_albicans_SC5314	0	1	0	62	19	33	0	1	0	ACTGTACATA
YNL284C	MRPL10	chrXIV	0	1	0	75	38	27	1	0	0	CTTGTACATA	orf19.3532	MRPL10	Ca21chr2_C_albicans_SC5314	0	1	0	53	7	36	1	0	0	CATGTATATA
YNL306W	MRPS18	chrXIV	0	1	0	88	60	18	1	0	0	CGTGTAAATA	orf19.688		Ca21chr6_C_albicans_SC5314	0	1	0	101	55	36	1	0	0	CTTGTACATA
YNL315C	ATP11	chrXIV	0	1	0	110	53	47	1	0	0	CCTGTAAATA	orf19.6916		Ca21chr7_C_albicans_SC5314	0	1	0	56	16	30	1	0	0	CATGTACATA
YNL329C	PEX6	chrXIV	0	1	0	80	29	41	0	0	1	TTTGTAAATA	orf19.3573	PEX6	Ca21chr2_C_albicans_SC5314	0	0	1	79			0	0	0	agtgaatata
YNR007C	ATG3	chrXIV	0	1	0	303	267	26	0	0	1	TATGTATATA	orf19.6020		Ca21chr1_C_albicans_SC5314	0	0	1	105			0	0	0	attataaata
YNR011C	PRP2	chrXIV	0	1	0	175	78	87	0	0	1	TATGTATATA	orf19.5865		Ca21chr3_C_albicans_SC5314	0	0	1	91			0	0	0	catgaaaata
YNR017W	TIM23	chrXIV	0	1	0	142	77	55	1	0	0	CTTGTATATA	orf19.1361	TIM23	Ca21chr2_C_albicans_SC5314	0	0	1	129			0	0	0	tgtgtatgta,cttgtataaa,tttgtatgta
YNR020C	ATP23	chrXIV	0	1	0	85	47	28	1	0	0	CTTGTAAATA	orf19.2249		Ca21chr2_C_albicans_SC5314	0	1	0	77	22	45	1	0	0	CTTGTATATA
YNR022C	MRPL50	chrXIV	0	1	0	122	34	78	1	0	0	CTTGTATATA	orf19.2259		Ca21chr2_C_albicans_SC5314	0	1	0	80	41	29	0	1	0	ATTGTACATA
YNR023W	SNF12	chrXIV	0	1	0	95	47	38	0	0	1	TTTGTATATA	orf19.2265		Ca21chr2_C_albicans_SC5314	0	0	2	101			0	0	0	cgcttacata,actttcaata,tttttaaaaa
YNR036C	MRPS12	chrXIV	0	1	0	157	71	76	0	0	1	TTTGTAAATA	orf19.2438		Ca21chr1_C_albicans_SC5314	0	1	0	58	41	7	1	0	0	CTTGTACATA
YNR040W		chrXIV	0	1	0	63	23	30	1	0	0	CATGTAAATA	orf19.445		Ca21chr1_C_albicans_SC5314	0	2	0	125	52	34	0	1	1	ATTGTAAATA,TTTGTATATA
YOL001W	PHO80	chrXV	0	1	0	139	58	71	0	0	1	TTTGTACATA	orf19.5755		Ca21chr6_C_albicans_SC5314	0	0	1	110			0	0	0	aatgtacatt,caagtaaata,aatatatata
YOL010W	RCL1	chrXV	0	1	0	101	33	58	0	1	0	ACTGTATATA	orf19.1886	RCL1	Ca21chr2_C_albicans_SC5314	0	0	1	160			0	0	0	tatgtacatg
YOL016C	CMK2	chrXV	0	1	0	122	16	96	1	0	0	CGTGTACATA	orf19.1754	CMK2	Ca21chr2_C_albicans_SC5314	0	0	3	41			0	0	0	caagtaaaat,aagtaaaata,aatatacgtg,tacgtgaatt
YOL033W	MSE1	chrXV	0	1	0	101	36	55	1	0	0	CATGTAAATA	orf19.2415		Ca21chrR_C_albicans_SC5314	0	1	0	40	27	3	1	0	0	CATGTAAATA
YOL062C	APM4	chrXV	0	1	0	75	11	54	0	0	1	TGTGTACATA	orf19.2194	APM4	Ca21chr2_C_albicans_SC5314	0	0	1	93			0	0	0	ttagtacata
YOL064C	MET22	chrXV	1	1	0	105	66	29	0	0	1	TATGTACATA	orf19.99	HAL21	Ca21chr6_C_albicans_SC5314	0	0	2	130			0	0	0	cctgaataga,caagtaaatg
YOL071W	EMI5	chrXV	0	1	0	162	45	107	1	0	0	CTTGTAAATA	orf19.4727		Ca21chr1_C_albicans_SC5314	0	1	0	74	44	20	1	0	0	CTTGTAAATA
YOL077W-A	ATP19	chrXV	0	1	0	101	32	59	0	0	1	TTTGTACATA	orf19.5231.2	ATP19	Ca21chr1_C_albicans_SC5314	0	0	1	250			0	0	0	tttggatata,tatgtatatt
YOL096C	COQ3	chrXV	0	1	0	118	24	84	0	1	0	ACTGTAAATA	orf19.3400	COQ3	Ca21chr6_C_albicans_SC5314	0	0	1	61			0	0	0	cttgtattta
YOL122C	SMF1	chrXV	0	1	0	181	142	29	1	0	0	CATGTATATA	orf19.2270	SMF12	Ca21chr2_C_albicans_SC5314	0	0	2	49			0	0	0	caagaatata
YOL143C	RIB4	chrXV	0	1	0	71	26	35	0	0	1	TATGTATATA	orf19.410.3	RIB4	Ca21chr1_C_albicans_SC5314	0	0	1	51			0	0	0	tatatatata
YOL152W	FRE7	chrXV	0	1	0	129	55	64	1	0	0	CATGTAAATA	orf19.7077		Ca21chr7_C_albicans_SC5314	0	1	0	52	1	41	0	0	1	TATGTATATA
YOR004W	UTP23	chrXV	0	1	0	150	88	52	0	1	0	AATGTACATA	orf19.3724		Ca21chrR_C_albicans_SC5314	0	0	2	114			0	0	0	tatttatgta,tttatgtata,tatgtataat,tgtataatta,attatatcta,tatatctata,tatctataaa,tctataaaaa
YOR020C	HSP10	chrXV	0	1	0	103	52	41	1	0	0	CCTGTAAATA	orf19.7215.3		Ca21chr1_C_albicans_SC5314	0	1	0	82	54	18	1	0	0	CTTGTAAATA
YOR021C		chrXV	0	1	0	154	101	43	0	1	0	ATTGTATATA	orf19.5783		Ca21chr2_C_albicans_SC5314	0	0	1	219			0	0	0	agtgtacatt
YOR074C	CDC21	chrXV	0	1	0	222	55	157	0	1	0	AATGTATATA	orf19.3549	CDC21	Ca21chr2_C_albicans_SC5314	0	0	1	73			0	0	0	taggtatata
YOR091W	TMA46	chrXV	0	1	0	67	21	36	0	1	0	ACTGTATATA	orf19.1697		Ca21chr3_C_albicans_SC5314	0	0	1	87			0	0	0	catttatata,tttatatata
YOR093C		chrXV	0	1	0	183	137	36	0	0	1	TATGTAAATA	orf19.5702		Ca21chr6_C_albicans_SC5314	0	0	2	385			0	0	0	ttattaaata,tttttaaatt,ttattaaata,tttttaaatt,tttgtagatt,attgttttta,tcttgatata,agtattaata
YOR113W	AZF1	chrXV	0	1	0	338	259	69	0	0	1	TATGTATATA	orf19.173		Ca21chrR_C_albicans_SC5314	0	0	1	358			0	0	0	tttatacata,attttacata
YOR115C	TRS33	chrXV	0	1	0	92	55	27	0	0	1	TGTGTATATA	orf19.6496	TRS33	Ca21chr7_C_albicans_SC5314	0	0	3	31			0	0	0	attaataata,taataatata,aatataagtc,attgtattct
YOR142W	LSC1	chrXV	0	1	0	193	134	49	0	0	1	TTTGTATATA	orf19.3358	LSC1	Ca21chr1_C_albicans_SC5314	0	0	2	111			0	0	0	attctaagta
YOR150W	MRPL23	chrXV	0	1	0	108	53	45	1	0	0	CATGTATATA	orf19.3348		Ca21chr1_C_albicans_SC5314	0	1	0	67	20	37	1	0	0	CGTGTAAATA
YOR163W	DDP1	chrXV	0	1	0	71	16	45	0	0	1	TATGTATATA	orf19.4229		Ca21chr5_C_albicans_SC5314	0	0	1	93			0	0	0	atcgtatata
YOR165W	SEY1	chrXV	0	1	0	173	105	58	0	0	1	TTTGTATATA	orf19.2151	NAG6	Ca21chr6_C_albicans_SC5314	0	0	2	36			0	0	0	caggtagata
YOR168W	GLN4	chrXV	0	1	0	108	17	81	0	0	1	TATGTATATA	orf19.7064	GLN4	Ca21chr7_C_albicans_SC5314	0	0	1	87			0	0	0	tttttatata
YOR187W	TUF1	chrXV	0	1	0	126	86	30	1	0	0	CGTGTAAATA	orf19.6047	TUF1	Ca21chr1_C_albicans_SC5314	0	1	0	96	78	8	0	0	1	TCTGTAAATA
YOR194C	TOA1	chrXV	0	1	0	71	27	34	0	1	0	AATGTATATA	orf19.2682		Ca21chr4_C_albicans_SC5314	0	0	1	41			0	0	0	catttaaata
YOR198C	BFR1	chrXV	0	1	0	223	156	57	0	0	1	TATGTATATA	orf19.4560	BFR1	Ca21chr4_C_albicans_SC5314	0	0	1	172			0	0	0	accgtaaata,agtgaatata,aatatacata
YOR205C	GEP3	chrXV	0	1	0	120	41	69	1	0	0	CATGTAAATA	orf19.6736		Ca21chr3_C_albicans_SC5314	0	2	0	109	59	19	1	1	0	CGTGTACATA,AATGTATATA
YOR211C	MGM1	chrXV	0	1	0	106	27	69	0	0	1	TTTGTAAATA	orf19.2690		Ca21chr4_C_albicans_SC5314	0	1	0	164	10	144	0	1	0	ATTGTAAATA
YOR232W	MGE1	chrXV	0	1	0	136	89	37	1	0	0	CTTGTATATA	orf19.2524	MGE1	Ca21chrR_C_albicans_SC5314	0	1	0	121	71	40	1	0	0	CTTGTACATA
YOR286W	RDL2	chrXV	0	1	0	81	30	41	1	0	0	CCTGTATATA	orf19.2363		Ca21chrR_C_albicans_SC5314	0	1	0	175	96	69	0	0	1	TATGTATATA
YOR329C	SCD5	chrXV	0	1	0	106	53	43	0	0	1	TGTGTACATA	orf19.7295		Ca21chrR_C_albicans_SC5314	0	0	1	33			0	0	0	agtatacata
YOR334W	MRS2	chrXV	0	1	0	95	43	42	1	0	0	CCTGTATATA	orf19.2597	MRS2	Ca21chrR_C_albicans_SC5314	0	0	10	1			0	0	0
YOR354C	MSC6	chrXV	0	1	0	122	80	32	1	0	0	CTTGTATATA	orf19.1956		Ca21chr5_C_albicans_SC5314	0	1	0	59	29	20	1	0	0	CATGTACATA
YOR358W	HAP5	chrXV	0	1	0	283	226	47	0	1	0	ACTGTATATA	orf19.1973	HAP5	Ca21chr5_C_albicans_SC5314	0	0	2	81			0	0	0	attttaaaaa,tttaaaaata,tttgtaataa
YOR370C	MRS6	chrXV	0	1	0	183	107	66	1	0	0	CATGTATATA	orf19.6783		Ca21chr3_C_albicans_SC5314	0	0	1	175			0	0	0	attgtttata
YPL005W	AEP3	chrXVI	0	1	0	115	59	46	0	1	0	ATTGTACATA	orf19.7254		Ca21chr1_C_albicans_SC5314	0	0	1	137			0	0	0	agtgtgtata,tgtgtatatt
YPL012W	RRP12	chrXVI	0	1	0	109	52	47	0	0	1	TATGTATATA	orf19.7011		Ca21chr7_C_albicans_SC5314	0	0	1	54			0	0	0	agtgtttata
YPL013C	MRPS16	chrXVI	0	1	0	155	124	21	1	0	0	CTTGTAAATA	orf19.7012		Ca21chr7_C_albicans_SC5314	0	1	0	79	35	34	1	0	0	CATGTAAATA
YPL029W	SUV3	chrXVI	0	1	0	65	12	43	1	0	0	CCTGTAAATA	orf19.4519	SUV3	Ca21chr2_C_albicans_SC5314	0	1	0	59	14	35	1	0	0	CTTGTAAATA
YPL031C	PHO85	chrXVI	0	1	0	80	27	43	1	0	0	CATGTATATA	orf19.6846	PHO85	Ca21chr1_C_albicans_SC5314	0	0	1	74			0	0	0	tttgtatatt
YPL040C	ISM1	chrXVI	0	1	0	74	15	49	1	0	0	CCTGTATATA	orf19.2382		Ca21chrR_C_albicans_SC5314	0	2	0	85	19	39	1	1	0	ATTGTAAATA,CTTGTATATA
YPL072W	UBP16	chrXVI	0	1	0	50	4	36	1	0	0	CCTGTACATA	orf19.3661		Ca21chr1_C_albicans_SC5314	0	0	1	95			0	0	0	cttgcatata
YPL097W	MSY1	chrXVI	0	1	0	110	75	25	1	0	0	CTTGTAAATA	orf19.109		Ca21chr6_C_albicans_SC5314	0	1	0	98	24	64	0	0	1	TTTGTAAATA
YPL103C	FMP30	chrXVI	0	1	0	311	30	271	1	0	0	CCTGTAAATA	orf19.6061		Ca21chr1_C_albicans_SC5314	0	0	1	105			0	0	0	attataaata
YPL104W	MSD1	chrXVI	0	1	0	137	62	65	1	0	0	CTTGTAAATA	orf19.4478		Ca21chr1_C_albicans_SC5314	0	1	0	50	32	8	1	0	0	CTTGTACATA
YPL112C	PEX25	chrXVI	1	1	0	68	26	32	0	0	1	TATGTACATA	orf19.5575		Ca21chr6_C_albicans_SC5314	0	0	1	79			0	0	0	agtgtatatg,tatgtacatt
YPL118W	MRP51	chrXVI	0	1	0	105	43	52	0	0	1	TCTGTAAATA	orf19.185		Ca21chr2_C_albicans_SC5314	0	0	2	29			0	0	0	aatagaaata
YPL125W	KAP120	chrXVI	0	1	0	70	29	31	0	1	0	ATTGTATATA	orf19.7177	KAP120	Ca21chr7_C_albicans_SC5314	0	0	2	65			0	0	0	agcgtattta
YPL128C	TBF1	chrXVI	0	1	0	281	194	77	0	1	0	AATGTATATA	orf19.801	TBF1	Ca21chr2_C_albicans_SC5314	0	0	2	58			0	0	0	agtttttata,tttttatatt,tttatattta,attgttaatt
YPL132W	COX11	chrXVI	0	1	0	76	20	46	0	1	0	AATGTACATA	orf19.1416	COX11	Ca21chr4_C_albicans_SC5314	0	1	0	79	22	47	1	0	0	CCTGTAAATA
YPL150W		chrXVI	1	1	0	112	61	41	0	0	1	TATGTACATA	orf19.4518		Ca21chr2_C_albicans_SC5314	0	0	3	56			0	0	0	cttgatatta,ttagtaatga,aatgatagta,atagtaaaac,cataacaata,acaataaatt,tttctgcatg,catgagttta
YPL151C	PRP46	chrXVI	0	1	0	80	34	36	1	0	0	CGTGTATATA	orf19.5413		Ca21chr3_C_albicans_SC5314	0	0	1	155			0	0	0	tatctatata,tctatatata,tatatatata
YPL152W	RRD2	chrXVI	0	1	0	93	27	56	0	1	0	ATTGTATATA	orf19.6933		Ca21chr3_C_albicans_SC5314	0	0	3	70			0	0	0	tatttattca,tttattcatt,attgtatcct,atcctatatt,tatattagta,ttagtagaga,tcaatacatt,ttaggaaaca,ccgggaaatg
YPL157W	TGS1	chrXVI	0	1	0	103	51	42	0	1	0	AATGTATATA	orf19.1900		Ca21chr2_C_albicans_SC5314	0	0	1	75			0	0	0	tctgcatata
YPL173W	MRPL40	chrXVI	0	1	0	144	105	29	1	0	0	CCTGTATATA	orf19.484	MRPL40	Ca21chrR_C_albicans_SC5314	0	0	1	52			0	0	0	catgcacata,ttagtacata
YPL178W	CBC2	chrXVI	0	1	0	140	62	68	0	1	0	ATTGTATATA	orf19.763		Ca21chr1_C_albicans_SC5314	0	0	1	67			0	0	0	tatgtatgta
YPL183W-A	RTC6	chrXVI	0	1	0	128	63	55	0	0	1	TCTGTAAATA	orf19.760		Ca21chr1_C_albicans_SC5314	0	1	0	72	27	35	1	0	0	CTTGTACATA
YPL184C	MRN1	chrXVI	0	1	0	97	4	83	0	0	1	TATGTATATA	orf19.5541		Ca21chr6_C_albicans_SC5314	0	0	2	156			0	0	0	cgtttacaca,catgttttta,tttattcata,cttttatatt,tttatattta
YPL194W	DDC1	chrXVI	0	1	0	230	27	193	1	0	0	CGTGTAAATA	orf19.245	DDC1	Ca21chr3_C_albicans_SC5314	0	0	2	57			0	0	0	gttgtaaatg,aatgaacaca,aatgaataaa
YPL204W	HRR25	chrXVI	0	1	0	132	36	86	0	0	1	TATGTATATA	orf19.3476	HRR25	Ca21chr6_C_albicans_SC5314	0	0	1	301			0	0	0	tttgtaatta,cctttatata,tttatatata,tatatatata,tatatatata,tatatatata,tatatatata,tatatatata,tatatatata,tatatatata,attttatata,cttatacata
YPL217C	BMS1	chrXVI	0	1	0	99	5	84	1	0	0	CATGTATATA	orf19.2504	BMS1	Ca21chr3_C_albicans_SC5314	0	0	1	49			0	0	0	tgtgtaaaaa
YPL260W		chrXVI	0	1	0	179	107	62	0	0	1	TATGTATATA	orf19.4850		Ca21chr1_C_albicans_SC5314	0	1	0	123	89	24	0	0	1	TTTGTATATA
YPR011C		chrXVI	0	1	0	104	69	25	1	0	0	CCTGTATATA	orf19.804		Ca21chr2_C_albicans_SC5314	0	0	1	57			0	0	0	cctgcatata
YPR022C		chrXVI	0	1	0	189	106	73	0	1	0	ACTGTATATA	orf19.7397		Ca21chr3_C_albicans_SC5314	0	0	2	42			0	0	0	aatgaaaaga,aaagaatata,aatatactta
YPR037C	ERV2	chrXVI	0	1	0	132	98	24	0	0	1	TATGTATATA	orf19.6552		Ca21chr7_C_albicans_SC5314	0	1	0	28	15	3	0	0	1	TGTGTATATA
YPR041W	TIF5	chrXVI	0	1	0	184	97	77	0	0	1	TATGTAAATA	orf19.4261	TIF5	Ca21chr5_C_albicans_SC5314	0	0	1	163			0	0	0	catatatata
YPR047W	MSF1	chrXVI	0	1	0	184	49	125	1	0	0	CTTGTAAATA	orf19.2039	MSF1	Ca21chr2_C_albicans_SC5314	0	1	0	104	9	85	1	0	0	CTTGTATATA
YPR067W	ISA2	chrXVI	0	1	0	105	17	78	1	0	0	CCTGTATATA	orf19.6811	ISA2	Ca21chr3_C_albicans_SC5314	0	0	1	45			0	0	0	tatttatata,tttatatata,tatatatata
YPR085C	ASA1	chrXVI	0	1	0	115	43	62	0	0	1	TTTGTATATA	orf19.5596		Ca21chr6_C_albicans_SC5314	0	0	2	113			0	0	0	tttttaaaaa,tctaaaaata,actatacatt
YPR089W		chrXVI	0	1	0	138	97	31	0	1	0	AATGTAAATA	orf19.757		Ca21chr1_C_albicans_SC5314	0	0	1	75			0	0	0	actttaaata
YPR100W	MRPL51	chrXVI	0	1	0	101	45	46	1	0	0	CTTGTATATA	orf19.5279		Ca21chr1_C_albicans_SC5314	0	1	0	59	13	36	1	0	0	CGTGTAAATA
YPR124W	CTR1	chrXVI	0	1	0	228	175	43	1	0	0	CTTGTATATA	orf19.3646	CTR1	Ca21chr6_C_albicans_SC5314	0	0	1	145			0	0	0	agtttacata,aatatatata,tatatatata
YPR125W	YLH47	chrXVI	0	1	0	177	133	34	0	0	1	TTTGTACATA	orf19.3321	MRS7	Ca21chr1_C_albicans_SC5314	0	0	1	156			0	0	0	tctgtttata,attttatata,tttatatata
YPR129W	SCD6	chrXVI	1	1	0	74	36	28	0	0	1	TATGTACATA	orf19.6250		Ca21chr1_C_albicans_SC5314	0	0	1	184			0	0	0	tctgtataaa,aatgaatata,aatatatata,tatatatata,tatgtatatc
YPR144C	NOC4	chrXVI	0	1	0	75	30	35	0	0	1	TGTGTATATA	orf19.1902	NOC4	Ca21chr2_C_albicans_SC5314	0	0	1	54			0	0	0	agtgtattta
YPR166C	MRP2	chrXVI	0	1	0	83	47	26	1	0	0	CTTGTAAATA	orf19.4023	MRP2	Ca21chr5_C_albicans_SC5314	0	1	0	71	32	29	1	0	0	CATGTAAATA
YPR186C	PZF1	chrXVI	0	1	0	128	82	36	0	1	0	ACTGTATATA	orf19.4125	PZF1	Ca21chr2_C_albicans_SC5314	0	0	3	21			0	0	0	tatacattta,catttaaaat,atttaaaatt,tttaaaatta,aaattatatt
YAL002W	VPS8	chrI	0	0	1	112			0	0	0	tttctaaata	orf19.5387	VPS8	Ca21chr3_C_albicans_SC5314	0	0	2	268			0	0	0	aatgataata,tgcctaaata,ataggaaata,tacgtaaaca,cctaaaaata
YAL003W	EFB1	chrI	0	0	1	225			0	0	0	attgtaaaga	orf19.3838	EFB1	Ca21chr4_C_albicans_SC5314	0	0	1	53			0	0	0	acagtaaata
YAL008W	FUN14	chrI	0	0	1	131			0	0	0	acagtaaata,aatatacata	orf19.4763		Ca21chr1_C_albicans_SC5314	0	0	1	115			0	0	0	tttgtatatt
YAL010C	MDM10	chrI	0	0	1	105			0	0	0	aatgtgtata	orf19.184	MDM10	Ca21chr2_C_albicans_SC5314	0	0	3	72			0	0	0	ttgctagata,tagtttaata,atactataga,ctttgataga,ttgatagata,tagatagata
YAL012W	CYS3	chrI	0	0	1	101			0	0	0	tttataaata	orf19.6402	CYS3	Ca21chrR_C_albicans_SC5314	0	1	0	123	16	97	0	1	0	AATGTATATA
YAL016W	TPD3	chrI	0	0	1	68			0	0	0	tatatacata,agtatacata	orf19.6810		Ca21chr3_C_albicans_SC5314	0	0	1	80			0	0	0	aatatatata,tatatatata,tatatatata,tatatatata,tatatatata
YAL017W	PSK1	chrI	0	0	1	185			0	0	0	tatttaaata,aatgttaata	orf19.7451	FUN31	Ca21chr3_C_albicans_SC5314	0	0	1	202			0	0	0	tatgtacatt,tatttatata,agtgtataga
YAL019W	FUN30	chrI	0	0	1	72			0	0	0	aaagtaaata	orf19.6291		Ca21chrR_C_albicans_SC5314	0	0	1	32			0	0	0	aatgtacaca
YAL020C	ATS1	chrI	0	0	1	76			0	0	0	catatacata	orf19.6399	ATS1	Ca21chrR_C_albicans_SC5314	0	0	2	64			0	0	0	atgataaata,attcaaaata
YAL023C	PMT2	chrI	0	0	1	126			0	0	0	taagtacata	orf19.6812	PMT2	Ca21chr3_C_albicans_SC5314	0	0	1	200			0	0	0	actttatata,tctgtgtata,tatataaata
YAL024C	LTE1	chrI	0	0	1	156			0	0	0	cttgtaaaaa,tttgcatata	orf19.2238	LTE1	Ca21chr2_C_albicans_SC5314	0	0	1	158			0	0	0	actgaaaata,cctgtttata,tacgtatata,cgtatatata,tatatatata,tatatatata
YAL025C	MAK16	chrI	0	0	1	221			0	0	0	cttttacata	orf19.5500	MAK16	Ca21chr2_C_albicans_SC5314	0	0	2	57			0	0	0	aatgtacact
YAL036C	RBG1	chrI	0	0	1	193			0	0	0	attgaatata,tctctacata	orf19.5083	DRG1	Ca21chr1_C_albicans_SC5314	0	0	2	123			0	0	0	ctagtgtata,agtgtatacg,acggtatatt,aatgaaagta,aatttacatg
YAL038W	CDC19	chrI	0	0	1	162			0	0	0	attttatata	orf19.3575	CDC19	Ca21chr2_C_albicans_SC5314	0	0	1	77			0	0	0	ttggtaaata,aatgtataga
YAL042W	ERV46	chrI	0	0	1	89			0	0	0	tttctacata,aatatatata,tatatatata,tatatatata	orf19.586	ERV46	Ca21chr5_C_albicans_SC5314	0	0	2	125			0	0	0	tatgaaatta,catgtatact
YAL044W-A		chrI	0	0	1	111			0	0	0	catatatata,tatatacata	orf19.5016		Ca21chr1_C_albicans_SC5314	0	0	1	112			0	0	0	aatttatata,cctatatata
YAL046C	AIM1	chrI	0	0	1	115			0	0	0	cgtgtaagta,tctgtgtata,tgtgtatatt,tctttatata,tatgtattta	orf19.6585		Ca21chr7_C_albicans_SC5314	0	1	0	56	15	31	1	0	0	CATGTAAATA
YAL049C	AIM2	chrI	0	0	1	126			0	0	0	tatatacata,catatatata,tatatatata,tatatatata	orf19.4609		Ca21chr4_C_albicans_SC5314	0	0	2	86			0	0	0	actataatta,tatttattta,aatgaatatt
YAL053W	FLC2	chrI	0	0	1	71			0	0	0	tatataaata	orf19.1813	FLC2	Ca21chrR_C_albicans_SC5314	0	0	2	219			0	0	0	aataaaaata,tatgtaagtc,cctatatgta,tttttatgta,tatgtacttt,tttttattta,ttagtattta
YAL054C	ACS1	chrI	0	0	1	163			0	0	0	tctttacata	orf19.1743	ACS1	Ca21chr2_C_albicans_SC5314	0	0	2	235			0	0	0	aatgaataca,tctgttttta,catgtttatt,cttttaaatc,cttttttata,tttttatatc,tttgtatttt,tttttaatta,tatttattta,tagttaaata,aatatattta
YAL059W	ECM1	chrI	0	0	1	168			0	0	0	tttgtacatt,tttttatata	orf19.5299	ECM1	Ca21chr4_C_albicans_SC5314	0	0	2	93			0	0	0	agaggaaata,attgggtata,tgggtatatt,tatattaata,aaggtatatc,catatattta
YAL062W	GDH3	chrI	0	0	1	83			0	0	0	tgtgtatgta,tatgcaaata	orf19.4716	GDH3	Ca21chr4_C_albicans_SC5314	0	1	0	247	214	23	0	0	1	TGTGTAAATA
YAL067C	SEO1	chrI	0	0	1	184			0	0	0	agtttatata,tttatatata	orf19.700	SEO1	Ca21chrR_C_albicans_SC5314	0	0	1	29			0	0	0	tttgtaaaga
YAR007C	RFA1	chrI	0	0	1	71			0	0	0	aatgtaaaaa	orf19.2093	RFA1	Ca21chr2_C_albicans_SC5314	0	0	1	110			0	0	0	aatttatata,tttatatata
YAR008W	SEN34	chrI	0	0	1	100			0	0	0	tatgtattta	orf19.6879		Ca21chr2_C_albicans_SC5314	0	0	1	118			0	0	0	aatttatata
YAR015W	ADE1	chrI	0	0	1	154			0	0	0	aatgtataaa	orf19.7484	ADE1	Ca21chrR_C_albicans_SC5314	0	0	2	53			0	0	0	tgtgtaactt,tatgtgtatt,tgtgtattaa
YAR019C	CDC15	chrI	0	0	1	62			0	0	0	catgtgcata	orf19.3545		Ca21chr2_C_albicans_SC5314	0	0	1	73			0	0	0	tatgtatatt
YBL001C	ECM15	chrII	0	0	1	249			0	0	0	tttgtttata,tatatatata	orf19.7436.1	ECM15	Ca21chr3_C_albicans_SC5314	0	0	2	147			0	0	0	agtttattta,attatcaata,tttgtagtta,tatgcgtata,tgcgtataca,cgtatacaaa
YBL008W	HIR1	chrII	0	0	1	81			0	0	0	tttataaata	orf19.2099	HIR1	Ca21chr2_C_albicans_SC5314	0	0	1	28			0	0	0	aatgcatata
YBL011W	SCT1	chrII	0	0	1	203			0	0	0	gttgtaaata,tatgtatatc	orf19.1289	SCT1	Ca21chr3_C_albicans_SC5314	0	1	0	125	75	40	0	1	0	ATTGTACATA
YBL015W	ACH1	chrII	0	0	1	259			0	0	0	tatgtttata,actgtatatt	orf19.3171	ACH1	Ca21chr5_C_albicans_SC5314	0	0	1	211			0	0	0	tttgtatatt
YBL017C	PEP1	chrII	0	0	1	73			0	0	0	actttacata	orf19.3767	PEP1	Ca21chr1_C_albicans_SC5314	0	0	1	105			0	0	0	tttgtataaa,tgtataaata
YBL019W	APN2	chrII	0	0	1	116			0	0	0	tttttaaata,attctatata	orf19.1836	APN2	Ca21chr1_C_albicans_SC5314	0	0	2	102			0	0	0	tttgataata,atattaaata
YBL021C	HAP3	chrII	0	0	1	173			0	0	0	cgtgtaatta	orf19.517	HAP31	Ca21chrR_C_albicans_SC5314	0	0	2	67			0	0	0	attttccata,tatttagata,tttagatata,atttgatata
YBL024W	NCL1	chrII	0	0	1	123			0	0	0	aatgtatatt	orf19.518		Ca21chrR_C_albicans_SC5314	0	0	1	50			0	0	0	tttgtatatt
YBL028C		chrII	0	0	1	274			0	0	0	cttttatata	orf19.5905		Ca21chr3_C_albicans_SC5314	0	0	1	226			0	0	0	tttttatata
YBL029C-A		chrII	0	0	1	130			0	0	0	tatgtattta,tatttatata,tttatatata	orf19.3663.1		Ca21chr1_C_albicans_SC5314	0	0	1	282			0	0	0	ctggtaaata,aatataaata
YBL030C	PET9	chrII	0	0	1	300			0	0	0	attctaaata,ccagtaaata	orf19.930	PET9	Ca21chr5_C_albicans_SC5314	0	0	1	109			0	0	0	tatttatata,cttatatata
YBL034C	STU1	chrII	0	0	1	175			0	0	0	catatacata,tttgcatata	orf19.4435		Ca21chr1_C_albicans_SC5314	0	0	2	108			0	0	0	ttattatata,catttaaaaa
YBL036C		chrII	0	0	1	143			0	0	0	aatgaaaata,aatatatata,tatatatata,tatatatata,tgtgtttata,tgtttatata	orf19.2794		Ca21chr1_C_albicans_SC5314	0	1	0	84	34	40	0	0	1	TATGTATATA
YBL046W	PSY4	chrII	0	0	1	185			0	0	0	catatatata,tatatatata,tatatatata,tatatatata,tatatatata,tatatatata,tatatatata,tatatatata	orf19.4019		Ca21chr5_C_albicans_SC5314	0	0	2	57			0	0	0	taattacata
YBL047C	EDE1	chrII	0	0	1	222			0	0	0	cttgtatatt	orf19.1166	CTA3	Ca21chr1_C_albicans_SC5314	0	1	0	147	126	11	0	0	1	TATGTATATA
YBL050W	SEC17	chrII	0	0	1	66			0	0	0	tatatacata	orf19.2518		Ca21chrR_C_albicans_SC5314	0	0	1	199			0	0	0	attgcaaata
YBL051C	PIN4	chrII	0	0	1	320			0	0	0	tttgtatatc,aatatatata,tatatatata,tatatatata	orf19.2534	PIN4	Ca21chrR_C_albicans_SC5314	0	0	2	157			0	0	0	cttttgaata,tttgaatatg,attttataga,tttatagata,aatgaataaa,tgaataaata,aataaatata,taaatatata,ccgatatata,gatatatata
YBL052C	SAS3	chrII	0	0	1	75			0	0	0	tgggtatata,attggatata	orf19.2540	SAS3	Ca21chrR_C_albicans_SC5314	0	0	1	207			0	0	0	catctatata,tctatatata
YBL055C		chrII	0	0	1	120			0	0	0	catatacata	orf19.2541		Ca21chrR_C_albicans_SC5314	0	0	1	84			0	0	0	tttttaaata
YBL057C	PTH2	chrII	0	0	1	71			0	0	0	catttatata	orf19.2544		Ca21chrR_C_albicans_SC5314	0	1	0	168	122	36	0	0	1	TGTGTAAATA
YBL061C	SKT5	chrII	0	0	1	76			0	0	0	aatgcatata	orf19.7349	CHS4	Ca21chr3_C_albicans_SC5314	0	0	2	157			0	0	0	taaataaata,acattatata,attatatatt,atagtatatt,agtatattta
YBL066C	SEF1	chrII	0	0	1	335			0	0	0	tttatacata,attttatata	orf19.3753	SEF1	Ca21chrR_C_albicans_SC5314	0	1	0	165	16	139	0	1	0	AATGTAAATA
YBL071W-A	KTI11	chrII	0	0	1	254			0	0	0	actgcatata	orf19.6873.1	KTI11	Ca21chr2_C_albicans_SC5314	0	0	2	359			0	0	0	atggcaaata,attcgatata,actttaaatc,aatcaaaata,aatatctata,attggaaaga,aaggttcata,aaaataaata,gttttatata,tttatataga,atttttaata,aaagtattta
YBL076C	ILS1	chrII	0	0	1	94			0	0	0	catataaata	orf19.2138	ILS1	Ca21chr6_C_albicans_SC5314	0	0	2	35			0	0	0	catgtactga
YBL078C	ATG8	chrII	0	0	1	291			0	0	0	tgtttacata,aatatatata,tatatatata,tttgtacaca	orf19.2480.1	AUT7	Ca21chr1_C_albicans_SC5314	0	0	1	341			0	0	0	tatgtcaata
YBL079W	NUP170	chrII	0	0	1	86			0	0	0	cgtgtatatt	orf19.2485		Ca21chr1_C_albicans_SC5314	0	0	1	30			0	0	0	aatatatata,tatatatata
YBL086C		chrII	0	0	1	48			0	0	0	tatgtaatta	orf19.6457		Ca21chr7_C_albicans_SC5314	0	0	2	27			0	0	0	ataataaata
YBL088C	TEL1	chrII	0	0	1	74			0	0	0	tttgtttata,aatgtacaaa	orf19.5580	TEL1	Ca21chr6_C_albicans_SC5314	0	0	1	63			0	0	0	agtgtattta,catgttaata
YBL093C	ROX3	chrII	0	0	1	152			0	0	0	actataaata,tttgaatata	orf19.3421.1	MED19	Ca21chr6_C_albicans_SC5314	0	0	1	99			0	0	0	tttgttcata
YBL095W		chrII	0	0	1	119			0	0	0	catgtactta	orf19.3548		Ca21chr2_C_albicans_SC5314	0	0	1	180			0	0	0	cgtgttaata
YBL101C	ECM21	chrII	0	0	1	137			0	0	0	attatatata,tatatatata	orf19.4887	ECM21	Ca21chr1_C_albicans_SC5314	0	0	2	29			0	0	0	cttgtaattt,aatttatatt,tttatattta
YBL102W	SFT2	chrII	0	0	1	188			0	0	0	tctatatata,tatatatata	orf19.2342	SFT2	Ca21chr1_C_albicans_SC5314	0	0	2	50			0	0	0	ggtgtataca,tatgcgtata
YBL104C		chrII	0	0	1	87			0	0	0	aatatatata,tatatacata	orf19.5897		Ca21chr3_C_albicans_SC5314	0	0	3	30			0	0	0	cgaataaaaa,aataaaaaaa
YBL105C	PKC1	chrII	0	0	1	139			0	0	0	attttatata	orf19.5901	PKC1	Ca21chr3_C_albicans_SC5314	0	0	1	125			0	0	0	tatgtatatt,tatgtacaaa
YBR004C	GPI18	chrII	0	0	1	97			0	0	0	cttgtatatt,tatttacata	orf19.1063		Ca21chr1_C_albicans_SC5314	0	0	2	265			0	0	0	aattttaata,aacgtataga,cgtatagata
YBR007C	DSF2	chrII	0	0	1	150			0	0	0	tgtatacata	orf19.6268		Ca21chr1_C_albicans_SC5314	0	0	1	74			0	0	0	ttagtatata,agtatatata,tatatatata,tatatatata,tatatatata,tatatatata
YBR008C	FLR1	chrII	0	0	1	134			0	0	0	actgttcata	orf19.5604	MDR1	Ca21chr6_C_albicans_SC5314	0	0	2	73			0	0	0	cctatagata,tatagatata
YBR015C	MNN2	chrII	0	0	1	140			0	0	0	tatgtaaatt	orf19.1011	MNN21	Ca21chrR_C_albicans_SC5314	0	0	3	70			0	0	0	catcacaata,tcacaatata,acaatataca,aatatacacc,agacaaaata,aatagcaata,acagaaaaaa,attacaagta
YBR016W		chrII	0	0	1	204			0	0	0	catgtatgta	orf19.3215		Ca21chr5_C_albicans_SC5314	0	0	1	343			0	0	0	aatttacata
YBR017C	KAP104	chrII	0	0	1	109			0	0	0	tatatacata	orf19.3556		Ca21chr2_C_albicans_SC5314	0	0	1	46			0	0	0	catgtacaca
YBR018C	GAL7	chrII	0	0	1	144			0	0	0	aatatatata,tatatatata,tatatatata,tatatatata,tatatatata,tctgtaaatc	orf19.3675	GAL7	Ca21chr1_C_albicans_SC5314	0	0	2	94			0	0	0	tttatagata,aattttaata
YBR019C	GAL10	chrII	0	0	1	106			0	0	0	cttgaaaata	orf19.3672	GAL10	Ca21chr1_C_albicans_SC5314	0	0	2	49			0	0	0	aattaatata
YBR023C	CHS3	chrII	0	0	1	126			0	0	0	tatgaaaata	orf19.4937	CHS3	Ca21chr1_C_albicans_SC5314	0	0	1	97			0	0	0	tatgtatatg
YBR025C	OLA1	chrII	0	0	1	218			0	0	0	tgtgtatgta	orf19.754	YBN5	Ca21chr1_C_albicans_SC5314	0	0	1	66			0	0	0	tttgtgtata,atagtatata
YBR029C	CDS1	chrII	0	0	1	130			0	0	0	aaagtatata,tatgtaaatt	orf19.1279	CDS1	Ca21chr5_C_albicans_SC5314	0	0	1	136			0	0	0	catgtaaatt
YBR034C	HMT1	chrII	0	0	1	189			0	0	0	cttgttcata	orf19.3291	HMT1	Ca21chr1_C_albicans_SC5314	0	0	1	119			0	0	0	aatgtttata,tatctacata
YBR036C	CSG2	chrII	0	0	1	198			0	0	0	tttgtatatt,attgtatatt	orf19.2302		Ca21chr1_C_albicans_SC5314	0	0	1	93			0	0	0	tttggaaata
YBR038W	CHS2	chrII	0	0	1	188			0	0	0	tttttatata,tttatatata	orf19.5188	CHS1	Ca21chr7_C_albicans_SC5314	0	0	3	82			0	0	0	cctctaaaat,gagctaaata,taggtgttta,ggtgtttaga,tttagaatta,agaattaata
YBR041W	FAT1	chrII	0	0	1	144			0	0	0	tatctatata,tatgtaccta	orf19.3653	FAT1	Ca21chr6_C_albicans_SC5314	0	0	2	77			0	0	0	agtttagata,ttgataaata
YBR042C	CST26	chrII	0	0	1	72			0	0	0	taggtacata	orf19.137		Ca21chr6_C_albicans_SC5314	0	0	2	44			0	0	0	aatattaata,ttaataaata
YBR043C	QDR3	chrII	0	0	1	155			0	0	0	agcgtaaata	orf19.136	QDR3	Ca21chr6_C_albicans_SC5314	0	0	1	181			0	0	0	attttatata
YBR046C	ZTA1	chrII	0	0	1	271			0	0	0	actgtaaaaa	orf19.2262		Ca21chr2_C_albicans_SC5314	0	0	1	59			0	0	0	tatgtaatta
YBR053C		chrII	0	0	1	70			0	0	0	tatatacata,tatgtttata,tgtttatata,tttatatata,catgtaacta	orf19.2722	CGR1	Ca21chr4_C_albicans_SC5314	0	0	2	105			0	0	0	tttgcattta,catttaaatg,aatatatgta,tatgtacttc,ctagttaata
YBR055C	PRP6	chrII	0	0	1	105			0	0	0	tatgtatgta,tatgtatgta,tatgtatgta,tatgtataca	orf19.6356		Ca21chr1_C_albicans_SC5314	0	0	2	126			0	0	0	aatgtatgca,agtctatgta,tatgtacttt,cttttattta,tatttattta
YBR057C	MUM2	chrII	0	0	1	113			0	0	0	tatgcaaata,tatgtgtata,tgtgtatatg	orf19.4044	MUM2	Ca21chr5_C_albicans_SC5314	0	0	3	149			0	0	0	cacgttcgta,attgagaatt,attttcagta,tcagtacctt,cctttgtgta,tttgtgtagc,tgtgtagcaa,attctaagca,taagcaaaaa
YBR058C	UBP14	chrII	0	0	1	157			0	0	0	catatatata,tatatatata,tatatatata,tatatatata,tatatatata,tatatatata,tatatatata,tatatatata,tatatatata,tatatatata,tatatatata,tatatatata,tatatatata,tatatatata,tatatatata,tatatatata,tttctacata	orf19.1516		Ca21chr2_C_albicans_SC5314	0	0	2	54			0	0	0	aatttatatt
YBR059C	AKL1	chrII	0	0	1	88			0	0	0	catatacata	orf19.5357	AKL1	Ca21chr2_C_albicans_SC5314	0	0	2	76			0	0	0	tttgtacctg,tttttgcata,tttgcataaa,tgcataaata,cataaatata
YBR060C	ORC2	chrII	0	0	1	60			0	0	0	tgtatacata	orf19.5358		Ca21chr2_C_albicans_SC5314	0	0	3	32			0	0	0	tatttagtta,ttagttaaca,accctgaata,cctgaatagg
YBR066C	NRG2	chrII	0	0	1	102			0	0	0	catttaaata	orf19.7150	NRG1	Ca21chr7_C_albicans_SC5314	0	0	2	131			0	0	0	catgtatagg,cctccaaata
YBR073W	RDH54	chrII	0	0	1	68			0	0	0	attgtattta	orf19.5367	RDH54	Ca21chr2_C_albicans_SC5314	0	0	4	18			0	0	0	cgtttcattc
YBR074W		chrII	0	0	1	101			0	0	0	aatgtaaatt	orf19.5370		Ca21chr2_C_albicans_SC5314	0	0	3	25			0	0	0	aatggcaaga
YBR078W	ECM33	chrII	0	0	1	354			0	0	0	tatgtagata	orf19.3010.1	ECM33	Ca21chr1_C_albicans_SC5314	0	0	1	239			0	0	0	aatctatata,tctatatata,attgtattta
YBR080C	SEC18	chrII	0	0	1	145			0	0	0	atggtatata	orf19.4993	SEC18	Ca21chr1_C_albicans_SC5314	0	0	2	53			0	0	0	agtttttata,tttttataga,aaaatatata,aatatataaa,tatataaaca
YBR082C	UBC4	chrII	0	0	1	174			0	0	0	aatgtattta,tatgtatatt	orf19.7571	UBC4	Ca21chrR_C_albicans_SC5314	0	0	1	239			0	0	0	catatatata,tatatatata,acagtatata
YBR083W	TEC1	chrII	0	0	1	78			0	0	0	tgtctacata,ctcgtacata	orf19.5908	TEC1	Ca21chr3_C_albicans_SC5314	0	0	2	105			0	0	0	attgcatatc
YBR084C-A	RPL19A	chrII	0	0	1	121			0	0	0	aatatacata,tatgcacata	orf19.5904	RPL19A	Ca21chr3_C_albicans_SC5314	0	0	1	116			0	0	0	tttgtatatt
YBR084W	MIS1	chrII	0	0	1	93			0	0	0	cctttatata	orf19.2364	MIS11	Ca21chrR_C_albicans_SC5314	0	0	1	232			0	0	0	tttgtaatta,tttttatata
YBR088C	POL30	chrII	0	0	1	55			0	0	0	tatctatata	orf19.4616	POL30	Ca21chr4_C_albicans_SC5314	0	0	2	95			0	0	0	attctaagta,taagtactta,tacttaaata
YBR102C	EXO84	chrII	0	0	1	108			0	0	0	agggtatata	orf19.135	EXO84	Ca21chr6_C_albicans_SC5314	0	0	1	72			0	0	0	catatatata
YBR103W	SIF2	chrII	0	0	1	48			0	0	0	acagtacata	orf19.132		Ca21chr6_C_albicans_SC5314	0	0	1	70			0	0	0	tctttatata,tttatatata,tatatatata,tatatatata,tatatatata,tatatatata,tatatatata
YBR106W	PHO88	chrII	0	0	1	138			0	0	0	tatgtaaaaa	orf19.7327	PHO88	Ca21chrR_C_albicans_SC5314	0	0	2	277			0	0	0	tttttaaaca,cctttactta,attgttacta,ctagtaatta
YBR109C	CMD1	chrII	0	0	1	197			0	0	0	actgtacgta,tatgtagata,agtttaaata	orf19.4413	CMD1	Ca21chr4_C_albicans_SC5314	0	0	2	103			0	0	0	attgtactaa
YBR111W-A	SUS1	chrII	0	0	1	169			0	0	0	tatttatata,catgtgcata,tgtgcatata	orf19.6795		Ca21chr3_C_albicans_SC5314	0	0	2	216			0	0	0	attgaaaaaa,taactatata,ttagtattta,tatttattta
YBR112C	CYC8	chrII	0	0	1	134			0	0	0	tatataaata	orf19.6798	SSN6	Ca21chr3_C_albicans_SC5314	0	0	1	173			0	0	0	attgtatatg,aatatatata,tatatatata,tatatatata
YBR118W	TEF2	chrII	0	0	1	87			0	0	0	tttttatata	orf19.382	TEF2	Ca21chr1_C_albicans_SC5314	0	0	1	34			0	0	0	tgtttaaata
YBR119W	MUD1	chrII	0	0	1	145			0	0	0	tatgtattta	orf19.7375		Ca21chr3_C_albicans_SC5314	0	0	2	97			0	0	0	acgatatata,ctaatacata
YBR126C	TPS1	chrII	0	0	1	130			0	0	0	actttatata	orf19.6640	TPS1	Ca21chrR_C_albicans_SC5314	0	0	1	148			0	0	0	aatgtaaaaa
YBR127C	VMA2	chrII	0	0	1	178			0	0	0	aacgtatata	orf19.6634	VMA2	Ca21chrR_C_albicans_SC5314	0	0	2	168			0	0	0	tcagtagata,attatctata,tatctatatt
YBR130C	SHE3	chrII	0	0	1	109			0	0	0	agtatatata,tatatatata,aaagtaaata	orf19.5595	SHE3	Ca21chr6_C_albicans_SC5314	0	0	2	59			0	0	0	tttttaaaaa
YBR135W	CKS1	chrII	0	0	1	210			0	0	0	tatgtactta,aatttatata	orf19.1282	CKS1	Ca21chr5_C_albicans_SC5314	0	0	1	279			0	0	0	tttgtataca,tttgtatatt,actgtataaa,tgtataaata
YBR137W		chrII	0	0	1	142			0	0	0	catatatata	orf19.7199		Ca21chr7_C_albicans_SC5314	0	0	2	226			0	0	0	attttaaatc,tttttttata,tttttataga,aattaatata
YBR138C		chrII	0	0	1	156			0	0	0	aatatatata	orf19.1505		Ca21chr2_C_albicans_SC5314	0	0	1	91			0	0	0	aatttatata
YBR139W		chrII	0	0	1	170			0	0	0	aacgtatata	orf19.2474	PRC3	Ca21chr1_C_albicans_SC5314	0	0	2	105			0	0	0	gcagtatata,agtatataga,tatatagata,aatataaaca
YBR141C		chrII	0	0	1	160			0	0	0	tgtgtaaaaa	orf19.3539		Ca21chr2_C_albicans_SC5314	0	2	0	286	201	29	0	1	1	AGTGTATATA,TGTGTATATA
YBR143C	SUP45	chrII	0	0	1	226			0	0	0	aaagtacata,cgtgtatatt	orf19.3541	ERF1	Ca21chr2_C_albicans_SC5314	0	0	1	130			0	0	0	cttctacata
YBR158W	AMN1	chrII	0	0	1	152			0	0	0	cctataaata	orf19.1507	AMN1	Ca21chr2_C_albicans_SC5314	0	0	1	82			0	0	0	tttgaatata,attatatata
YBR159W	IFA38	chrII	0	0	1	168			0	0	0	catatatata,tatatatata,tatatatata,tatatatata,tatatatata,tatatatata,tatatatata,tatatatata,tatatacata	orf19.3859		Ca21chrR_C_albicans_SC5314	0	0	1	111			0	0	0	agtgtatatt
YBR160W	CDC28	chrII	0	0	1	97			0	0	0	aaagtatata	orf19.3856	CDC28	Ca21chrR_C_albicans_SC5314	0	0	2	128			0	0	0	attttaaatt
YBR162C	TOS1	chrII	0	0	1	307			0	0	0	attgtaaaaa	orf19.1690	TOS1	Ca21chr3_C_albicans_SC5314	0	0	2	42			0	0	0	tttttaaaga
YBR162W-A	YSY6	chrII	0	0	1	94			0	0	0	attgcatata,tacgtaaata	orf19.242.2		Ca21chr3_C_albicans_SC5314	0	0	2	272			0	0	0	acagttcata,agtttttata,actttgtata,tttgtataat,aatatacgta
YBR164C	ARL1	chrII	0	0	1	127			0	0	0	attgaatata,aatatacata	orf19.4603	ARL1	Ca21chr4_C_albicans_SC5314	0	0	1	72			0	0	0	actgtataga
YBR166C	TYR1	chrII	0	0	1	122			0	0	0	tatttatata	orf19.4605	TYR1	Ca21chr4_C_albicans_SC5314	0	0	1	49			0	0	0	tatgcatata,catatatata,tatatatata
YBR168W	PEX32	chrII	0	0	1	197			0	0	0	actgcatata	orf19.2313		Ca21chr1_C_albicans_SC5314	0	0	2	31			0	0	0	aatgtatagc
YBR170C	NPL4	chrII	0	0	1	133			0	0	0	tatgtaaatc	orf19.2434	NPL4	Ca21chr1_C_albicans_SC5314	0	0	2	70			0	0	0	gttgtataga
YBR171W	SEC66	chrII	0	0	1	129			0	0	0	tatgtataga,aaagtatata	orf19.3843		Ca21chr4_C_albicans_SC5314	0	0	1	53			0	0	0	aatatatata,tatatatata,tatatatata,tatatatata
YBR175W	SWD3	chrII	0	0	1	107			0	0	0	agagtatata,agtatatata	orf19.3457	SWD3	Ca21chr6_C_albicans_SC5314	0	0	2	50			0	0	0	cgtgtatttt,attttaatta
YBR177C	EHT1	chrII	0	0	1	124			0	0	0	tatgtattta	orf19.3040	EHT1	Ca21chr1_C_albicans_SC5314	0	1	0	85	30	45	0	0	1	TTTGTAAATA
YBR196C	PGI1	chrII	0	0	1	161			0	0	0	aatgtacgta	orf19.3888	PGI1	Ca21chrR_C_albicans_SC5314	0	0	2	66			0	0	0	tttgttttta,aatttaaatt
YBR198C	TAF5	chrII	0	0	1	88			0	0	0	tatgtaacta	orf19.536		Ca21chrR_C_albicans_SC5314	0	0	1	85			0	0	0	aatgaaaata
YBR204C		chrII	0	0	1	261			0	0	0	aatataaata	orf19.782		Ca21chr1_C_albicans_SC5314	0	0	1	111			0	0	0	tttgtaaatg
YBR214W	SDS24	chrII	0	0	1	159			0	0	0	agcgtatata,catttatata	orf19.5118	SDS24	Ca21chr1_C_albicans_SC5314	0	0	1	78			0	0	0	taagtacata
YBR215W	HPC2	chrII	0	0	1	115			0	0	0	aaagtatata	orf19.5035	HPC2	Ca21chr1_C_albicans_SC5314	0	0	1	54			0	0	0	atagtacata
YBR217W	ATG12	chrII	0	0	1	295			0	0	0	catttaaata	orf19.5033		Ca21chr1_C_albicans_SC5314	0	0	1	141			0	0	0	ttggtaaata,aatgtacatt
YBR218C	PYC2	chrII	0	0	1	131			0	0	0	tctgaaaata,catgtatatt	orf19.789	PYC2	Ca21chr4_C_albicans_SC5314	0	0	2	136			0	0	0	aatttaaaaa,tttaaaaata,aatatgtata,tatgtataat,attgttttta,tgtttttata,aatattaata
YBR229C	ROT2	chrII	0	0	1	130			0	0	0	tccgtaaata	orf19.974	ROT2	Ca21chr5_C_albicans_SC5314	0	0	2	37			0	0	0	tgtgtaattg
YBR233W	PBP2	chrII	0	0	1	168			0	0	0	aatgtagata,tatataaata	orf19.5771	PBP2	Ca21chr6_C_albicans_SC5314	0	0	1	168			0	0	0	actgtatatt,cttgtatatt
YBR233W-A	DAD3	chrII	0	0	1	206			0	0	0	tctgtatatg,aatatatata,tatatatata,tatatatata,tatgtatatt,attgtataaa	orf19.3871	DAD3	Ca21chrR_C_albicans_SC5314	0	0	1	321			0	0	0	aatgcacata
YBR234C	ARC40	chrII	0	0	1	70			0	0	0	tacgtatata,cgtatatata,tatatatata,tatatatata	orf19.3873	ARC40	Ca21chrR_C_albicans_SC5314	0	0	2	75			0	0	0	cttgtatagt,catttgtata,tttgtataag,tgtataagta,tttctaaaaa
YBR248C	HIS7	chrII	0	0	1	77			0	0	0	agtctatata	orf19.5505	HIS7	Ca21chr7_C_albicans_SC5314	0	1	0	128	86	32	0	1	0	AATGTAAATA
YBR255W	MTC4	chrII	0	0	1	149			0	0	0	tatgtattta,tatgaatata,catgaaaata	orf19.3318		Ca21chr1_C_albicans_SC5314	0	0	2	57			0	0	0	tgtgtgtgta,tgtgtgtatg,tgtgtatgtt,aatgataata
YBR257W	POP4	chrII	0	0	1	144			0	0	0	accgtacata	orf19.5567	POP4	Ca21chr6_C_albicans_SC5314	0	0	2	100			0	0	0	tatatctata,tatctataaa,tctataaatg,taggtagata,attttaccta,actgtaatga
YBR265W	TSC10	chrII	0	0	1	130			0	0	0	tttgtacatg,taagtatata	orf19.6131	KSR1	Ca21chrR_C_albicans_SC5314	0	0	1	67			0	0	0	tctgtattta
YBR269C	FMP21	chrII	0	0	1	157			0	0	0	tttgaatata,aatatatata	orf19.1588		Ca21chr2_C_albicans_SC5314	0	0	1	72			0	0	0	attgaatata
YBR272C	HSM3	chrII	0	0	1	188			0	0	0	attgtataaa	orf19.1331	HSM3	Ca21chr7_C_albicans_SC5314	0	0	1	97			0	0	0	tttgtttata,tgtttatata,tttatatata,tatatatata,tatatatata,tatatatata
YBR278W	DPB3	chrII	0	0	1	189			0	0	0	tatgtaatta,catatacata	orf19.3063	HFL1	Ca21chr1_C_albicans_SC5314	0	0	1	55			0	0	0	attgtattta
YBR279W	PAF1	chrII	0	0	1	124			0	0	0	tttggaaata,aaagtaaata,attataaata	orf19.3613		Ca21chr2_C_albicans_SC5314	0	0	1	122			0	0	0	aatctatata
YBR280C	SAF1	chrII	0	0	1	182			0	0	0	aatgtaaaaa	orf19.5752		Ca21chr6_C_albicans_SC5314	0	0	1	55			0	0	0	aatctatata
YBR283C	SSH1	chrII	0	0	1	170			0	0	0	catttatata,tatgtatcta	orf19.412	SSH1	Ca21chr1_C_albicans_SC5314	0	1	0	209	186	13	0	1	0	AATGTATATA
YBR287W		chrII	0	0	1	117			0	0	0	tttgtataga	orf19.6117		Ca21chrR_C_albicans_SC5314	0	0	1	58			0	0	0	agtgtttata
YBR289W	SNF5	chrII	0	0	1	56			0	0	0	gatgtaaata	orf19.5871	SNF5	Ca21chr3_C_albicans_SC5314	0	0	1	64			0	0	0	tgtgtatgta
YBR290W	BSD2	chrII	0	0	1	93			0	0	0	ctggtaaata	orf19.5869		Ca21chr3_C_albicans_SC5314	0	0	2	99			0	0	0	tttttacatg,ttgataaata,ataatacata
YCL005W-A	VMA9	chrIII	0	0	1	110			0	0	0	agtatacata	orf19.2343.1		Ca21chr1_C_albicans_SC5314	0	0	2	136			0	0	0	aatttcaata,ttttaatata,aatatacgta,tacgtatatt
YCL008C	STP22	chrIII	0	0	1	130			0	0	0	atggtatata,ttcgtatata	orf19.2343	VPS23	Ca21chr1_C_albicans_SC5314	0	0	2	97			0	0	0	cttattaata,gctgtacaca,aatgtattca,tgtattcata,tctgtccaaa,tgtccaaata,attcaatata,tcaatatata
YCL009C	ILV6	chrIII	0	0	1	151			0	0	0	catctatata	orf19.4650	ILV6	Ca21chr4_C_albicans_SC5314	0	0	1	126			0	0	0	cttgtataaa,aatgaacata
YCL011C	GBP2	chrIII	0	0	1	98			0	0	0	cgtataaata	orf19.7076	GBP2	Ca21chr7_C_albicans_SC5314	0	0	1	225			0	0	0	tatgtataca,tgtatacata,aatgtataaa
YCL012C		chrIII	0	0	1	134			0	0	0	tttgtccata,tatgtaaatg,aatgtataca	orf19.7078		Ca21chr7_C_albicans_SC5314	0	0	2	143			0	0	0	attgtaaacc
YCL014W	BUD3	chrIII	0	0	1	104			0	0	0	aatgtataca,catttacata	orf19.7079		Ca21chr7_C_albicans_SC5314	0	1	0	64	9	45	0	1	0	ACTGTATATA
YCL016C	DCC1	chrIII	0	0	1	144			0	0	0	tatttatata,tttatatata	orf19.7083	DCC1	Ca21chr7_C_albicans_SC5314	0	0	3	54			0	0	0	tatttgtgta,tttgtgtagc,tgtgtagcca,tcggaaaaga
YCL017C	NFS1	chrIII	0	0	1	154			0	0	0	cttgtcaata	orf19.7081	SPL1	Ca21chr7_C_albicans_SC5314	0	0	1	54			0	0	0	catgtataga
YCL033C	MXR2	chrIII	0	0	1	74			0	0	0	actatatata,tatatatata,tatatatata,tatatatata,tatatatata,tatatatata,tatatatata,tacgtacata	orf19.3292		Ca21chr1_C_albicans_SC5314	0	0	2	37			0	0	0	atggaatata,aatatatatc
YCL034W	LSB5	chrIII	0	0	1	72			0	0	0	tatgtacgta,catatatata,tatatatata,tatatatata,tatatatata,tatatatata,tatatatata,tatatatata	orf19.1381		Ca21chr2_C_albicans_SC5314	0	0	1	54			0	0	0	agtctatata
YCL039W	GID7	chrIII	0	0	1	72			0	0	0	cttatatata,tatatatata	orf19.5131		Ca21chr7_C_albicans_SC5314	0	0	1	103			0	0	0	tttttatata,tttatatata,actttatata
YCL044C	MGR1	chrIII	0	0	1	171			0	0	0	tatgcaaata,catatatata,tatatatata,tatatatata	orf19.874		Ca21chr2_C_albicans_SC5314	0	0	1	63			0	0	0	tttgtatatt
YCL045C	EMC1	chrIII	0	0	1	60			0	0	0	tatttacata,attatatata	orf19.4131		Ca21chr5_C_albicans_SC5314	0	0	2	137			0	0	0	actgtagatt,aaactatata,tcagaatata,atttcaaata
YCL052C	PBN1	chrIII	0	0	1	173			0	0	0	tatgtataca,tgtatacata	orf19.3447		Ca21chr6_C_albicans_SC5314	0	0	1	128			0	0	0	tttttaaata
YCL054W	SPB1	chrIII	0	0	1	114			0	0	0	attgaaaata,tatgtataca,tgtatacata	orf19.76	SPB1	Ca21chr6_C_albicans_SC5314	0	0	2	97			0	0	0	tgattaaata
YCL057W	PRD1	chrIII	0	0	1	113			0	0	0	cttttaaata	orf19.434	PRD1	Ca21chr1_C_albicans_SC5314	0	0	1	134			0	0	0	tttgaatata
YCL059C	KRR1	chrIII	0	0	1	109			0	0	0	tatgtctata,tgtctatata,tctatatata,tatatatata,tatatatata	orf19.661	KRR1	Ca21chr1_C_albicans_SC5314	0	0	1	105			0	0	0	tttgtatgta
YCR008W	SAT4	chrIII	0	0	1	265			0	0	0	atagtacata	orf19.3854		Ca21chrR_C_albicans_SC5314	0	0	1	75			0	0	0	aatttaaata
YCR011C	ADP1	chrIII	0	0	1	55			0	0	0	cttttacata	orf19.459	ADP1	Ca21chrR_C_albicans_SC5314	0	0	2	154			0	0	0	tacgtaccta,tatctttata,tctttataaa
YCR012W	PGK1	chrIII	0	0	1	162			0	0	0	tatttatata,tacgtatata,cgtatatata	orf19.3651	PGK1	Ca21chr6_C_albicans_SC5314	0	0	2	56			0	0	0	acgttatata,ataatatata,tatgtatctt
YCR015C		chrIII	0	0	1	80			0	0	0	cctgtatatt,aatttatata	orf19.6732		Ca21chr3_C_albicans_SC5314	0	0	1	69			0	0	0	attatatata
YCR019W	MAK32	chrIII	0	0	1	115			0	0	0	aatatacata,catatatata,tatatatata,tatatatata	orf19.4548	MAK32	Ca21chr1_C_albicans_SC5314	0	0	2	34			0	0	0	agtatacaaa,tatacaaata,cgcatacata,catacatata
YCR023C		chrIII	0	0	1	243			0	0	0	tatgtaaatt,tatgtaatta	orf19.4550		Ca21chr1_C_albicans_SC5314	0	0	2	32			0	0	0	attgtatcca
YCR030C	SYP1	chrIII	0	0	1	165			0	0	0	tctgtaaaga	orf19.5671		Ca21chr4_C_albicans_SC5314	0	0	1	119			0	0	0	tttttaaata,cgtgtatatc
YCR035C	RRP43	chrIII	0	0	1	175			0	0	0	tgtgtatgta	orf19.6259		Ca21chr1_C_albicans_SC5314	0	0	2	29			0	0	0	taagttaata,tatgtatgtg,tatgtgtgta
YCR036W	RBK1	chrIII	0	0	1	86			0	0	0	catatatata	orf19.6344	RBK1	Ca21chr1_C_albicans_SC5314	0	0	1	95			0	0	0	aatatatata,tatatatata,tatatatata,tatatatata,tatatatata,tatatatata
YCR037C	PHO87	chrIII	0	0	1	99			0	0	0	catgtaatta,actttatata,tttatatata	orf19.2454	PHO87	Ca21chr1_C_albicans_SC5314	0	0	3	67			0	0	0	gaggtataaa,ggtataaaaa,acgttttata,tttggattga,attgatttta
YCR051W		chrIII	0	0	1	136			0	0	0	tctgtacatt	orf19.2256		Ca21chr2_C_albicans_SC5314	0	0	1	104			0	0	0	attgtataga,tttgtatatt
YCR053W	THR4	chrIII	0	0	1	77			0	0	0	aatgaatata	orf19.4233	THR4	Ca21chr5_C_albicans_SC5314	0	0	3	24			0	0	0	ttttccaata,ccaataacta,aataactata
YCR057C	PWP2	chrIII	0	0	1	120			0	0	0	tttgtattta	orf19.3276	PWP2	Ca21chrR_C_albicans_SC5314	0	0	2	64			0	0	0	aatctaatta
YCR060W	TAH1	chrIII	0	0	1	129			0	0	0	attatatata,tatatatata,tatatatata,tatatatata,tatatatata,tatatatata,tatatatata,tatatatata,cgtgtatatg	orf19.3272		Ca21chrR_C_albicans_SC5314	0	0	3	26			0	0	0	tttctaattt
YCR061W		chrIII	0	0	1	355			0	0	0	agtgaatata,actctacata	orf19.4907		Ca21chr1_C_albicans_SC5314	0	1	0	252	220	22	0	1	0	AGTGTAAATA
YCR063W	BUD31	chrIII	0	0	1	396			0	0	0	catgtaatta,actttaaata	orf19.4855	BUD31	Ca21chr1_C_albicans_SC5314	0	2	0	103	1	78	1	0	1	CTTGTAAATA,TATGTATATA
YCR066W	RAD18	chrIII	0	0	1	165			0	0	0	tgtgtatatg	orf19.3407	RAD18	Ca21chr6_C_albicans_SC5314	0	1	0	166	120	36	0	0	1	TTTGTAAATA
YCR067C	SED4	chrIII	0	0	1	116			0	0	0	tgtgcacata,tttttaaata	orf19.3409	SEC12	Ca21chr6_C_albicans_SC5314	0	0	3	47			0	0	0	aagttgtata,gttgtatagt,tgtatagtta,agaatgcata,aatgcataat,ataattcata,aattcataaa,ctttagaata,ttagaatatt
YCR072C	RSA4	chrIII	0	0	1	85			0	0	0	catgcacata,catataaata	orf19.3778		Ca21chr4_C_albicans_SC5314	0	0	2	61			0	0	0	attgtacgca,accttaaata
YCR077C	PAT1	chrIII	0	0	1	139			0	0	0	aatgtactta,attgtatatg,tttttatata,agtttatata	orf19.3792		Ca21chr4_C_albicans_SC5314	0	0	1	110			0	0	0	attgtaatta
YCR079W	PTC6	chrIII	0	0	1	135			0	0	0	tatgtataca,tgtatacata	orf19.3705	PTC6	Ca21chrR_C_albicans_SC5314	0	0	1	133			0	0	0	aatatatata,tatatatata
YCR087C-A		chrIII	0	0	1	67			0	0	0	tgtgtagata	orf19.7664		Ca21chrR_C_albicans_SC5314	0	0	3	22			0	0	0	tttttgttta,tttgtttaag
YCR088W	ABP1	chrIII	0	0	1	131			0	0	0	tttgtataga	orf19.2699	ABP1	Ca21chr4_C_albicans_SC5314	0	0	1	112			0	0	0	aatataaata
YCR090C		chrIII	0	0	1	73			0	0	0	tctgtttata,tacgtacata	orf19.1394		Ca21chr2_C_albicans_SC5314	0	0	1	241			0	0	0	aatgtttata,tgtttatata
YCR092C	MSH3	chrIII	0	0	1	204			0	0	0	cttttaaata,tctgtaaaca	orf19.3608	MSH3	Ca21chr2_C_albicans_SC5314	0	0	10	5			0	0	0
YCR093W	CDC39	chrIII	0	0	1	103			0	0	0	tatttatata	orf19.1084	CDC39	Ca21chr6_C_albicans_SC5314	0	0	1	92			0	0	0	cttatatata
YCR094W	CDC50	chrIII	0	0	1	273			0	0	0	tgtgtttata,tctatacata,tatgtaaaaa	orf19.5735	CDC50	Ca21chr6_C_albicans_SC5314	0	0	2	123			0	0	0	aaggtgtata,ggtgtataga
YCR095C	OCA4	chrIII	0	0	1	61			0	0	0	tatgtataga	orf19.5247		Ca21chr1_C_albicans_SC5314	0	0	2	50			0	0	0	catccatata,attgtctaaa
YCR098C	GIT1	chrIII	0	0	1	254			0	0	0	aatggaaata	orf19.34	GIT1	Ca21chr2_C_albicans_SC5314	0	0	2	80			0	0	0	tttgaataaa,acttaatata,ctaatacata
YDL001W	RMD1	chrIV	0	0	1	125			0	0	0	catgcaaata	orf19.3158		Ca21chr3_C_albicans_SC5314	0	0	2	149			0	0	0	cgtgattata,attatattta,tttttacgta,tcggtattta
YDL002C	NHP10	chrIV	0	0	1	283			0	0	0	tttgtatatt	orf19.1730		Ca21chr3_C_albicans_SC5314	0	0	1	49			0	0	0	tttttatata
YDL003W	MCD1	chrIV	0	0	1	116			0	0	0	attgtcaata	orf19.7634	MCD1	Ca21chrR_C_albicans_SC5314	0	0	2	39			0	0	0	aatgtacact,tagttatata
YDL004W	ATP16	chrIV	0	0	1	198			0	0	0	agcgtatata,cgtatatata	orf19.7678	ATP16	Ca21chrR_C_albicans_SC5314	0	0	2	36			0	0	0	tattcaaata
YDL006W	PTC1	chrIV	0	0	1	117			0	0	0	tgtgtatgta,tatgtatgta,tatgtatatg,tatgtataaa	orf19.4785	PTC1	Ca21chr1_C_albicans_SC5314	0	1	0	110	65	35	0	0	1	TATGTATATA
YDL014W	NOP1	chrIV	0	0	1	164			0	0	0	cgtttatata,tttatatata	orf19.3138	NOP1	Ca21chr4_C_albicans_SC5314	0	0	1	94			0	0	0	attttaaata
YDL019C	OSH2	chrIV	0	0	1	149			0	0	0	cttgtatgta	orf19.5095		Ca21chr1_C_albicans_SC5314	0	0	2	153			0	0	0	tttgttttta,tgtttttata,tttttataaa,tttataaatc,tctttaaatt,tatattaata,tttttaaaca,tttaaacata,aatatacatt
YDL020C	RPN4	chrIV	0	0	1	143			0	0	0	aatggaaata,catctatata,tctatatata,cttataaata	orf19.1069	RPN4	Ca21chr1_C_albicans_SC5314	0	1	0	297	276	11	1	0	0	CATGTACATA
YDL022W	GPD1	chrIV	0	0	1	234			0	0	0	aatataaata,tatgtatatt	orf19.1756	GPD1	Ca21chr2_C_albicans_SC5314	0	0	1	104			0	0	0	attatacata,catatacata
YDL028C	MPS1	chrIV	0	0	1	154			0	0	0	tatgaacata,tttttacata,tatttatata,tttatatata,catttaaata	orf19.7293	MPS1	Ca21chrR_C_albicans_SC5314	0	0	1	57			0	0	0	aatgaaaata
YDL029W	ARP2	chrIV	0	0	1	156			0	0	0	cttatatata	orf19.7292	ARP2	Ca21chrR_C_albicans_SC5314	0	0	2	56			0	0	0	ggtttacata,tttacatata,tttgtatttt,cattaacata,catagatata,gatataaata,attttataca
YDL030W	PRP9	chrIV	0	0	1	88			0	0	0	tatgtatatt,tatgtattta	orf19.3178		Ca21chr5_C_albicans_SC5314	0	0	2	65			0	0	0	ttgataaata,aaggtctata
YDL031W	DBP10	chrIV	0	0	1	90			0	0	0	agtttacata	orf19.5991		Ca21chr3_C_albicans_SC5314	0	0	1	51			0	0	0	catatatata,tatatatata,tatatatata
YDL043C	PRP11	chrIV	0	0	1	309			0	0	0	aatgtaatta	orf19.4724		Ca21chr1_C_albicans_SC5314	0	0	2	99			0	0	0	ttagtagata,atcataaata,cttgtaaagc
YDL046W	NPC2	chrIV	0	0	1	276			0	0	0	tgtgtacgta	orf19.3226		Ca21chrR_C_albicans_SC5314	0	0	2	345			0	0	0	attgtctaga,actattaata
YDL052C	SLC1	chrIV	0	0	1	80			0	0	0	actgtaatta	orf19.250	SLC1	Ca21chr3_C_albicans_SC5314	0	0	1	195			0	0	0	tatatatata,tatatatata,tatatatata
YDL055C	PSA1	chrIV	0	0	1	244			0	0	0	aatgaatata	orf19.6190	SRB1	Ca21chr3_C_albicans_SC5314	0	0	2	43			0	0	0	cagttatata,attataaatt,cttctataca
YDL056W	MBP1	chrIV	0	0	1	72			0	0	0	aatatacata	orf19.5855	MBP1	Ca21chr3_C_albicans_SC5314	0	0	1	64			0	0	0	aatatacata
YDL058W	USO1	chrIV	0	0	1	130			0	0	0	tatgtgcata,tttgtaatta,tatgcatata	orf19.2629	USO1	Ca21chr4_C_albicans_SC5314	0	0	2	77			0	0	0	tttgtacttt,ctttaatata
YDL059C	RAD59	chrIV	0	0	1	262			0	0	0	cttatatata,tatatatata,tatatatata,tatatatata,tatatatata,tatatatata,tatatatata,tatatatata,tatatatata,tatatatata,cgtgtatatt,actttacata	orf19.2630	RAD59	Ca21chr4_C_albicans_SC5314	0	0	2	29			0	0	0	taaataaata,taaataaata,aataaatata,atagtctata,agtctataca
YDL060W	TSR1	chrIV	0	0	1	90			0	0	0	cacgtatata,cgtatatata,tatatatata,tatatatata,tatatatata,tatatatata,tatatatata,tatatatata,tatatatata,tatatatata,tatatatata	orf19.6417	TSR1	Ca21chrR_C_albicans_SC5314	0	0	1	54			0	0	0	tatatatata
YDL073W		chrIV	0	0	1	149			0	0	0	tatttatata,tttatatata,tatatatata,tatatatata,tatatatata,tatatatata,tatatatata,tatatatata,tatatatata,tatatatata,tatatatata	orf19.6968		Ca21chr3_C_albicans_SC5314	0	1	0	125	83	32	0	0	1	TATGTATATA
YDL074C	BRE1	chrIV	0	0	1	100			0	0	0	catatacata,tatgtaaatc	orf19.976	BRE1	Ca21chr5_C_albicans_SC5314	0	0	1	108			0	0	0	cttgtataaa,tgtataaata
YDL076C	RXT3	chrIV	0	0	1	227			0	0	0	tgtgtattta	orf19.3568	RXT3	Ca21chr2_C_albicans_SC5314	0	0	2	184			0	0	0	tatttaaaaa,tttggaatta,attgtaactt,attattaata,aatgttttta,tttttaatta
YDL081C	RPP1A	chrIV	0	0	1	108			0	0	0	tttctatata	orf19.2992	RPP1A	Ca21chr1_C_albicans_SC5314	0	0	2	191			0	0	0	tttttaaaga,atttaacata,tctttatatt,tatattaata,tattaatata
YDL082W	RPL13A	chrIV	0	0	1	143			0	0	0	aatgtataaa	orf19.2994	RPL13	Ca21chr1_C_albicans_SC5314	0	0	1	111			0	0	0	attatatata,tatatatata
YDL084W	SUB2	chrIV	0	0	1	99			0	0	0	tttttatata	orf19.5647	SUB2	Ca21chr4_C_albicans_SC5314	0	0	1	69			0	0	0	attgaatata
YDL085C-A		chrIV	0	0	1	243			0	0	0	ttagtatata,cgtgtacaga	orf19.2965.1		Ca21chr1_C_albicans_SC5314	0	0	1	72			0	0	0	agtttatata
YDL087C	LUC7	chrIV	0	0	1	164			0	0	0	tttgtgaata	orf19.3116	EXM2	Ca21chr4_C_albicans_SC5314	0	0	1	271			0	0	0	tatttatata,tttatatata,attgtatatt
YDL090C	RAM1	chrIV	0	0	1	53			0	0	0	attatatata	orf19.5046	RAM1	Ca21chr4_C_albicans_SC5314	0	0	1	210			0	0	0	aatgtaagta
YDL092W	SRP14	chrIV	0	0	1	144			0	0	0	tgtgtagata	orf19.789.1		Ca21chr4_C_albicans_SC5314	0	0	2	108			0	0	0	aatgttanta,aatatatatt
YDL099W	BUG1	chrIV	0	0	1	70			0	0	0	cgcgtatata,tatatacata	orf19.1544		Ca21chr2_C_albicans_SC5314	0	0	1	95			0	0	0	aatatatata,tatgtatatg
YDL101C	DUN1	chrIV	0	0	1	112			0	0	0	tatttatata,tttatatata,tatatacata	orf19.4002	DUN1	Ca21chr5_C_albicans_SC5314	0	0	2	96			0	0	0	acggtctata
YDL103C	QRI1	chrIV	0	0	1	118			0	0	0	aatatatata	orf19.4265	UAP1	Ca21chr5_C_albicans_SC5314	0	0	3	52			0	0	0	tttttagtta,ttagttacta,agtcataata,tcataatata,atataatata,atataatata,atataatata
YDL106C	PHO2	chrIV	0	0	1	128			0	0	0	actctaaata	orf19.4000	GRF10	Ca21chr5_C_albicans_SC5314	0	0	1	153			0	0	0	catatatata
YDL110C	TMA17	chrIV	0	0	1	188			0	0	0	cgtataaata,taagtaaata	orf19.1301		Ca21chr4_C_albicans_SC5314	0	0	1	73			0	0	0	aatatatata,tatatatata,tatatatata
YDL111C	RRP42	chrIV	0	0	1	63			0	0	0	agtttacata	orf19.5039	RRP42	Ca21chr4_C_albicans_SC5314	0	0	2	24			0	0	0	gttataaata,tataaatata
YDL113C	ATG20	chrIV	0	0	1	117			0	0	0	tatatatata,tatatatata,tatatatata	orf19.1297		Ca21chr4_C_albicans_SC5314	0	0	1	88			0	0	0	tatttatata,tttatatata,tatatatata,tatatatata,tatatatata,tatatatata,tatatatata,tatatatata,cttatatata
YDL115C	IWR1	chrIV	0	0	1	98			0	0	0	aatgtatgta,tatgtaagta	orf19.6498		Ca21chr7_C_albicans_SC5314	0	0	2	21			0	0	0	taaataaata
YDL120W	YFH1	chrIV	0	0	1	169			0	0	0	tgtgtatgta,tatgtatgta,tatgtatgta	orf19.1413	YFH1	Ca21chr4_C_albicans_SC5314	0	1	0	151	50	91	0	0	1	TATGTAAATA
YDL123W	SNA4	chrIV	0	0	1	379			0	0	0	aatgtccata	orf19.3606		Ca21chr2_C_albicans_SC5314	0	0	2	261			0	0	0	aattaatata,tgtgtctaaa,tgtctaaatg,actgttaatg,tttatttata
YDL125C	HNT1	chrIV	0	0	1	116			0	0	0	tttatacata	orf19.2341	HNT1	Ca21chr1_C_albicans_SC5314	0	0	1	65			0	0	0	aatataaata
YDL127W	PCL2	chrIV	0	0	1	170			0	0	0	attttacata,aatatacata	orf19.403	PCL2	Ca21chr1_C_albicans_SC5314	0	0	2	31			0	0	0	catgaattta
YDL128W	VCX1	chrIV	0	0	1	185			0	0	0	attatacata	orf19.405	VCX1	Ca21chr1_C_albicans_SC5314	0	0	2	130			0	0	0	ggagtaaata,aatatacatg,catgtaactt
YDL131W	LYS21	chrIV	0	0	1	109			0	0	0	attatatata,tatatatata	orf19.772	LYS21	Ca21chr1_C_albicans_SC5314	0	0	1	66			0	0	0	attgtaaaca,tatatatata
YDL133W		chrIV	0	0	1	103			0	0	0	attgtatatt	orf19.1675		Ca21chr3_C_albicans_SC5314	0	0	4	15			0	0	0	tttgattgtt
YDL134C	PPH21	chrIV	0	0	1	106			0	0	0	tatgtataca,tgtatacata,catctatata	orf19.1683	PPH21	Ca21chr3_C_albicans_SC5314	0	0	1	94			0	0	0	tatttaaata
YDL135C	RDI1	chrIV	0	0	1	93			0	0	0	aatgtagata,cctgtataaa,tatctacata	orf19.5968	RDI1	Ca21chr3_C_albicans_SC5314	0	0	1	95			0	0	0	tttgtgcata
YDL137W	ARF2	chrIV	0	0	1	154			0	0	0	tctgtataga,actgaaaata	orf19.5964	ARF2	Ca21chr3_C_albicans_SC5314	0	0	2	357			0	0	0	ttggaaaata,aataaaaata,tttgtaattg,aaactatata,aatgtattca,attcaaaata
YDL139C	SCM3	chrIV	0	0	1	144			0	0	0	aatatatata,tatatatata,tatatatata,tatatatata,tatatatata	orf19.1668		Ca21chr3_C_albicans_SC5314	0	0	1	90			0	0	0	tatgtacaaa
YDL141W	BPL1	chrIV	0	0	1	269			0	0	0	actatatata	orf19.7645		Ca21chrR_C_albicans_SC5314	0	0	5	22			0	0	0	cgcgttcccc
YDL143W	CCT4	chrIV	0	0	1	101			0	0	0	tatgcatata,tatatacata	orf19.2720		Ca21chr4_C_albicans_SC5314	0	0	1	36			0	0	0	catctatata,tctatatata,tatatatata,tatatatata
YDL145C	COP1	chrIV	0	0	1	162			0	0	0	tatgtaatta	orf19.1672		Ca21chr3_C_albicans_SC5314	0	0	3	68			0	0	0	ggtggacaaa,aaattaaaaa,attaaaaatc,aatcaattta,aatttactca,tttactcata,ttgttgtata,gttgtatagt
YDL146W	LDB17	chrIV	0	0	1	122			0	0	0	tttttatata	orf19.7473		Ca21chrR_C_albicans_SC5314	0	0	2	75			0	0	0	taattaaata,ataatacata,aatacatata
YDL147W	RPN5	chrIV	0	0	1	145			0	0	0	tgtgtattta,tatgcatata,catatatata	orf19.4032	RPN5	Ca21chr5_C_albicans_SC5314	0	0	2	32			0	0	0	aatcaatata,tcaatatata,aatatataaa
YDL148C	NOP14	chrIV	0	0	1	285			0	0	0	taggtaaata,tatatatata	orf19.5959	NOP14	Ca21chr3_C_albicans_SC5314	0	0	2	59			0	0	0	gatgtataga,attgtatttt
YDL149W	ATG9	chrIV	0	0	1	100			0	0	0	cgtgtacatc,actatatata,tatatatata,aatgcatata	orf19.5974	ATG9	Ca21chr3_C_albicans_SC5314	0	0	2	61			0	0	0	gttttacata
YDL150W	RPC53	chrIV	0	0	1	94			0	0	0	cgagtatata,aatgaatata	orf19.2715	RPC53	Ca21chr4_C_albicans_SC5314	0	0	1	43			0	0	0	ctagtaaata
YDL153C	SAS10	chrIV	0	0	1	139			0	0	0	aatttacata	orf19.2717	SAS10	Ca21chr4_C_albicans_SC5314	0	1	0	124	39	75	0	0	1	TTTGTAAATA
YDL159W	STE7	chrIV	0	0	1	142			0	0	0	catatatata,tatatatata,tatgtaaatc	orf19.469	HST7	Ca21chrR_C_albicans_SC5314	0	0	1	88			0	0	0	catatacata,catatatata,tatatatata,gatgtaaata
YDL166C	FAP7	chrIV	0	0	1	78			0	0	0	tgtgtatcta,tatctacata,tatatacata,attgtaaatt	orf19.6074	HBR1	Ca21chr1_C_albicans_SC5314	0	0	1	49			0	0	0	aatgtacaga
YDL167C	NRP1	chrIV	0	0	1	178			0	0	0	cttttatata,tatttatata	orf19.5071	NRP1	Ca21chr1_C_albicans_SC5314	0	0	2	344			0	0	0	cgttttaata,atttttaata,acttttaata,tttttttata,tttttatatg,attgtatcga,tgtgttaatt,attattaata,atcgtaacta
YDL174C	DLD1	chrIV	0	0	1	101			0	0	0	aatatatata	orf19.6755	DLD2	Ca21chr3_C_albicans_SC5314	0	0	1	141			0	0	0	tttgtataga
YDL175C	AIR2	chrIV	0	0	1	221			0	0	0	catgtaaatt,catatacata,tacgtaaata	orf19.4844		Ca21chr1_C_albicans_SC5314	0	0	2	63			0	0	0	ttgttacata,tacatatata,catatatatc,attgtagaaa,tgtagaaata
YDL185W	VMA1	chrIV	0	0	1	108			0	0	0	aatttatata,tatgttaata	orf19.1680	TFP1	Ca21chr3_C_albicans_SC5314	0	0	1	253			0	0	0	tatgtacaaa,attgtcaata,tatataaata
YDL189W	RBS1	chrIV	0	0	1	90			0	0	0	actatacata	orf19.5967	FGR44	Ca21chr3_C_albicans_SC5314	0	0	3	86			0	0	0	aatgtccttg,tgttatcata,tttgtagtaa,ccagaataaa,agaataaaaa,aataaaaaaa,taaaaaaata,aaaaaatata,aatataacaa
YDL190C	UFD2	chrIV	0	0	1	212			0	0	0	atagtatata	orf19.5965		Ca21chr3_C_albicans_SC5314	0	0	1	65			0	0	0	attgtattta,agtttaaata
YDL191W	RPL35A	chrIV	0	0	1	101			0	0	0	cttttaaata	orf19.5964.2	RPL35	Ca21chr3_C_albicans_SC5314	0	0	1	106			0	0	0	aatataaata
YDL195W	SEC31	chrIV	0	0	1	134			0	0	0	tatttatata,tatgtactta	orf19.6217	PGA63	Ca21chr1_C_albicans_SC5314	0	0	1	84			0	0	0	tacgtaaata
YDL198C	GGC1	chrIV	0	0	1	121			0	0	0	cttgtgaata,tgtgaatata	orf19.685	YHM1	Ca21chr6_C_albicans_SC5314	0	1	0	74	20	44	1	0	0	CTTGTAAATA
YDL200C	MGT1	chrIV	0	0	1	73			0	0	0	tatgtatatg	orf19.3108		Ca21chr4_C_albicans_SC5314	0	0	3	52			0	0	0	ttttgatatt,attctatgtt,tctatgttta,tatgtttact,ttactacaca,actacacatg,catgataaaa,atgataaaaa,gataaaaata,tccgtacttg
YDL201W	TRM8	chrIV	0	0	1	84			0	0	0	catatacata	orf19.3798		Ca21chr4_C_albicans_SC5314	0	0	1	48			0	0	0	aatgtatgta,tatgtaaatc
YDL208W	NHP2	chrIV	0	0	1	124			0	0	0	tctgtatatt	orf19.526	NHP2	Ca21chrR_C_albicans_SC5314	0	0	1	184			0	0	0	tttgtaaaga
YDL209C	CWC2	chrIV	0	0	1	205			0	0	0	tctgaatata	orf19.674		Ca21chr1_C_albicans_SC5314	0	0	2	197			0	0	0	attttcaata
YDL212W	SHR3	chrIV	0	0	1	146			0	0	0	tatataaata	orf19.3366	CSH3	Ca21chr4_C_albicans_SC5314	0	0	2	87			0	0	0	aatgtagatt,aatttaatta,tttgagtata,tctatcaata,cttgtacaat
YDL215C	GDH2	chrIV	0	0	1	150			0	0	0	tttgtataaa	orf19.2192	GDH2	Ca21chr2_C_albicans_SC5314	0	0	2	194			0	0	0	tttatctata,tctataatta,attctattta,tctatttata,tttataatta,tatttattta,cattcatata,tatgtgttta,tgtgtttatg,tatgtttatt,ttcctaaata
YDL219W	DTD1	chrIV	0	0	1	277			0	0	0	tctttacata	orf19.297	DTD2	Ca21chr3_C_albicans_SC5314	0	0	1	104			0	0	0	tatttatata
YDL225W	SHS1	chrIV	0	0	1	88			0	0	0	tctgtacaaa	orf19.3680	2007-09-01	Ca21chr1_C_albicans_SC5314	0	0	1	231			0	0	0	attctatata,aatgcaaata
YDL226C	GCS1	chrIV	0	0	1	230			0	0	0	attataaata	orf19.3683	AGE3	Ca21chr1_C_albicans_SC5314	0	0	1	131			0	0	0	tatgtataga,attatatata,tttatacata
YDL231C	BRE4	chrIV	0	0	1	70			0	0	0	tttgaatata	orf19.3332		Ca21chr1_C_albicans_SC5314	0	0	1	86			0	0	0	catttacata,tatgaaaata
YDL234C	GYP7	chrIV	0	0	1	147			0	0	0	actttacata	orf19.6706	GYP7	Ca21chr7_C_albicans_SC5314	0	0	1	53			0	0	0	tctgtatatc
YDL235C	YPD1	chrIV	0	0	1	143			0	0	0	attatatata,tatatatata,tatatatata,tatatatata,tatatatata,tatgtatatc	orf19.4443	YPD1	Ca21chr1_C_albicans_SC5314	0	0	2	47			0	0	0	tatatactta,tttttatatt
YDL236W	PHO13	chrIV	0	0	1	186			0	0	0	catatatata,tatatatata,tatatatata,tatatatata,tatatatata,attgtacatg	orf19.4444	PHO15	Ca21chr1_C_albicans_SC5314	0	0	2	103			0	0	0	ttttaaaata,tttttttata,tttttataga,acactatata,actatatatt
YDL237W	AIM6	chrIV	0	0	1	209			0	0	0	tatttatata,tttgtgtata	orf19.5925		Ca21chr3_C_albicans_SC5314	0	0	1	128			0	0	0	agtgtctata
YDL240W	LRG1	chrIV	0	0	1	278			0	0	0	tatgtactta,tttgtttata	orf19.7489		Ca21chrR_C_albicans_SC5314	0	0	1	110			0	0	0	tatgtataaa,tgtataaata
YDL246C	SOR2	chrIV	0	0	1	141			0	0	0	catgtccata,catatatata,cttgaaaata,aatttaaata	orf19.7676	XYL2	Ca21chrR_C_albicans_SC5314	0	0	2	53			0	0	0	caagtgtata,agtgtatagt
YDR001C	NTH1	chrIV	0	0	1	79			0	0	0	aatatatata,tatatatata,tatatatata,tatatatata,tatatatata,tatatatata,tatatatata,tatatatata	orf19.7479	NTH1	Ca21chrR_C_albicans_SC5314	0	0	1	195			0	0	0	agtttatata,tttatatata
YDR002W	YRB1	chrIV	0	0	1	187			0	0	0	cgtgcatata	orf19.7477	YRB1	Ca21chrR_C_albicans_SC5314	0	0	2	122			0	0	0	ttggtactta,attgggtata,ataatatata
YDR004W	RAD57	chrIV	0	0	1	170			0	0	0	tttttatata,ttagtaaata,aaggtacata	orf19.2174	RAD57	Ca21chr2_C_albicans_SC5314	0	0	2	42			0	0	0	taagtataga,agagtacgta,tacgtaaatt,aatgaacatt
YDR012W	RPL4B	chrIV	0	0	1	78			0	0	0	aatttaaata	orf19.7217	RPL4B	Ca21chr1_C_albicans_SC5314	0	0	2	65			0	0	0	attgttaaaa,gttgtatatt,attgtgtatg,tgtgtatgaa,ttttaaaata,aaaatatata,aatatatatc
YDR017C	KCS1	chrIV	0	0	1	170			0	0	0	actatatata	orf19.1007	KCS1	Ca21chrR_C_albicans_SC5314	0	0	1	149			0	0	0	tgtgtgtata,tgtgtataga
YDR019C	GCV1	chrIV	0	0	1	178			0	0	0	tttgtatatt	orf19.5519	GCV1	Ca21chr6_C_albicans_SC5314	0	0	2	59			0	0	0	atggtacaaa
YDR020C	DAS2	chrIV	0	0	1	329			0	0	0	catatatata	orf19.2487		Ca21chr1_C_albicans_SC5314	0	0	1	86			0	0	0	agtatatata,tatatatata
YDR031W	MIC14	chrIV	0	0	1	149			0	0	0	cctgtgaata,actgtattta,aaagtatata,agtatatata	orf19.588		Ca21chr5_C_albicans_SC5314	0	0	2	77			0	0	0	aatttacaaa,tttacaaata,aatatagata,tagatacata,ctgatatata
YDR032C	PST2	chrIV	0	0	1	158			0	0	0	aatatatata,actttaaata	orf19.5285	PST3	Ca21chrR_C_albicans_SC5314	0	0	1	93			0	0	0	tttgtaatta
YDR035W	ARO3	chrIV	0	0	1	226			0	0	0	cctgtaaatg,aatgcaaata	orf19.1517	ARO3	Ca21chr2_C_albicans_SC5314	0	0	3	51			0	0	0	tgattatgta,tatgtaatcc,cctattttta,tatttttatt,atttttatta,tttttattaa,tttattaatt,aatttcaaca,tttcaacaaa,aatgatatta
YDR037W	KRS1	chrIV	0	0	1	75			0	0	0	aatgtaagta	orf19.6749	KRS1	Ca21chr3_C_albicans_SC5314	0	0	2	64			0	0	0	ataatacata,aatacatata
YDR044W	HEM13	chrIV	0	0	1	149			0	0	0	cctttacata	orf19.2803	HEM13	Ca21chr3_C_albicans_SC5314	0	1	0	216	192	14	1	0	0	CATGTACATA
YDR045C	RPC11	chrIV	0	0	1	207			0	0	0	cttgaatata	orf19.5360	RPC11	Ca21chr2_C_albicans_SC5314	0	0	2	193			0	0	0	cctatacatt,tttgttaatg,ttggttaata,aaaatacata
YDR049W	VMS1	chrIV	0	0	1	111			0	0	0	tttgcatata	orf19.5368		Ca21chr2_C_albicans_SC5314	0	0	2	47			0	0	0	attataaatg,aatgtaattg
YDR052C	DBF4	chrIV	0	0	1	240			0	0	0	attgcatata,catatatata,tatatacata,catatacata,catatatata	orf19.5166	DBF4	Ca21chr7_C_albicans_SC5314	0	0	2	39			0	0	0	aatataaatt
YDR054C	CDC34	chrIV	0	0	1	375			0	0	0	tttatacata,agtgtatatc,cgtgtatatt	orf19.6529	CDC34	Ca21chr7_C_albicans_SC5314	0	0	2	352			0	0	0	tttgttctta,cttggtcata
YDR057W	YOS9	chrIV	0	0	1	81			0	0	0	cttttatata	orf19.7578		Ca21chrR_C_albicans_SC5314	0	0	2	39			0	0	0	agtgtatttc
YDR058C	TGL2	chrIV	0	0	1	157			0	0	0	actgtttata,aatataaata,tcggtatata	orf19.3043		Ca21chr1_C_albicans_SC5314	0	0	2	265			0	0	0	atagtataaa,gctgtatatt,tgtatattta,tatatttata,tatttataga,cttttaaaaa,tttaaaaata,aaaatacata
YDR062W	LCB2	chrIV	0	0	1	288			0	0	0	cttttaaata	orf19.5027	LCB2	Ca21chr1_C_albicans_SC5314	0	0	1	136			0	0	0	catgtataca,catgtactta
YDR064W	RPS13	chrIV	0	0	1	82			0	0	0	tatgtatatt	orf19.4193.1	RPS13	Ca21chr6_C_albicans_SC5314	0	0	1	90			0	0	0	tttgtatatc,tttttatata,tttatatata,tatatatata,catgtatatt
YDR067C	OCA6	chrIV	0	0	1	101			0	0	0	tttgtaaaga	orf19.7206	OCA6	Ca21chr1_C_albicans_SC5314	0	0	3	44			0	0	0	tctgaaagaa,aaagaataaa,agaataaaca
YDR068W	DOS2	chrIV	0	0	1	94			0	0	0	tatttacata	orf19.5030	DOS2	Ca21chr1_C_albicans_SC5314	0	0	1	53			0	0	0	tctgtatatg
YDR071C	PAA1	chrIV	0	0	1	94			0	0	0	attataaata,tttgtatatt	orf19.7269		Ca21chr1_C_albicans_SC5314	0	0	3	47			0	0	0	tatatatttt,tatattttta,tatttttaga,aatgcacgaa,cacgaaaaaa,cttttaaacc
YDR072C	IPT1	chrIV	0	0	1	93			0	0	0	aatttaaata	orf19.4769	IPT1	Ca21chr1_C_albicans_SC5314	0	0	1	175			0	0	0	catttatata,tttatatata,tatatatata,catatacata,catatatata
YDR074W	TPS2	chrIV	0	0	1	241			0	0	0	catatatata	orf19.3038	TPS2	Ca21chr1_C_albicans_SC5314	0	0	2	248			0	0	0	aatttacatt,tttgtttatt,tttggatatt,ttggtatatc,tttgtatagt
YDR079C-A	TFB5	chrIV	0	0	1	212			0	0	0	catgaatata,agtggaaata,tatgtacatg	orf19.4439.1		Ca21chr1_C_albicans_SC5314	0	0	1	47			0	0	0	atagtaaata
YDR083W	RRP8	chrIV	0	0	1	119			0	0	0	tttatacata	orf19.3630	RRP8	Ca21chr2_C_albicans_SC5314	0	0	2	79			0	0	0	attttattta,tttatttata,tatttataga,tttatagata,aatggatatt,cttttatatg
YDR084C	TVP23	chrIV	0	0	1	227			0	0	0	tatgtataaa,tgtataaata,tttataaata	orf19.4862		Ca21chr1_C_albicans_SC5314	0	0	1	275			0	0	0	tttttatata
YDR086C	SSS1	chrIV	0	0	1	197			0	0	0	agtgtgtata,tgtgtatatg	orf19.6828.1		Ca21chr3_C_albicans_SC5314	0	0	1	242			0	0	0	attgtgaata
YDR087C	RRP1	chrIV	0	0	1	91			0	0	0	tatgtaagta	orf19.6828		Ca21chr3_C_albicans_SC5314	0	0	2	45			0	0	0	aaaatatata,aatatatatg,aatctcaata
YDR089W		chrIV	0	0	1	96			0	0	0	agtctatata	orf19.6805		Ca21chr3_C_albicans_SC5314	0	0	1	192			0	0	0	cttatatata
YDR090C		chrIV	0	0	1	345			0	0	0	attttatata,actgtacaca	orf19.6720		Ca21chr3_C_albicans_SC5314	0	0	3	63			0	0	0	taagtttgta,tttgtagttt,gtttttcata,ttttcataga,ataataaatg,aatggctatc,gctatccata,tatccataca,tccatacaaa,catacaaaaa
YDR091C	RLI1	chrIV	0	0	1	339			0	0	0	attttatata	orf19.3034	RLI1	Ca21chr1_C_albicans_SC5314	0	0	1	387			0	0	0	attgtgtata,tgtgtatatt,tttatacata
YDR092W	UBC13	chrIV	0	0	1	95			0	0	0	actgaatata,tatataaata	orf19.933		Ca21chr5_C_albicans_SC5314	0	0	1	112			0	0	0	tgtgtaaatc
YDR098C	GRX3	chrIV	0	0	1	52			0	0	0	agtgtaaatt	orf19.2727	GRX3	Ca21chr4_C_albicans_SC5314	0	0	1	118			0	0	0	tgtgttaata,atagtacata
YDR100W	TVP15	chrIV	0	0	1	129			0	0	0	aatgtaatta	orf19.3076		Ca21chr4_C_albicans_SC5314	0	0	3	39			0	0	0	tgtgtagcca,ccaaaaaata,aaaataaaga,attgcaattt
YDR101C	ARX1	chrIV	0	0	1	120			0	0	0	ctagtatata,tatataaata	orf19.3015	ARX1	Ca21chr1_C_albicans_SC5314	0	0	2	117			0	0	0	tctttaaaaa,cctttatcta,aattcaaata,aatctatgta,tctatgtata,tatgtataac
YDR104C	SPO71	chrIV	0	0	1	131			0	0	0	actctatata,tctatatata	orf19.2129		Ca21chr6_C_albicans_SC5314	0	0	2	104			0	0	0	attgttttta
YDR105C	TMS1	chrIV	0	0	1	86			0	0	0	aatgtatgta	orf19.3758		Ca21chr1_C_albicans_SC5314	0	0	1	123			0	0	0	aatttatata
YDR120C	TRM1	chrIV	0	0	1	213			0	0	0	tgtgtaaaaa,aatatatata,tatatatata,tatatatata	orf19.3265	TRM1	Ca21chrR_C_albicans_SC5314	0	0	1	96			0	0	0	agagtaaata
YDR124W		chrIV	0	0	1	335			0	0	0	tttctaaata,catgaacata,catttaaata	orf19.7567		Ca21chrR_C_albicans_SC5314	0	0	2	67			0	0	0	catctattta,aaaataaata
YDR127W	ARO1	chrIV	0	0	1	146			0	0	0	tctgtatatt	orf19.4704	ARO1	Ca21chr4_C_albicans_SC5314	0	0	1	60			0	0	0	tgtgtatgta
YDR135C	YCF1	chrIV	0	0	1	97			0	0	0	taagtaaata	orf19.6478	YCF1	Ca21chr7_C_albicans_SC5314	0	0	1	119			0	0	0	ttagtatata,agagtatata,agtatatata
YDR137W	RGP1	chrIV	0	0	1	135			0	0	0	tatgtacaga	orf19.894		Ca21chr2_C_albicans_SC5314	0	0	3	36			0	0	0	aatgaaatga,aatgaaaaac,ttggcaatta
YDR141C	DOP1	chrIV	0	0	1	207			0	0	0	tttgtaagta	orf19.3166		Ca21chr5_C_albicans_SC5314	0	0	1	114			0	0	0	catgtataaa
YDR145W	TAF12	chrIV	0	0	1	118			0	0	0	tatgtatcta	orf19.470		Ca21chrR_C_albicans_SC5314	0	1	0	141	101	30	0	1	0	ATTGTATATA
YDR152W	GIR2	chrIV	0	0	1	42			0	0	0	tgtgtactta	orf19.6587	GIR2	Ca21chr7_C_albicans_SC5314	0	0	1	186			0	0	0	catgtacatc
YDR158W	HOM2	chrIV	0	0	1	126			0	0	0	caagtaaata,tatgaatata	orf19.1559	HOM2	Ca21chr2_C_albicans_SC5314	0	0	1	137			0	0	0	tttgtatatg,tctgtttata,tttgtaatta
YDR162C	NBP2	chrIV	0	0	1	190			0	0	0	tatatacata,agtgtatgta,tatgtactta	orf19.6588	NBP2	Ca21chr7_C_albicans_SC5314	0	0	1	221			0	0	0	tgtgtaaatg,aatgtataga,agtgtatatg
YDR165W	TRM82	chrIV	0	0	1	86			0	0	0	tgtgttaata	orf19.6477		Ca21chr7_C_albicans_SC5314	0	0	1	103			0	0	0	agtttatata,tttatatata,tttctatata,taagtaaata,aatataaata
YDR168W	CDC37	chrIV	0	0	1	113			0	0	0	tttatacata	orf19.5531	CDC37	Ca21chr6_C_albicans_SC5314	0	0	3	29			0	0	0	agcgtaataa,aataaaaatt,attgcacttg
YDR172W	SUP35	chrIV	0	0	1	175			0	0	0	tatatatata,tatatatata,tatatatata,tatatatata,tatatatata,tatatatata,tatatatata	orf19.1378	SUP35	Ca21chr2_C_albicans_SC5314	0	0	1	55			0	0	0	tgtttatata,tatataaata
YDR173C	ARG82	chrIV	0	0	1	121			0	0	0	cgtctatata,tctatatata,tatatatata,tatatatata,tatatatata,tatatatata,tatatatata,tatatatata,tatatatata	orf19.1377	IPK2	Ca21chr2_C_albicans_SC5314	0	0	1	68			0	0	0	catttatata,tatttatata
YDR174W	HMO1	chrIV	0	0	1	174			0	0	0	tatgcacata,catatatata,tatatatata,tatatatata,tatatatata,tatatatata,tatgtatcta	orf19.6645	HMO1	Ca21chrR_C_albicans_SC5314	0	0	1	239			0	0	0	attctacata,agtgtataaa
YDR177W	UBC1	chrIV	0	0	1	114			0	0	0	taagtaaata	orf19.1085		Ca21chr6_C_albicans_SC5314	0	0	1	255			0	0	0	tttgaatata,cttgttcata
YDR180W	SCC2	chrIV	0	0	1	53			0	0	0	aatatacata	orf19.3080		Ca21chr4_C_albicans_SC5314	0	0	2	106			0	0	0	tttgtgcatc,tatgtaggta,taggtatatc,aaagtatatt
YDR181C	SAS4	chrIV	0	0	1	142			0	0	0	tatgtatatt	orf19.3084		Ca21chr4_C_albicans_SC5314	0	0	2	134			0	0	0	attgttaatt
YDR189W	SLY1	chrIV	0	0	1	114			0	0	0	aatatatata,tatatatata,tatatatata,tatatatata,tatatatata,tatatatata,tatatatata,tatctatata	orf19.3128		Ca21chr4_C_albicans_SC5314	0	0	2	26			0	0	0	tgtatatgta,tatgtatctc
YDR192C	NUP42	chrIV	0	0	1	90			0	0	0	tatgaatata,aatatatata,tatatatata,tatatatata	orf19.5930		Ca21chr3_C_albicans_SC5314	0	0	2	48			0	0	0	aatagaaata
YDR196C	CAB5	chrIV	0	0	1	96			0	0	0	tgagtatata,agtatatata	orf19.4005		Ca21chr5_C_albicans_SC5314	0	0	1	50			0	0	0	catgtacaga,aatatatata
YDR200C	VPS64	chrIV	0	0	1	137			0	0	0	attataaata	orf19.4471		Ca21chr1_C_albicans_SC5314	0	0	1	277			0	0	0	tatatatata,tatatatata,tatatatata,tatatatata,tatgtatgta
YDR201W	SPC19	chrIV	0	0	1	226			0	0	0	tatgtactta,cttgtagata	orf19.4473	SPC19	Ca21chr1_C_albicans_SC5314	0	0	1	187			0	0	0	caagtacata,tatgaacata
YDR208W	MSS4	chrIV	0	0	1	131			0	0	0	caggtaaata	orf19.3153	MSS4	Ca21chr3_C_albicans_SC5314	0	0	1	296			0	0	0	tttatatata,tatatatata,tatatatata,tatatatata,tatatatata,tatatatata,tatatatata,tatatatata,tatatatata,tatttatata,tttttatata
YDR211W	GCD6	chrIV	0	0	1	135			0	0	0	aatatatata,tatatatata	orf19.407	GCD6	Ca21chr1_C_albicans_SC5314	0	0	1	55			0	0	0	atagtatata
YDR213W	UPC2	chrIV	0	0	1	276			0	0	0	aatgaacata,aatgcaaata	orf19.391	UPC2	Ca21chr1_C_albicans_SC5314	0	0	1	42			0	0	0	aatgtacaaa
YDR214W	AHA1	chrIV	0	0	1	94			0	0	0	tgcgtaaata,tatttacata	orf19.7602	AHA1	Ca21chrR_C_albicans_SC5314	0	0	1	51			0	0	0	aatgtacgta
YDR224C	HTB1	chrIV	0	0	1	126			0	0	0	tgggtatata	orf19.6925	HTB1	Ca21chr3_C_albicans_SC5314	0	0	2	102			0	0	0	attgtatttt,tttgtacttt,tatgtttcta
YDR225W	HTA1	chrIV	0	0	1	158			0	0	0	attgtaacta,tttctatata,tctatatata,tgggtatata	orf19.1051	HTA2	Ca21chr1_C_albicans_SC5314	0	0	1	142			0	0	0	caggtatata,agtgtatatt
YDR226W	ADK1	chrIV	0	0	1	124			0	0	0	cttctaaata,aatgaaaata,tgagtacata	orf19.3391	ADK1	Ca21chr6_C_albicans_SC5314	0	1	0	193	147	36	0	1	0	AATGTATATA
YDR228C	PCF11	chrIV	0	0	1	70			0	0	0	actgcatata	orf19.684		Ca21chr6_C_albicans_SC5314	0	0	1	100			0	0	0	aatatatata,tatatatata,tatatatata,tatatatata
YDR232W	HEM1	chrIV	0	0	1	178			0	0	0	tttgtaaatc	orf19.2601	HEM1	Ca21chrR_C_albicans_SC5314	0	0	2	42			0	0	0	aatgtagtta,tttgtatctg
YDR233C	RTN1	chrIV	0	0	1	149			0	0	0	cctatatata	orf19.3799		Ca21chr4_C_albicans_SC5314	0	0	1	334			0	0	0	tgagtaaata
YDR235W	PRP42	chrIV	0	0	1	80			0	0	0	tatgtaaatg	orf19.4374	PRP42	Ca21chrR_C_albicans_SC5314	0	0	1	116			0	0	0	attgtattta,actgtataca
YDR236C	FMN1	chrIV	0	0	1	110			0	0	0	catttacata	orf19.4373		Ca21chrR_C_albicans_SC5314	0	0	1	186			0	0	0	tatatatata,tatatatata
YDR238C	SEC26	chrIV	0	0	1	195			0	0	0	tctttaaata,tatgtacatt	orf19.528	SEC26	Ca21chrR_C_albicans_SC5314	0	0	1	90			0	0	0	tttgtcaata
YDR244W	PEX5	chrIV	0	0	1	198			0	0	0	cctatatata,cttataaata	orf19.5640	PEX5	Ca21chr4_C_albicans_SC5314	0	0	1	46			0	0	0	tatgtattta
YDR245W	MNN10	chrIV	0	0	1	159			0	0	0	attgtaaaga,tatgtacatt	orf19.5658	MNN10	Ca21chr4_C_albicans_SC5314	0	0	2	38			0	0	0	attgtacttt
YDR261C	EXG2	chrIV	0	0	1	132			0	0	0	attatatata	orf19.2952	EXG2	Ca21chr1_C_albicans_SC5314	0	0	1	92			0	0	0	tatgtcaata
YDR264C	AKR1	chrIV	0	0	1	277			0	0	0	actgtatatt,catatatata,tatatatata,aatatacata	orf19.4950	AKR1	Ca21chr1_C_albicans_SC5314	1	1	0	46	3	33	0	0	1	TATGTACATA
YDR265W	PEX10	chrIV	0	0	1	167			0	0	0	cttgtaatta	orf19.5660		Ca21chr4_C_albicans_SC5314	0	0	2	34			0	0	0	ataatacata
YDR277C	MTH1	chrIV	0	0	1	198			0	0	0	tttatatata	orf19.6173	STD1	Ca21chr3_C_albicans_SC5314	0	0	2	58			0	0	0	cctttttata,tttttataaa,tttataaaaa
YDR291W	HRQ1	chrIV	0	0	1	206			0	0	0	aatataaata,tatatatata,tatatatata,tatatatata	orf19.7213		Ca21chr1_C_albicans_SC5314	0	0	2	50			0	0	0	tttgtaataa
YDR292C	SRP101	chrIV	0	0	1	59			0	0	0	atagtatata,agtatatata,tatatatata,tatatatata,tatatatata	orf19.3952	SRP101	Ca21chr5_C_albicans_SC5314	0	0	2	74			0	0	0	agtgttcatc,aatgaatatt,aatattaata,tttttaaaaa
YDR295C	HDA2	chrIV	0	0	1	82			0	0	0	attttatata	orf19.6952		Ca21chr3_C_albicans_SC5314	0	0	1	162			0	0	0	tttgtaaatg
YDR297W	SUR2	chrIV	0	0	1	170			0	0	0	tttgtattta,catttatata	orf19.5818	SUR2	Ca21chr2_C_albicans_SC5314	0	0	2	168			0	0	0	agtgttaaga,agcgtttata,cgtttatatt,tttgtaatga,tatcttaata
YDR298C	ATP5	chrIV	0	0	1	178			0	0	0	tacgtacata	orf19.5419	ATP5	Ca21chr3_C_albicans_SC5314	0	0	1	188			0	0	0	tatttaaata
YDR299W	BFR2	chrIV	0	0	1	95			0	0	0	attttaaata	orf19.7624		Ca21chrR_C_albicans_SC5314	0	1	0	100	55	35	0	1	0	AGTGTATATA
YDR304C	CPR5	chrIV	0	0	1	76			0	0	0	tatgtaacta	orf19.7421	CYP5	Ca21chr3_C_albicans_SC5314	0	1	0	112	58	44	0	0	1	TATGTATATA
YDR308C	SRB7	chrIV	0	0	1	157			0	0	0	cttataaata	orf19.7548	MED21	Ca21chrR_C_albicans_SC5314	0	0	1	275			0	0	0	cctgtatatg
YDR313C	PIB1	chrIV	0	0	1	202			0	0	0	tttctatata	orf19.7547		Ca21chrR_C_albicans_SC5314	0	0	1	65			0	0	0	cctataaata
YDR320C	SWA2	chrIV	0	0	1	94			0	0	0	aatatatata	orf19.593	FGR32	Ca21chrR_C_albicans_SC5314	0	0	3	24			0	0	0	gatatgaata,tatgaatagg
YDR320C-A	DAD4	chrIV	0	0	1	80			0	0	0	tttctatata,catatatata	orf19.596.2	DAD4	Ca21chrR_C_albicans_SC5314	0	0	1	321			0	0	0	acagtatata,aatgtacaaa
YDR321W	ASP1	chrIV	0	0	1	111			0	0	0	tatatatata,tatatatata,tatatatata,tatatatata,tatatacata	orf19.7593		Ca21chrR_C_albicans_SC5314	0	0	2	128			0	0	0	aagataaata,caggaatata,ttaataaata
YDR326C	YSP2	chrIV	0	0	1	142			0	0	0	attatatata	orf19.4423		Ca21chr1_C_albicans_SC5314	0	0	2	53			0	0	0	gttgtgtata,tgtgtatagc,tttgtaaagc
YDR328C	SKP1	chrIV	0	0	1	199			0	0	0	tatgtataca,agtttacata	orf19.4427	SKP1	Ca21chr1_C_albicans_SC5314	0	0	1	147			0	0	0	cgtgtacaga,tttgcaaata,tatatacata
YDR329C	PEX3	chrIV	0	0	1	72			0	0	0	aatatatata,tatatatata,tatatatata,tatatatata	orf19.4426	PEX3	Ca21chr1_C_albicans_SC5314	0	1	0	79	47	22	0	1	0	ATTGTAAATA
YDR330W	UBX5	chrIV	0	0	1	206			0	0	0	ggtgtaaata	orf19.4430		Ca21chr1_C_albicans_SC5314	0	0	1	101			0	0	0	tatgtatgta,tatgtacgta
YDR331W	GPI8	chrIV	0	0	1	112			0	0	0	tctttatata,tttatatata	orf19.2799	GPI8	Ca21chr1_C_albicans_SC5314	0	0	2	93			0	0	0	tatgtctaga,tctagaaata,aatatacaca,cttatattta,atttaatata
YDR332W	IRC3	chrIV	0	0	1	70			0	0	0	aatgtgcata,tgtgcatata,ctagtacata	orf19.2798		Ca21chr1_C_albicans_SC5314	0	1	0	55	1	44	0	1	0	ACTGTAAATA
YDR333C		chrIV	0	0	1	220			0	0	0	aatgcatata,cgtttacata,actgtatatt	orf19.1864		Ca21chr2_C_albicans_SC5314	0	0	2	152			0	0	0	cctgtacact,cttttataga,aatttaaaga
YDR334W	SWR1	chrIV	0	0	1	117			0	0	0	attgtgaata	orf19.1871		Ca21chr2_C_albicans_SC5314	0	0	2	48			0	0	0	cttttataaa
YDR335W	MSN5	chrIV	0	0	1	105			0	0	0	attgtaatta	orf19.2665	MSN5	Ca21chr4_C_albicans_SC5314	0	0	1	109			0	0	0	catgtatgta,aatgtaaatt
YDR336W		chrIV	0	0	1	95			0	0	0	tatgtatcta,tatctatata	orf19.1163		Ca21chr1_C_albicans_SC5314	0	1	0	178	119	49	0	0	1	TGTGTACATA
YDR338C		chrIV	0	0	1	122			0	0	0	aatgcatata	orf19.2073		Ca21chr2_C_albicans_SC5314	0	0	2	72			0	0	0	tacttatata,tctggaaaga,aaagaaaata,aatggacaca,tttgcattta
YDR339C	FCF1	chrIV	0	0	1	85			0	0	0	tatgtatatt	orf19.3220		Ca21chr5_C_albicans_SC5314	0	0	1	187			0	0	0	attgtgaata,tgtgaatata
YDR341C		chrIV	0	0	1	167			0	0	0	attggatata,attgtataaa	orf19.3341		Ca21chr1_C_albicans_SC5314	0	0	1	77			0	0	0	aatgtgtata,tgtgtataga
YDR346C	SVF1	chrIV	0	0	1	279			0	0	0	catatatata,tatatatata,tatatatata	orf19.6068	SVF1	Ca21chr1_C_albicans_SC5314	0	0	2	229			0	0	0	tttccacata,aaaggacata,agtattaata,aatcttaata,aatatcaata,tcaataaata,aatcttaata
YDR348C		chrIV	0	0	1	177			0	0	0	actttatata	orf19.1658		Ca21chr3_C_albicans_SC5314	0	0	1	190			0	0	0	aaagtatata,aatgtatatt
YDR359C	EAF1	chrIV	0	0	1	184			0	0	0	attatatata	orf19.3077	VID21	Ca21chr4_C_albicans_SC5314	0	0	1	32			0	0	0	agtgtttata
YDR361C	BCP1	chrIV	0	0	1	252			0	0	0	aaagtaaata,tttgtatatt,atagtatata	orf19.6346		Ca21chr1_C_albicans_SC5314	0	0	1	126			0	0	0	tttgtatatt
YDR363W	ESC2	chrIV	0	0	1	301			0	0	0	tctgaatata	orf19.2326		Ca21chr1_C_albicans_SC5314	0	0	1	61			0	0	0	tatgttaata
YDR363W-A	SEM1	chrIV	0	0	1	260			0	0	0	tttctaaata	orf19.3122.2		Ca21chr4_C_albicans_SC5314	0	0	2	91			0	0	0	tttttttata,tttttatatt,attttataaa
YDR373W	FRQ1	chrIV	0	0	1	106			0	0	0	attttaaata	orf19.4726		Ca21chr1_C_albicans_SC5314	0	0	1	106			0	0	0	aaagtaaata
YDR377W	ATP17	chrIV	0	0	1	277			0	0	0	tatgtctata	orf19.7509.1	ATP17	Ca21chrR_C_albicans_SC5314	0	0	1	45			0	0	0	aatgttcata,aatgtataaa
YDR378C	LSM6	chrIV	0	0	1	165			0	0	0	tatctatata,tatatacata,catatatata,tatatatata,tatatatata,tgtgtgtata,tgtgtatatc	orf19.7509.2	LSM6	Ca21chrR_C_albicans_SC5314	0	0	2	44			0	0	0	tgtataatta,aatgtatttt
YDR380W	ARO10	chrIV	0	0	1	128			0	0	0	tatgtaacta,aaagtaaata	orf19.1847	ARO10	Ca21chrR_C_albicans_SC5314	0	0	1	56			0	0	0	tctgtataga,aatgtatatg
YDR382W	RPP2B	chrIV	0	0	1	146			0	0	0	attctatata,attgaaaata	orf19.5928	RPP2B	Ca21chr3_C_albicans_SC5314	0	0	1	110			0	0	0	attatatata,tatatatata,tatatatata
YDR386W	MUS81	chrIV	0	0	1	109			0	0	0	tatatacata	orf19.4206		Ca21chr6_C_albicans_SC5314	0	0	1	121			0	0	0	agtgtataga
YDR388W	RVS167	chrIV	0	0	1	124			0	0	0	aatttaaata	orf19.1220	RVS167	Ca21chr6_C_albicans_SC5314	0	0	1	114			0	0	0	tctgtataca,tgtatacata
YDR389W	SAC7	chrIV	0	0	1	192			0	0	0	tctgtataaa,tgtataaata	orf19.7115	SAC7	Ca21chr7_C_albicans_SC5314	0	0	2	44			0	0	0	tttttgtata,tttgtatagt
YDR390C	UBA2	chrIV	0	0	1	54			0	0	0	tatctatata	orf19.5074	UBA2	Ca21chr1_C_albicans_SC5314	0	0	2	63			0	0	0	tttgtgtatg,tttgtataac
YDR392W	SPT3	chrIV	0	0	1	133			0	0	0	tatgtacgta	orf19.7622	SPT3	Ca21chrR_C_albicans_SC5314	0	0	2	38			0	0	0	attataaatc
YDR397C	NCB2	chrIV	0	0	1	179			0	0	0	catgtatgta,tttgtatatt	orf19.5825	NCB2	Ca21chr2_C_albicans_SC5314	0	0	1	72			0	0	0	catgaatata
YDR409W	SIZ1	chrIV	0	0	1	334			0	0	0	attgtgcata	orf19.3345	SIZ1	Ca21chr1_C_albicans_SC5314	0	0	2	105			0	0	0	attttaaatt
YDR414C	ERD1	chrIV	0	0	1	155			0	0	0	gctgtaaata,acagtatata	orf19.5065	ERD1	Ca21chr1_C_albicans_SC5314	0	0	1	80			0	0	0	catatatata
YDR425W	SNX41	chrIV	0	0	1	109			0	0	0	catatacata,catatatata,tatatatata,tatatatata,tatatatata,tatatatata,tatatatata,tatatatata,tatatacata	orf19.1994		Ca21chr2_C_albicans_SC5314	0	0	1	150			0	0	0	tttgtatatg,tatttacata,tatctatata
YDR427W	RPN9	chrIV	0	0	1	92			0	0	0	catatatata	orf19.1993		Ca21chr2_C_albicans_SC5314	0	0	2	64			0	0	0	catttatgta,tatgtatgca
YDR428C	BNA7	chrIV	0	0	1	107			0	0	0	catttatata,tttatatata,tttatatata	orf19.7237		Ca21chr1_C_albicans_SC5314	0	0	1	119			0	0	0	aatgtataaa,tgtataaata
YDR429C	TIF35	chrIV	0	0	1	126			0	0	0	attgtagata	orf19.7236	TIF35	Ca21chr1_C_albicans_SC5314	0	0	2	65			0	0	0	tttgcatgta,catgtatagt
YDR435C	PPM1	chrIV	0	0	1	131			0	0	0	catatacata,cctgtactta	orf19.6377		Ca21chrR_C_albicans_SC5314	0	0	2	199			0	0	0	gttgtacatg,cttgtatagt,cttgtccaaa
YDR440W	DOT1	chrIV	0	0	1	82			0	0	0	catgtacaca	orf19.7402	DOT1	Ca21chr3_C_albicans_SC5314	0	0	1	137			0	0	0	attgttaata,tatgtatatc
YDR448W	ADA2	chrIV	0	0	1	136			0	0	0	attttatata	orf19.2331	ADA2	Ca21chr1_C_albicans_SC5314	0	0	2	86			0	0	0	tttgcataga,gatttatata,attggattta,gatttaaata
YDR449C	UTP6	chrIV	0	0	1	64			0	0	0	actgtacatt	orf19.2330		Ca21chr1_C_albicans_SC5314	0	0	1	151			0	0	0	cttgttaata
YDR456W	NHX1	chrIV	0	0	1	110			0	0	0	aatataaata	orf19.4201	NHX1	Ca21chr6_C_albicans_SC5314	0	0	2	28			0	0	0	atttcacata
YDR457W	TOM1	chrIV	0	0	1	75			0	0	0	cgtgtaaatt	orf19.5776	TOM1	Ca21chr2_C_albicans_SC5314	0	0	2	153			0	0	0	tttgtttgta,tgtttgtata,tttgtataat,taagaatata,agaatatata
YDR465C	RMT2	chrIV	0	0	1	172			0	0	0	aatgtaaatt,taagtatata,aatggacata	orf19.920	RMT2	Ca21chr5_C_albicans_SC5314	0	0	2	100			0	0	0	atgatatata
YDR466W	PKH3	chrIV	0	0	1	269			0	0	0	attttatata	orf19.1196	PKH3	Ca21chr6_C_albicans_SC5314	0	0	1	173			0	0	0	tatgtaaatt,tatgtatatc
YDR469W	SDC1	chrIV	0	0	1	65			0	0	0	tatataaata,tgtgtattta,tttggatata	orf19.3899	SDC1	Ca21chr5_C_albicans_SC5314	0	1	0	89	27	52	0	1	0	AGTGTATATA
YDR470C	UGO1	chrIV	0	0	1	175			0	0	0	cttgtctata,catgtatatt,tatttatata	orf19.3900		Ca21chr5_C_albicans_SC5314	0	1	0	105	86	9	1	0	0	CTTGTACATA
YDR477W	SNF1	chrIV	0	0	1	144			0	0	0	tttgtataaa,cctgaacata	orf19.1936	SNF1	Ca21chr5_C_albicans_SC5314	0	0	2	87			0	0	0	aaagtaagta,taagtaagta
YDR478W	SNM1	chrIV	0	0	1	72			0	0	0	agtgaacata,agtttatata	orf19.1927	SNM1	Ca21chr5_C_albicans_SC5314	0	0	1	224			0	0	0	tttgaaaata
YDR480W	DIG2	chrIV	0	0	1	155			0	0	0	ttagtatata,agtatatata,tatatacata,catatatata,tatatatata,tatatatata,tatatatata,tatatatata,tatatatata,tatatatata	orf19.1666		Ca21chr3_C_albicans_SC5314	0	0	2	169			0	0	0	aatttaatta,tttatatcta,tatatctata,tttgttaatt,attgttaatt,tcagtattta,attgtcaaaa
YDR482C	CWC21	chrIV	0	0	1	150			0	0	0	ttagtatata,agtgtatcta,catttacata	orf19.4875		Ca21chr1_C_albicans_SC5314	0	0	1	202			0	0	0	ccagtaaata
YDR485C	VPS72	chrIV	0	0	1	130			0	0	0	attttacata	orf19.3399		Ca21chr6_C_albicans_SC5314	0	1	0	90	36	44	0	0	1	TATGTATATA
YDR489W	SLD5	chrIV	0	0	1	84			0	0	0	tatgcatata,catatatata,tatatatata	orf19.7631	SLD5	Ca21chrR_C_albicans_SC5314	0	0	1	383			0	0	0	cctgtatatc
YDR496C	PUF6	chrIV	0	0	1	74			0	0	0	ttggtatata	orf19.3547		Ca21chr2_C_albicans_SC5314	0	0	1	39			0	0	0	cttgtatatt
YDR498C	SEC20	chrIV	0	0	1	72			0	0	0	catctatata	orf19.5526	SEC20	Ca21chr6_C_albicans_SC5314	0	0	2	29			0	0	0	tttataaaca
YDR499W	LCD1	chrIV	0	0	1	118			0	0	0	actatatata	orf19.666		Ca21chr1_C_albicans_SC5314	0	0	2	98			0	0	0	cattaatata,aatatacaga
YDR500C	RPL37B	chrIV	0	0	1	91			0	0	0	attatatata	orf19.667.1	RPL37B	Ca21chr1_C_albicans_SC5314	0	0	1	199			0	0	0	tgtttaaata,tctgtatatt
YDR502C	SAM2	chrIV	0	0	1	295			0	0	0	catgtaatta	orf19.657	SAM2	Ca21chr1_C_albicans_SC5314	0	0	2	129			0	0	0	attttttata,tttttttata,ttttttaata,ttaataaata
YDR503C	LPP1	chrIV	0	0	1	165			0	0	0	tctttacata	orf19.1155	DPP2	Ca21chr1_C_albicans_SC5314	0	0	2	68			0	0	0	cttctacatg
YDR507C	GIN4	chrIV	0	0	1	182			0	0	0	actttaaata	orf19.663	GIN4	Ca21chr1_C_albicans_SC5314	0	0	1	140			0	0	0	tatgtatatt
YDR513W	GRX2	chrIV	0	0	1	91			0	0	0	tatttacata,catatatata	orf19.6059	TTR1	Ca21chr1_C_albicans_SC5314	0	0	2	80			0	0	0	tctgtagcta,tttgtagtta,tagataaata,actgttaatt
YDR517W	GRH1	chrIV	0	0	1	102			0	0	0	aatatatata,tatatatata,tatatatata	orf19.71		Ca21chr1_C_albicans_SC5314	0	0	2	60			0	0	0	attgtaaaag,tcggtaaaaa,ttcgtatgta
YDR519W	FPR2	chrIV	0	0	1	215			0	0	0	aatgtaatta,tgtgtatatt	orf19.4952.1		Ca21chr1_C_albicans_SC5314	0	1	0	128	51	67	0	0	1	TTTGTAAATA
YDR527W	RBA50	chrIV	0	0	1	84			0	0	0	atagtacata	orf19.4133		Ca21chr5_C_albicans_SC5314	0	0	1	111			0	0	0	aatgtacgta
YDR530C	APA2	chrIV	0	0	1	153			0	0	0	tatgtacatt,attgtctata	orf19.5630	APA2	Ca21chr6_C_albicans_SC5314	0	0	2	63			0	0	0	aatgcgcata
YDR539W	FDC1	chrIV	0	0	1	67			0	0	0	attttaaata	orf19.5730		Ca21chr6_C_albicans_SC5314	0	0	1	85			0	0	0	caggtatata
YEL003W	GIM4	chrV	0	0	1	121			0	0	0	aatataaata,tatgtattta	orf19.2305		Ca21chr1_C_albicans_SC5314	0	0	2	65			0	0	0	attgtttaaa,tgtttaaaaa,atactaaata
YEL011W	GLC3	chrV	0	0	1	120			0	0	0	aacgtacata	orf19.5622	GLC3	Ca21chr6_C_albicans_SC5314	0	0	2	78			0	0	0	tttttgtata,tttgtatagt
YEL012W	UBC8	chrV	0	0	1	108			0	0	0	catatatata,tatatatata,tatatatata,tatatatata,tatatatata,tatatatata,tatatatata,tatgtatgta,tatgtatgta,taagtatata	orf19.4540	UBC8	Ca21chr1_C_albicans_SC5314	0	0	1	345			0	0	0	cctatatata,tatatatata,tatatatata,tttttatata,tatatatata,tatatatata,tatatatata,tatatatata
YEL017W	GTT3	chrV	0	0	1	92			0	0	0	tgtgtattta	orf19.3430		Ca21chr6_C_albicans_SC5314	0	0	3	175			0	0	0	atattaaaaa,tattaaaaaa,aggttaaaga,taaagaaata,aatggatgtt,gatgttatta,tgttattata,attatactga,tttgtttttg,tttgtttttg,tttgtttttt,tttgtttttt,tgttttctta,ttttcttata,agtattacta,actattatta,ttattaaatg,gatgtttatc,tgtttatcca
YEL019C	MMS21	chrV	0	0	1	147			0	0	0	ttggtatata,attatatata	orf19.7413	MMS21	Ca21chr3_C_albicans_SC5314	0	0	1	291			0	0	0	tttgtatgta,tatgtaaatg,tgtgtacatt
YEL022W	GEA2	chrV	0	0	1	76			0	0	0	attctatata	orf19.1712	GEA2	Ca21chr3_C_albicans_SC5314	0	0	1	56			0	0	0	catctaaata,aatatatata,tatatatata,tatatatata
YEL026W	SNU13	chrV	0	0	1	75			0	0	0	catctatata	orf19.5885		Ca21chr3_C_albicans_SC5314	0	1	0	65	25	30	0	0	1	TTTGTATATA
YEL027W	VMA3	chrV	0	0	1	256			0	0	0	attgtttata,tatgtatatc,aatgtgtata,tgtgtataaa	orf19.5886	CUP5	Ca21chr3_C_albicans_SC5314	0	0	2	271			0	0	0	aatggtcata,tttttttata,aatgtaaaac,agtataacta,taactatata,catatttata,tatttatatt,tttgtaattt
YEL031W	SPF1	chrV	0	0	1	66			0	0	0	tttgtattta,tatttatata	orf19.30	SPF1	Ca21chr2_C_albicans_SC5314	0	0	3	42			0	0	0	atagataata,tctgtttctt,tgtttcttta,tttctttatt
YEL036C	ANP1	chrV	0	0	1	84			0	0	0	gttgtacata	orf19.3622	ANP1	Ca21chr2_C_albicans_SC5314	0	0	2	168			0	0	0	tatgtataag,attattaata,aatatttata,agttttcata
YEL037C	RAD23	chrV	0	0	1	160			0	0	0	tgtgtattta,tatttatata	orf19.1494	RAD23	Ca21chr2_C_albicans_SC5314	0	0	1	95			0	0	0	aatgtacaaa
YEL040W	UTR2	chrV	0	0	1	141			0	0	0	catgcatata,actgtaaaaa	orf19.1671	UTR2	Ca21chr3_C_albicans_SC5314	0	0	2	78			0	0	0	aatttaaaca,tttttaaaaa,aaagaatata
YEL042W	GDA1	chrV	0	0	1	144			0	0	0	catgtatatt	orf19.7394	GDA1	Ca21chr3_C_albicans_SC5314	0	0	1	91			0	0	0	tacgtatata,cgtatatata
YEL044W	IES6	chrV	0	0	1	106			0	0	0	attgtatatg,tatgtatgta,tatgtatgta	orf19.2889		Ca21chr4_C_albicans_SC5314	0	0	1	102			0	0	0	tatctatata,tctatatata
YEL052W	AFG1	chrV	0	0	1	68			0	0	0	cttgtattta	orf19.2891		Ca21chr4_C_albicans_SC5314	0	0	1	109			0	0	0	agtttatata
YEL053C	MAK10	chrV	0	0	1	85			0	0	0	actgtacaaa	orf19.1624		Ca21chr3_C_albicans_SC5314	0	0	3	45			0	0	0	acagtacgtt,acgttattta,tatttaagtc,aaagtatttt
YEL059C-A	SOM1	chrV	0	0	1	62			0	0	0	actctatata	orf19.6359		Ca21chr1_C_albicans_SC5314	0	0	2	58			0	0	0	cttgtttatt,atagaatata
YEL063C	CAN1	chrV	0	0	1	287			0	0	0	caagtatata,agtatatata,tatatatata,tatatatata,tatatatata,tatatatata,tatatatata,tatatatata,tatatatata,tatgtatatg,tgtgtacatt	orf19.111	CAN2	Ca21chr6_C_albicans_SC5314	0	0	1	60			0	0	0	aatttatata,aatggacata
YEL064C	AVT2	chrV	0	0	1	253			0	0	0	atagtatata	orf19.4142		Ca21chr5_C_albicans_SC5314	0	0	2	58			0	0	0	ttaatacata
YEL066W	HPA3	chrV	0	0	1	80			0	0	0	actgtgtata,tgtgtataga	orf19.6323	HPA2	Ca21chr6_C_albicans_SC5314	0	0	2	30			0	0	0	aatgtacacg,tttgttttta
YEL072W	RMD6	chrV	0	0	1	339			0	0	0	cgtataaata,tatttatata	orf19.6852		Ca21chr1_C_albicans_SC5314	0	0	1	39			0	0	0	aatgtatatt
YER002W	NOP16	chrV	0	0	1	92			0	0	0	tatttatata,tatgtatcta,tatctatata	orf19.1388		Ca21chr2_C_albicans_SC5314	0	0	1	45			0	0	0	tatgaaaata
YER004W	FMP52	chrV	0	0	1	258			0	0	0	ttcgtatata	orf19.4898		Ca21chr1_C_albicans_SC5314	0	0	2	40			0	0	0	tttgttatta
YER007W	PAC2	chrV	0	0	1	89			0	0	0	acagtatata	orf19.2921		Ca21chr4_C_albicans_SC5314	0	0	3	17			0	0	0	attcttgata
YER008C	SEC3	chrV	0	0	1	93			0	0	0	taagtaaata	orf19.2911	SEC3	Ca21chr4_C_albicans_SC5314	0	0	2	86			0	0	0	atagtaatta,agtttgtata,tttgtatagt,actgttttta
YER009W	NTF2	chrV	0	0	1	170			0	0	0	tatatatata,tatatatata,tatatatata,tatatatata	orf19.4879.2	NTF2	Ca21chr1_C_albicans_SC5314	0	0	2	94			0	0	0	aatgtagtta,tttgaataaa,tgaataaata
YER014W	HEM14	chrV	0	0	1	114			0	0	0	tacgtatata,cgtatatata	orf19.4747	HEM14	Ca21chr1_C_albicans_SC5314	0	0	1	62			0	0	0	attgtgcata,ttagtatata,agtatatata,tatatatata,tatatacata
YER016W	BIM1	chrV	0	0	1	122			0	0	0	aatatatata,tatatatata,tatatatata,catgtatatt	orf19.676		Ca21chr1_C_albicans_SC5314	0	0	3	23			0	0	0	tgtgatcatc
YER019C-A	SBH2	chrV	0	0	1	47			0	0	0	tttttacata	orf19.2533.1		Ca21chrR_C_albicans_SC5314	0	0	1	269			0	0	0	tctgtatatt
YER019W	ISC1	chrV	0	0	1	88			0	0	0	tatgtaaaaa,tgtgtaaatt	orf19.6629	ISC1	Ca21chrR_C_albicans_SC5314	0	0	2	144			0	0	0	attatacgta,tacgtaatta,attatttata,tatttataga,catatttata
YER021W	RPN3	chrV	0	0	1	123			0	0	0	ttcgtatata,tatatacata,aacgtatata,cgtatatata,tatatatata,tatatatata,tatatatata,tatatatata,tatatatata,tatatatata,tatatatata	orf19.3054	RPN3	Ca21chr1_C_albicans_SC5314	0	0	2	73			0	0	0	cttttgtata,tttgtatagg
YER023W	PRO3	chrV	0	0	1	65			0	0	0	aatgtatgta	orf19.5650	PRO3	Ca21chr4_C_albicans_SC5314	0	0	2	36			0	0	0	aatgtatttc,tctctattta
YER025W	GCD11	chrV	0	0	1	259			0	0	0	actgtatatt	orf19.4223	GCD11	Ca21chr5_C_albicans_SC5314	0	0	2	49			0	0	0	tttgtagatt,attgcattta
YER029C	SMB1	chrV	0	0	1	108			0	0	0	tgtgttaata	orf19.2621		Ca21chrR_C_albicans_SC5314	0	0	2	24			0	0	0	attaaacata,attatgtata
YER036C	ARB1	chrV	0	0	1	103			0	0	0	aatttatata	orf19.2183	KRE30	Ca21chr2_C_albicans_SC5314	0	0	2	97			0	0	0	agtgtatttt,tctatttata,tatttataga,tatttaaaaa
YER040W	GLN3	chrV	0	0	1	261			0	0	0	tatgttaata,cttgtaaaaa	orf19.3912	GLN3	Ca21chr5_C_albicans_SC5314	0	0	1	124			0	0	0	atagtatata
YER041W	YEN1	chrV	0	0	1	169			0	0	0	catatatata	orf19.652		Ca21chrR_C_albicans_SC5314	0	0	2	77			0	0	0	aatttataga,taagtaaaaa
YER042W	MXR1	chrV	0	0	1	169			0	0	0	attatatata,tatatatata	orf19.2028	MXR1	Ca21chr2_C_albicans_SC5314	0	0	1	174			0	0	0	aatgcatata,agtatatata,ttggtatata
YER043C	SAH1	chrV	0	0	1	225			0	0	0	attgcaaata,cctatatata,tatatatata,acagtaaata	orf19.3911	SAH1	Ca21chr5_C_albicans_SC5314	0	1	0	387	327	50	0	0	1	TATGTATATA
YER044C	ERG28	chrV	0	0	1	127			0	0	0	cctgtaaaaa,tatttatata	orf19.2016	ERG28	Ca21chr2_C_albicans_SC5314	0	1	0	185	122	53	0	1	0	AATGTACATA
YER047C	SAP1	chrV	0	0	1	132			0	0	0	tgtgcacata	orf19.7558	YTA6	Ca21chrR_C_albicans_SC5314	0	0	2	205			0	0	0	aatttaaaga,atcttatata,cttatataga,tcagtatatt,tatctaaatc
YER048C	CAJ1	chrV	0	0	1	128			0	0	0	catgtatatt	orf19.1267		Ca21chr4_C_albicans_SC5314	0	0	2	137			0	0	0	tttattcata,tatgcaaaga,tatatttata,tatttataga,tagttatata
YER052C	HOM3	chrV	0	0	1	114			0	0	0	cctttatata,tttatatata,tatatatata,tatatatata,tatatatata,tatatatata,tatatatata,tatatatata,tatatatata,tatatatata,tatttacata	orf19.1235	HOM3	Ca21chr4_C_albicans_SC5314	0	0	1	84			0	0	0	tatgtaaatt
YER053C	PIC2	chrV	0	0	1	158			0	0	0	attgtataca	orf19.1395		Ca21chr2_C_albicans_SC5314	0	0	1	101			0	0	0	tatatacata
YER059W	PCL6	chrV	0	0	1	71			0	0	0	tatttacata	orf19.6225	PCL7	Ca21chr1_C_albicans_SC5314	0	0	1	167			0	0	0	tatgtatatt
YER061C	CEM1	chrV	0	0	1	51			0	0	0	cttatatata,tatatatata	orf19.5977	CEM1	Ca21chr3_C_albicans_SC5314	0	0	2	211			0	0	0	tgtggattta
YER063W	THO1	chrV	0	0	1	154			0	0	0	tttgtatatg,attctaaata	orf19.200		Ca21chr2_C_albicans_SC5314	0	0	1	169			0	0	0	aatgtataaa,tgtataaata,cttatatata,cctgtatatg,tgtctaaata
YER068W	MOT2	chrV	0	0	1	121			0	0	0	actctaaata,catgaatata	orf19.2379	NOT4	Ca21chrR_C_albicans_SC5314	0	0	1	65			0	0	0	tctgtataca
YER069W	ARG5,6	chrV	0	0	1	125			0	0	0	actgtgtata,aacgtatata,tatataaata,tatataaata,aatatatata,tatatatata	orf19.4788	ARG5,6	Ca21chr1_C_albicans_SC5314	0	0	1	114			0	0	0	tatataaata,actttatata
YER070W	RNR1	chrV	0	0	1	204			0	0	0	tttgcatata,tatatacata	orf19.5779	RNR1	Ca21chr2_C_albicans_SC5314	0	0	1	180			0	0	0	tttgtacatt
YER073W	ALD5	chrV	0	0	1	281			0	0	0	aatgtattta,attgtatatt	orf19.5806	ALD5	Ca21chr2_C_albicans_SC5314	0	0	1	93			0	0	0	aatatatata
YER080W	AIM9	chrV	0	0	1	97			0	0	0	actgtataga	orf19.3312		Ca21chr1_C_albicans_SC5314	0	1	0	84	16	58	1	0	0	CTTGTATATA
YER081W	SER3	chrV	0	0	1	170			0	0	0	attttatata,tttatatata,tatatacata	orf19.5263	SER33	Ca21chr1_C_albicans_SC5314	0	0	2	100			0	0	0	cctgtataat,cttgtttatt,ttagtctata,agtctataga,tatgtttatg
YER086W	ILV1	chrV	0	0	1	146			0	0	0	aatttaaata	orf19.5480	ILV1	Ca21chr2_C_albicans_SC5314	0	0	1	93			0	0	0	aatctatata
YER091C	MET6	chrV	0	0	1	234			0	0	0	tttttatata	orf19.2551	MET6	Ca21chrR_C_albicans_SC5314	0	0	1	380			0	0	0	cttatatata,actgtttata,tgtttatata
YER094C	PUP3	chrV	0	0	1	161			0	0	0	aatgaatata,tatataaata	orf19.1336	PUP3	Ca21chr7_C_albicans_SC5314	0	0	3	48			0	0	0	tttatatgtt,tatgttataa,atgttataaa,ttagcagata,ataatacatg,atttgattta
YER095W	RAD51	chrV	0	0	1	234			0	0	0	tttgcatata,cttttaaata	orf19.3752	RAD51	Ca21chrR_C_albicans_SC5314	0	0	2	88			0	0	0	tttgtttgta
YER101C	AST2	chrV	0	0	1	126			0	0	0	aatgttcata,tttgtctata,tgtctatata	orf19.6869		Ca21chr2_C_albicans_SC5314	0	0	2	53			0	0	0	attttacatg,catgtttatt,tgtttattta
YER103W	SSA4	chrV	0	0	1	117			0	0	0	taagtatata,agtatatata,tatatatata	orf19.4980	HSP70	Ca21chr1_C_albicans_SC5314	0	0	3	69			0	0	0	taggtaattt,agtttaattt,aattttaaaa,attttaaaag,aaggttttta,tttttatttt
YER110C	KAP123	chrV	0	0	1	149			0	0	0	tatgtaaatt	orf19.2489		Ca21chr1_C_albicans_SC5314	0	0	2	90			0	0	0	tttgtagatt,attccatata,tccatatata
YER111C	SWI4	chrV	0	0	1	161			0	0	0	tttttacata	orf19.4545	SWI4	Ca21chr1_C_albicans_SC5314	0	0	2	145			0	0	0	tatggaaaaa,aatgtgttta,tgtgtttaga
YER114C	BOI2	chrV	0	0	1	221			0	0	0	attctatata	orf19.3230	BOI2	Ca21chrR_C_albicans_SC5314	0	0	1	90			0	0	0	attatatata,tatatatata,tatatatata,tatatatata,tatatatata,tatatatata,tatgtatcta,tctataaata
YER116C	SLX8	chrV	0	0	1	349			0	0	0	tatgtattta,tgggtacata	orf19.5438		Ca21chr3_C_albicans_SC5314	0	0	3	37			0	0	0	tgtatattca,atattcaata,attcaataaa,aaagtgtatg,agtgtatggg,tgggttttta,tttttaattg
YER119C	AVT6	chrV	0	0	1	97			0	0	0	tacgtacata	orf19.1210		Ca21chr6_C_albicans_SC5314	0	0	2	79			0	0	0	tttttgcata,tttgcataga,aatataaaaa
YER120W	SCS2	chrV	0	0	1	99			0	0	0	attctaaata,tatttatata	orf19.1212		Ca21chr6_C_albicans_SC5314	0	0	1	225			0	0	0	aatgaaaata,cttttatata,tttatatata
YER126C	NSA2	chrV	0	0	1	153			0	0	0	caggtatata	orf19.7424	NSA2	Ca21chr3_C_albicans_SC5314	0	0	2	45			0	0	0	tttattcata,tattcatata,catatattta,tatttatcta
YER127W	LCP5	chrV	0	0	1	122			0	0	0	ctggtatata	orf19.7422		Ca21chr3_C_albicans_SC5314	0	0	1	121			0	0	0	ttagtatata
YER128W		chrV	0	0	1	150			0	0	0	atagtatata	orf19.6286		Ca21chrR_C_albicans_SC5314	0	0	2	235			0	0	0	tctgtttatt,ctggtgcata,attgtgtaga,aaaatatata,aatatatatc
YER134C		chrV	0	0	1	248			0	0	0	tatgtataaa	orf19.6929		Ca21chr3_C_albicans_SC5314	0	0	2	84			0	0	0	taattacata,tatagaaata,catctttata
YER136W	GDI1	chrV	0	0	1	323			0	0	0	tatataaata,aatttacata	orf19.7261	GDI1	Ca21chr1_C_albicans_SC5314	0	0	2	55			0	0	0	tgtgtagtta
YER137C		chrV	0	0	1	165			0	0	0	attgtaagta,taagtacata,tatgtaaatt,tatgtattta,tatttatata	orf19.515		Ca21chrR_C_albicans_SC5314	0	0	1	117			0	0	0	catttaaata
YER141W	COX15	chrV	0	0	1	234			0	0	0	gctgtaaata	orf19.3656	COX15	Ca21chr6_C_albicans_SC5314	0	2	0	110	12	25	1	0	1	TCTGTAAATA,CTTGTATATA
YER142C	MAG1	chrV	0	0	1	153			0	0	0	catttatata	orf19.3639		Ca21chr2_C_albicans_SC5314	0	0	1	102			0	0	0	tatatatata,tatatatata
YER143W	DDI1	chrV	0	0	1	108			0	0	0	gatgtacata	orf19.7258	DDI1	Ca21chr1_C_albicans_SC5314	0	0	2	40			0	0	0	tatgtatagc
YER152C		chrV	0	0	1	50			0	0	0	tacgtatata	orf19.1180		Ca21chr6_C_albicans_SC5314	0	0	2	45			0	0	0	ttagtaaaca,tttttaagta
YER155C	BEM2	chrV	0	0	1	156			0	0	0	aatgtataca	orf19.6573	BEM2	Ca21chr7_C_albicans_SC5314	0	0	1	94			0	0	0	tttgtattta,tttatacata,catatatata,tatatatata,tatatatata,tatatatata,tatatatata,tatatatata
YER159C	BUR6	chrV	0	0	1	128			0	0	0	catctatata,tctatatata,aatgtattta,tatctatata,tctgcacata	orf19.2736	HFL2	Ca21chr4_C_albicans_SC5314	0	0	2	304			0	0	0	attgcacatc,catttataga,tttgttttta,actgtttgta,ttagcatata,attttactta,aaagtacaga,gatgtaaatt,aaggtgtata,ggtgtatatt,tgagtaatta
YER161C	SPT2	chrV	0	0	1	268			0	0	0	tatgtaaaaa	orf19.6726		Ca21chr3_C_albicans_SC5314	0	0	2	37			0	0	0	actgaaaaaa
YER163C		chrV	0	0	1	103			0	0	0	tatgtataca,tgtatacata,catctatata	orf19.372		Ca21chr4_C_albicans_SC5314	0	0	2	117			0	0	0	tccgtataaa
YER167W	BCK2	chrV	0	0	1	158			0	0	0	agagtatata	orf19.4906		Ca21chr1_C_albicans_SC5314	0	0	1	56			0	0	0	cttttatata,tttatatata
YER168C	CCA1	chrV	0	0	1	58			0	0	0	agtatacata	orf19.4705		Ca21chr4_C_albicans_SC5314	0	1	0	54	4	40	0	0	1	TCTGTATATA
YER169W	RPH1	chrV	0	0	1	203			0	0	0	tacgtatata,cgtatatata,tttgtaaatc	orf19.2743		Ca21chr4_C_albicans_SC5314	0	0	2	53			0	0	0	aatgtaacaa,attgagaata
YER178W	PDA1	chrV	0	0	1	136			0	0	0	actgtatatc	orf19.3097	PDA1	Ca21chr4_C_albicans_SC5314	0	0	1	60			0	0	0	tttgtaatta
YER183C	FAU1	chrV	0	0	1	91			0	0	0	attgtataaa,tgtataaata	orf19.4523		Ca21chr1_C_albicans_SC5314	0	0	1	202			0	0	0	aatttatata
YFL003C	MSH4	chrVI	0	0	1	128			0	0	0	tctgtacaga,tatgtaaatg	orf19.2579		Ca21chrR_C_albicans_SC5314	0	0	2	55			0	0	0	ttttgatata,ttgatatata,aatctataga
YFL005W	SEC4	chrVI	0	0	1	219			0	0	0	cctttatata,tttatatata,tatatatata	orf19.2571	SEC4	Ca21chrR_C_albicans_SC5314	0	0	2	173			0	0	0	cttgaattta,attttaatta
YFL007W	BLM10	chrVI	0	0	1	73			0	0	0	tatgtacatc	orf19.2182	BLM3	Ca21chr2_C_albicans_SC5314	0	0	2	65			0	0	0	ttagtattta,tatttacatt,attttaaatt
YFL008W	SMC1	chrVI	0	0	1	95			0	0	0	tatctatata	orf19.4367	SMC1	Ca21chrR_C_albicans_SC5314	0	0	2	65			0	0	0	tacgcacata,tttgtagcta,aatttaaatg,tttattaata
YFL010C	WWM1	chrVI	0	0	1	160			0	0	0	catctaaata	orf19.2568	IFU5	Ca21chrR_C_albicans_SC5314	0	0	2	120			0	0	0	tatttagata,gttgtataga,aaactaaata
YFL013C	IES1	chrVI	0	0	1	83			0	0	0	tttgtaaaga	orf19.835		Ca21chr2_C_albicans_SC5314	0	0	1	59			0	0	0	tatgtatgta
YFL016C	MDJ1	chrVI	0	0	1	109			0	0	0	cttgtagata,tacgtaaata,attgtgcata	orf19.6672	MDJ1	Ca21chr5_C_albicans_SC5314	0	2	0	166	30	93	1	1	0	AATGTATATA,CTTGTAAATA
YFL017C	GNA1	chrVI	0	0	1	78			0	0	0	atagtacata,catatatata,tatatatata,tatatatata,tatatatata,tatatatata,tatatatata	orf19.837	GNA1	Ca21chr2_C_albicans_SC5314	0	0	1	180			0	0	0	aatttatata
YFL017W-A	SMX2	chrVI	0	0	1	66			0	0	0	attatatata,tatatatata,tatatatata,tatatatata,tatatatata,tatatatata	orf19.836.1		Ca21chr2_C_albicans_SC5314	0	0	1	71			0	0	0	tatgtatcta
YFL018C	LPD1	chrVI	0	0	1	86			0	0	0	atagtatata,agtatatata	orf19.6127	LPD1	Ca21chrR_C_albicans_SC5314	0	0	1	184			0	0	0	aaagtaaata,tatctaaata,tctatacata
YFL021W	GAT1	chrVI	0	0	1	114			0	0	0	catatatata,tatatatata,tatgtataca,tgtatacata	orf19.1275	GAT1	Ca21chr4_C_albicans_SC5314	0	0	1	94			0	0	0	tttgtatgta,tatgtacaaa
YFL022C	FRS2	chrVI	0	0	1	108			0	0	0	attgtacaca,tatgttaata	orf19.2960	FRS2	Ca21chr1_C_albicans_SC5314	0	1	0	87	40	37	0	1	0	AATGTAAATA
YFL028C	CAF16	chrVI	0	0	1	75			0	0	0	tgagtatata,agtatatata,cctgtataga	orf19.388	CAF16	Ca21chr1_C_albicans_SC5314	0	0	1	79			0	0	0	tatgtatatg,tatgtaaatt
YFL029C	CAK1	chrVI	0	0	1	71			0	0	0	taggtacata,catatatata,tatatatata,tatatatata,tatatatata,tatatatata,tatatatata,tatatatata,tatatatata	orf19.793	CAK1	Ca21chr2_C_albicans_SC5314	0	0	2	111			0	0	0	tatggaaaca
YFL030W	AGX1	chrVI	0	0	1	86			0	0	0	catatatata,tatatatata,tatatatata,tatatatata,tatatatata,tatatatata,tatatatata,tatatatata,tatgtaccta	orf19.1078	HBR2	Ca21chr6_C_albicans_SC5314	0	0	1	100			0	0	0	tatataaata,aatatatata
YFL033C	RIM15	chrVI	0	0	1	219			0	0	0	cttatatata,tatatatata,tatatatata,tatatatata,tatatatata,tatatatata,tatatatata,tatgtacgta,tacgtatata,cgtatatata	orf19.7044	RIM15	Ca21chr7_C_albicans_SC5314	0	0	1	73			0	0	0	tgtgtgtata,tgtgtatatg,tatgtatatg
YFL034C-A	RPL22B	chrVI	0	0	1	82			0	0	0	catgtatatt	orf19.1409.1		Ca21chr4_C_albicans_SC5314	0	0	1	209			0	0	0	aatatacata
YFL038C	YPT1	chrVI	0	0	1	104			0	0	0	taagtaaata	orf19.3052	YPT1	Ca21chr1_C_albicans_SC5314	0	0	1	154			0	0	0	cttatatata,aatatatata,tatatatata
YFL039C	ACT1	chrVI	0	0	1	101			0	0	0	tatgtatgta	orf19.5007	ACT1	Ca21chr1_C_albicans_SC5314	0	0	1	250			0	0	0	tttataaata,tatgtaaaaa
YFL044C	OTU1	chrVI	0	0	1	220			0	0	0	tctgtttata	orf19.2933		Ca21chr1_C_albicans_SC5314	0	0	2	58			0	0	0	atagtataaa,aatagatata,taggttaata,cgtgaaaaca
YFL045C	SEC53	chrVI	0	0	1	158			0	0	0	tatataaata	orf19.2937	PMM1	Ca21chr1_C_albicans_SC5314	0	0	1	85			0	0	0	tatatacata
YFL046W	FMP32	chrVI	0	0	1	153			0	0	0	tatttatata	orf19.2939		Ca21chr1_C_albicans_SC5314	0	0	2	114			0	0	0	cttcaatata,aatataaaga,cctttattta,tttatttata,tttctattta,tttattaata,tattaatata
YFR001W	LOC1	chrVI	0	0	1	79			0	0	0	tttgtaaaga	orf19.1642		Ca21chr3_C_albicans_SC5314	0	0	2	65			0	0	0	ctactatata,actatataca,tatatacatg,aaaggaaata
YFR002W	NIC96	chrVI	0	0	1	90			0	0	0	tttttaaata,attgtatatt,tttgtttata,tatctatata	orf19.2002		Ca21chr2_C_albicans_SC5314	0	0	2	103			0	0	0	acattaaata,attatctata,attgtattga
YFR006W		chrVI	0	0	1	113			0	0	0	tttgtacaca,attgtatatt,tttggaaata	orf19.7263		Ca21chr1_C_albicans_SC5314	0	0	3	53			0	0	0	tctcgacaaa,aaaaaaaata,aaaaaatata,aaaatataca,aatatacact,cctttaccca
YFR010W	UBP6	chrVI	0	0	1	90			0	0	0	aatatacata,tttttacata	orf19.6063	UBP6	Ca21chr1_C_albicans_SC5314	0	1	0	121	54	57	0	0	1	TTTGTATATA
YFR013W	IOC3	chrVI	0	0	1	142			0	0	0	ttagtacata	orf19.2266		Ca21chr2_C_albicans_SC5314	0	0	2	98			0	0	0	gttgtaacta,tttgtttgta,tttttaaaaa,actgtttatt
YFR015C	GSY1	chrVI	0	0	1	136			0	0	0	taagtacata	orf19.3278	GSY1	Ca21chrR_C_albicans_SC5314	0	0	1	90			0	0	0	cttgtttata,tatatacata
YFR021W	ATG18	chrVI	0	0	1	106			0	0	0	agtttatata	orf19.6064		Ca21chr1_C_albicans_SC5314	0	0	2	23			0	0	0	tttgtgtcta
YFR025C	HIS2	chrVI	0	0	1	91			0	0	0	gatgtacata	orf19.6699		Ca21chr7_C_albicans_SC5314	0	0	1	46			0	0	0	cacgtatata
YFR027W	ECO1	chrVI	0	0	1	130			0	0	0	tatatatata,tatatatata,tatatatata	orf19.5053		Ca21chr1_C_albicans_SC5314	0	0	2	69			0	0	0	aatgtataat,ataataaata,taaataaata
YFR028C	CDC14	chrVI	0	0	1	56			0	0	0	tttttatata,tttatatata,tatatatata,tatatatata,tatatatata	orf19.4192	CDC14	Ca21chr6_C_albicans_SC5314	0	0	2	120			0	0	0	catgtatgtt,cctgttttta,aatgtatact,aaagtatgta,tatgtaaaac
YFR032C-A	RPL29	chrVI	0	0	1	103			0	0	0	aatttacata,attttatata	orf19.2310.1	RPL29	Ca21chr1_C_albicans_SC5314	0	0	1	138			0	0	0	tatgttcata
YFR033C	QCR6	chrVI	0	0	1	143			0	0	0	actgtattta,aaagtaaata	orf19.913.2		Ca21chr3_C_albicans_SC5314	0	0	1	366			0	0	0	tttgaaaata,actatacata,gatgtatata,catatatata,tatataaata
YFR034C	PHO4	chrVI	0	0	1	235			0	0	0	tttgcacata,attgtataca	orf19.1253	PHO4	Ca21chr4_C_albicans_SC5314	0	0	1	326			0	0	0	gatgtaaata,tatctatata,tctatatata,tatatatata,tatatatata
YFR037C	RSC8	chrVI	0	0	1	125			0	0	0	aacgtatata	orf19.7234		Ca21chr1_C_albicans_SC5314	0	0	1	25			0	0	0	tctgtatcta
YFR041C	ERJ5	chrVI	0	0	1	131			0	0	0	cttatacata,aatatatata,tatatatata,tatatatata	orf19.641		Ca21chrR_C_albicans_SC5314	0	0	2	45			0	0	0	tcttgaaata
YFR043C	IRC6	chrVI	0	0	1	60			0	0	0	tatgtacaga,tatgtatatg,tatgtgtata,tgtgtataca,tgtatacata	orf19.1420		Ca21chr4_C_albicans_SC5314	0	0	3	28			0	0	0	tatatattaa,tatattaaaa,atattaaaaa
YFR047C	BNA6	chrVI	0	0	1	75			0	0	0	tatttacata,attctaaata	orf19.5054		Ca21chr1_C_albicans_SC5314	0	0	2	71			0	0	0	agggtataca,ccaatatata,aatatataca,tatatacatc
YFR049W	YMR31	chrVI	0	0	1	116			0	0	0	tatgtaaaaa	orf19.4225.1		Ca21chr5_C_albicans_SC5314	0	0	1	224			0	0	0	tctgtttata,tgtttatata
YFR050C	PRE4	chrVI	0	0	1	158			0	0	0	tttttacata,tgtgtaaaga	orf19.4230		Ca21chr5_C_albicans_SC5314	0	0	3	36			0	0	0	tattagtata,ttagtatacg,cttgaatttg,tttgttactt
YGL001C	ERG26	chrVII	0	0	1	131			0	0	0	accgtatata	orf19.2909	ERG26	Ca21chr4_C_albicans_SC5314	0	0	1	151			0	0	0	attatacata
YGL003C	CDH1	chrVII	0	0	1	259			0	0	0	tctgtaaaaa	orf19.2084	CDH1	Ca21chr2_C_albicans_SC5314	0	0	1	75			0	0	0	tatgtaacta
YGL005C	COG7	chrVII	0	0	1	219			0	0	0	tttgaaaata	orf19.5397		Ca21chr3_C_albicans_SC5314	0	0	2	58			0	0	0	caactatata,actatataca
YGL006W	PMC1	chrVII	0	0	1	124			0	0	0	tatgtttata	orf19.1727	PMC1	Ca21chr3_C_albicans_SC5314	0	0	1	176			0	0	0	aatgtatatt
YGL011C	SCL1	chrVII	0	0	1	199			0	0	0	cgcgtaaata,cttttatata	orf19.5378	SCL1	Ca21chr3_C_albicans_SC5314	0	0	1	68			0	0	0	tgtgtgtata,tgtgtatatt
YGL019W	CKB1	chrVII	0	0	1	107			0	0	0	catatacata	orf19.2102	CKB1	Ca21chr2_C_albicans_SC5314	0	0	1	90			0	0	0	tgtgtacatc
YGL020C	GET1	chrVII	0	0	1	80			0	0	0	tatgtacgta,tacgtatata,cgtatatata	orf19.2101		Ca21chr2_C_albicans_SC5314	0	0	2	38			0	0	0	tttgttaaaa,ctagtatatg
YGL022W	STT3	chrVII	0	0	1	178			0	0	0	aatatacata	orf19.1478	STT3	Ca21chr2_C_albicans_SC5314	0	0	1	68			0	0	0	aatatacata
YGL023C	PIB2	chrVII	0	0	1	127			0	0	0	tatgtataca	orf19.1479		Ca21chr2_C_albicans_SC5314	0	0	2	180			0	0	0	tgtgtacttt,tttttattta
YGL027C	CWH41	chrVII	0	0	1	91			0	0	0	tatgtagata	orf19.4719	CWH41	Ca21chr4_C_albicans_SC5314	0	0	1	98			0	0	0	tatatatata,tatatatata,tatatatata,tatatatata
YGL028C	SCW11	chrVII	0	0	1	306			0	0	0	catgcatata,catttacata,tttgtatatt	orf19.3893	SCW11	Ca21chr5_C_albicans_SC5314	0	0	1	69			0	0	0	cacgtatata
YGL031C	RPL24A	chrVII	0	0	1	128			0	0	0	tttttaaata	orf19.3789	RPL24A	Ca21chr4_C_albicans_SC5314	0	1	0	179	9	160	0	1	0	ATTGTAAATA
YGL037C	PNC1	chrVII	0	0	1	139			0	0	0	aatctatata,tatctatata,tctatatata,tatgtatgta	orf19.6684	PNC1	Ca21chr7_C_albicans_SC5314	0	0	2	77			0	0	0	aatttactta
YGL038C	OCH1	chrVII	0	0	1	347			0	0	0	tctctaaata,tgtgcaaata,tatgtttata	orf19.7391	OCH1	Ca21chr3_C_albicans_SC5314	0	0	1	60			0	0	0	aatgcacata
YGL040C	HEM2	chrVII	0	0	1	228			0	0	0	cttgtgaata	orf19.898	HEM2	Ca21chr2_C_albicans_SC5314	0	0	1	131			0	0	0	tatgtatatt,tgtgtatgta,tatgtaaatg
YGL043W	DST1	chrVII	0	0	1	225			0	0	0	gatgtacata,tatatacata	orf19.4537		Ca21chr1_C_albicans_SC5314	0	0	1	131			0	0	0	tttctatata,attatatata
YGL044C	RNA15	chrVII	0	0	1	282			0	0	0	tcggtatata,tttataaata,catgaacata	orf19.4538		Ca21chr1_C_albicans_SC5314	0	0	1	73			0	0	0	tgggtatata
YGL045W	RIM8	chrVII	0	0	1	226			0	0	0	tgtgtactta	orf19.6091	RIM8	Ca21chr1_C_albicans_SC5314	0	0	2	50			0	0	0	acattacata,atattatata,attatataaa,tatataaaaa,aattaaaata,aatatacaca
YGL048C	RPT6	chrVII	0	0	1	101			0	0	0	attgtatatg,tatgtgtata	orf19.3593	RPT6	Ca21chr2_C_albicans_SC5314	0	0	1	55			0	0	0	tgtgtatgta,tatgtgtata,tgtgtatatg,tatgtgaata
YGL055W	OLE1	chrVII	0	0	1	224			0	0	0	tatgtataga	orf19.5117	OLE1	Ca21chr1_C_albicans_SC5314	0	0	1	210			0	0	0	tatatacata,tttttatata,tttatatata
YGL058W	RAD6	chrVII	0	0	1	221			0	0	0	attgcatata,catataaata	orf19.7195	RAD6	Ca21chr7_C_albicans_SC5314	0	1	0	176	82	84	0	0	1	TATGTATATA
YGL070C	RPB9	chrVII	0	0	1	327			0	0	0	cttgtatgta,attgtataga,tcagtatata	orf19.2276		Ca21chr2_C_albicans_SC5314	0	0	1	229			0	0	0	tttgtacatt
YGL073W	HSF1	chrVII	0	0	1	59			0	0	0	agcgtatata	orf19.4775	CTA8	Ca21chr1_C_albicans_SC5314	0	0	1	53			0	0	0	tgtgtctata
YGL076C	RPL7A	chrVII	0	0	1	110			0	0	0	tttgtatatt	orf19.2478.1		Ca21chr1_C_albicans_SC5314	0	0	1	145			0	0	0	aatgtgtata
YGL078C	DBP3	chrVII	0	0	1	188			0	0	0	actgtatatt,agtatacata	orf19.4870	DBP3	Ca21chr1_C_albicans_SC5314	0	0	1	66			0	0	0	aatgtacaaa
YGL079W	KXD1	chrVII	0	0	1	121			0	0	0	aatttaaata,tttgttaata	orf19.247		Ca21chr3_C_albicans_SC5314	0	0	2	80			0	0	0	ggagtatata,agtatatatt
YGL080W	FMP37	chrVII	0	0	1	242			0	0	0	attctaaata	orf19.252		Ca21chr3_C_albicans_SC5314	0	0	2	314			0	0	0	tttgcaagta,aatgtgaatt,attgtataat,aatatataaa,tatataaaca,agtccaaata,aatatttata,tatttatatt,tttatattta,tatatttata,tatttatatt,tttatattta,attgtatttt,agtattaata,agtgtatttc,cttttattta,tttatttata,tatttataga,aatctattta,tatttattta,tttatttata,tatttatatt
YGL083W	SCY1	chrVII	0	0	1	143			0	0	0	ttagtaaata	orf19.764		Ca21chr1_C_albicans_SC5314	0	1	0	208	100	98	0	1	0	ATTGTACATA
YGL084C	GUP1	chrVII	0	0	1	112			0	0	0	catgtatgta	orf19.4985	GUP1	Ca21chr1_C_albicans_SC5314	0	0	2	103			0	0	0	aatgaatatc,attatacatt,ataatatata
YGL091C	NBP35	chrVII	0	0	1	152			0	0	0	aatataaata	orf19.747	NBP35	Ca21chr4_C_albicans_SC5314	0	0	1	93			0	0	0	aatgtattta
YGL093W	SPC105	chrVII	0	0	1	37			0	0	0	agtgtttata	orf19.4557		Ca21chr6_C_albicans_SC5314	0	0	1	161			0	0	0	catgtatgta
YGL094C	PAN2	chrVII	0	0	1	145			0	0	0	attatatata	orf19.4764		Ca21chr1_C_albicans_SC5314	0	0	1	69			0	0	0	attataaata,aatataaata
YGL095C	VPS45	chrVII	0	0	1	95			0	0	0	attttatata,aatctatata	orf19.5618		Ca21chr6_C_albicans_SC5314	0	0	2	41			0	0	0	atattacata
YGL096W	TOS8	chrVII	0	0	1	291			0	0	0	cgtgtatatc	orf19.6514	CUP9	Ca21chr7_C_albicans_SC5314	0	0	1	207			0	0	0	tttgtattta
YGL098W	USE1	chrVII	0	0	1	281			0	0	0	tttatacata	orf19.5539		Ca21chr6_C_albicans_SC5314	0	1	0	129	101	18	0	0	1	TATGTATATA
YGL100W	SEH1	chrVII	0	0	1	88			0	0	0	tatgtataca,tgtatacata	orf19.2186	SEH1	Ca21chr2_C_albicans_SC5314	0	0	3	49			0	0	0	tatgtgtttt,tttcttttta,ctttttagta,ttagtatcca,tgattccata,attcttcatc
YGL101W		chrVII	0	0	1	251			0	0	0	tttgtatatt	orf19.2426		Ca21chrR_C_albicans_SC5314	0	0	1	191			0	0	0	tttgtatatt,tttgtaaaca
YGL105W	ARC1	chrVII	0	0	1	100			0	0	0	tgcgtaaata	orf19.2422	ARC1	Ca21chrR_C_albicans_SC5314	0	1	0	61	1	50	0	0	1	TATGTATATA
YGL116W	CDC20	chrVII	0	0	1	102			0	0	0	aatgtataaa	orf19.122	CDC20	Ca21chr6_C_albicans_SC5314	0	0	1	227			0	0	0	tttgaaaata,tacgtatata
YGL122C	NAB2	chrVII	0	0	1	170			0	0	0	attgtattta	orf19.3333		Ca21chr1_C_albicans_SC5314	0	0	2	161			0	0	0	aatggataaa,tattgaaata,aatctgaata,ggtgtatatc,attgtaaaat,attatactta
YGL130W	CEG1	chrVII	0	0	1	146			0	0	0	tatgtacatg	orf19.1261	CGT1	Ca21chr4_C_albicans_SC5314	0	0	1	159			0	0	0	catgaatata,tatttaaata,tgtgtataaa
YGL131C	SNT2	chrVII	0	0	1	224			0	0	0	tttttatata	orf19.1259		Ca21chr4_C_albicans_SC5314	0	0	1	92			0	0	0	aaagtaaata,tttgaatata
YGL137W	SEC27	chrVII	0	0	1	170			0	0	0	catatatata,tatatatata	orf19.3467	SEC27	Ca21chr6_C_albicans_SC5314	0	0	1	145			0	0	0	actgaaaata
YGL142C	GPI10	chrVII	0	0	1	139			0	0	0	tatgtgtata	orf19.3996		Ca21chr5_C_albicans_SC5314	0	0	1	27			0	0	0	tttgcaaata
YGL145W	TIP20	chrVII	0	0	1	129			0	0	0	accgtaaata	orf19.4003	TIP20	Ca21chr5_C_albicans_SC5314	0	0	3	28			0	0	0	aatataaacg
YGL148W	ARO2	chrVII	0	0	1	107			0	0	0	tatgtatatt,tatttatata,catgtatatg	orf19.1986	ARO2	Ca21chrR_C_albicans_SC5314	0	0	1	126			0	0	0	aatgtatatt
YGL150C	INO80	chrVII	0	0	1	168			0	0	0	tttttatata	orf19.1734		Ca21chrR_C_albicans_SC5314	0	0	1	87			0	0	0	tttttaaata,aatatatata
YGL153W	PEX14	chrVII	0	0	1	48			0	0	0	tatgtaagta	orf19.1805	PEX14	Ca21chrR_C_albicans_SC5314	0	0	1	123			0	0	0	catgtattta,cttttaaata
YGL156W	AMS1	chrVII	0	0	1	148			0	0	0	taagtaaata	orf19.2768	AMS1	Ca21chr4_C_albicans_SC5314	0	0	1	92			0	0	0	tatataaata
YGL159W		chrVII	0	0	1	93			0	0	0	tttttaaata	orf19.4735		Ca21chr1_C_albicans_SC5314	0	1	0	128	73	45	0	1	0	ATTGTACATA
YGL160W	AIM14	chrVII	0	0	1	134			0	0	0	atagtatata	orf19.867		Ca21chr2_C_albicans_SC5314	0	0	1	36			0	0	0	tatgtgaata,tgtgaatata
YGL163C	RAD54	chrVII	0	0	1	136			0	0	0	catgtactta	orf19.5004	RAD54	Ca21chr1_C_albicans_SC5314	0	0	2	16			0	0	0	aattttaata,ttttaatata
YGL172W	NUP49	chrVII	0	0	1	100			0	0	0	agtttatata,cttgtacaaa	orf19.4987	NUP49	Ca21chr1_C_albicans_SC5314	0	0	3	35			0	0	0	agtgcaacaa,attgtattat
YGL173C	KEM1	chrVII	0	0	1	102			0	0	0	tttgtattta	orf19.4969	KEM1	Ca21chr1_C_albicans_SC5314	0	0	1	155			0	0	0	attttatata,tttatatata,tatgtacaga
YGL181W	GTS1	chrVII	0	0	1	98			0	0	0	tctgtaaaca	orf19.6393		Ca21chrR_C_albicans_SC5314	0	0	1	332			0	0	0	acagtacata
YGL184C	STR3	chrVII	0	0	1	109			0	0	0	actttaaata,caagtatata	orf19.2092		Ca21chr2_C_albicans_SC5314	0	0	1	65			0	0	0	agtttacata
YGL186C	TPN1	chrVII	0	0	1	50			0	0	0	taagtatata	orf19.1832	FCY23	Ca21chr1_C_albicans_SC5314	0	0	1	63			0	0	0	tatgtacgta
YGL191W	COX13	chrVII	0	0	1	247			0	0	0	catctatata,tctatatata,tatatatata,tatatatata	orf19.1467	COX13	Ca21chr2_C_albicans_SC5314	0	0	2	142			0	0	0	tatttcaata,tttcaatata,tcaatatata,aatatatatt,aatttatatg
YGL198W	YIP4	chrVII	0	0	1	45			0	0	0	tatgtataaa,catggacata	orf19.6756		Ca21chr3_C_albicans_SC5314	0	0	2	49			0	0	0	catgtagaga,tctgaataca
YGL202W	ARO8	chrVII	0	0	1	92			0	0	0	aatatatata	orf19.2098	ARO8	Ca21chr2_C_albicans_SC5314	0	0	1	73			0	0	0	aatgtatatt
YGL205W	POX1	chrVII	0	0	1	196			0	0	0	tatgtgcata,tatttacata	orf19.1652	POX1-3	Ca21chr3_C_albicans_SC5314	0	0	1	160			0	0	0	tctgtttata
YGL206C	CHC1	chrVII	0	0	1	295			0	0	0	aatttatata	orf19.3496	CHC1	Ca21chr6_C_albicans_SC5314	0	0	1	184			0	0	0	tttttatata,tatctaaata,aatatatata
YGL207W	SPT16	chrVII	0	0	1	127			0	0	0	aatgtaaatg	orf19.2884	CDC68	Ca21chr4_C_albicans_SC5314	0	0	1	68			0	0	0	aatatatata,tatatatata
YGL210W	YPT32	chrVII	0	0	1	108			0	0	0	tgtctacata,tttataaata	orf19.2622	YPT31	Ca21chrR_C_albicans_SC5314	0	0	1	218			0	0	0	tgtatacata
YGL219C	MDM34	chrVII	0	0	1	84			0	0	0	taagtacata,gatgtaaata	orf19.1826	MDM34	Ca21chr1_C_albicans_SC5314	0	1	0	276	197	69	0	0	1	TATGTATATA
YGL220W	FRA2	chrVII	0	0	1	182			0	0	0	tatgtactta	orf19.7489.3		Ca21chrR_C_albicans_SC5314	1	1	0	160	88	62	0	0	1	TATGTACATA
YGL227W	VID30	chrVII	0	0	1	190			0	0	0	cgtttatata,atagtatata	orf19.4253		Ca21chr5_C_albicans_SC5314	0	0	2	83			0	0	0	tttgtctaaa,tgtctaaatt,aattaatata
YGL231C	EMC4	chrVII	0	0	1	59			0	0	0	agcgtatata	orf19.7183		Ca21chr7_C_albicans_SC5314	0	0	1	23			0	0	0	aatttatata,attgtacaga
YGL232W	TAN1	chrVII	0	0	1	71			0	0	0	attttatata,taagtatata	orf19.7182		Ca21chr7_C_albicans_SC5314	0	0	2	85			0	0	0	tctgtacaat,acaatatata,aatatataaa,tatataaatt,cctatctata
YGL234W	ADE5,7	chrVII	0	0	1	99			0	0	0	cgcgtacata	orf19.5061	ADE5,7	Ca21chr1_C_albicans_SC5314	0	0	2	145			0	0	0	aatgttgata,tttgtatgtt,tatgtttaaa,tgtttaaatt,ttattatata,attatataaa
YGL238W	CSE1	chrVII	0	0	1	105			0	0	0	attatatata,tatgtagata,cacgtaaata	orf19.1229		Ca21chr1_C_albicans_SC5314	0	0	1	120			0	0	0	actatatata,tatatatata,tatatatata,tatatatata,tatatatata,tatatatata,aatatatata,tatatatata,tatatatata
YGL241W	KAP114	chrVII	0	0	1	106			0	0	0	tatatacata,cgtctatata	orf19.7086		Ca21chr7_C_albicans_SC5314	0	0	1	64			0	0	0	gttgtaaata
YGL243W	TAD1	chrVII	0	0	1	96			0	0	0	tatatatata,tatatatata,tatctatata	orf19.7110		Ca21chr7_C_albicans_SC5314	0	0	2	55			0	0	0	agtctatatt,ttgttatata
YGL244W	RTF1	chrVII	0	0	1	85			0	0	0	tttgtaaaaa,tatttatata,tatttaaata	orf19.7047	RTF1	Ca21chr7_C_albicans_SC5314	0	0	1	105			0	0	0	tgtgtatgta,tatgtatgta,tatgtatgta
YGL253W	HXK2	chrVII	0	0	1	194			0	0	0	tttgtaaatt,attgtataaa,tatttatata	orf19.542	HXK2	Ca21chrR_C_albicans_SC5314	0	0	2	118			0	0	0	aatgtttaaa,agtttagata,aatgtgtatc
YGR001C		chrVII	0	0	1	79			0	0	0	tatgtaaaca,aatatatata	orf19.3836		Ca21chr4_C_albicans_SC5314	0	0	1	93			0	0	0	atagtacata
YGR003W	CUL3	chrVII	0	0	1	227			0	0	0	acagtatata,agtatatata	orf19.7497		Ca21chrR_C_albicans_SC5314	0	0	2	39			0	0	0	ttagaaaata,aaaataaata,aatgttaaaa
YGR005C	TFG2	chrVII	0	0	1	110			0	0	0	cctatatata	orf19.2111		Ca21chr2_C_albicans_SC5314	0	0	1	38			0	0	0	aatatacata
YGR007W	ECT1	chrVII	0	0	1	140			0	0	0	caagtatata	orf19.2107	MUQ1	Ca21chr2_C_albicans_SC5314	0	0	2	60			0	0	0	agcgtaaatt,ttcgtaacta,aatatataaa,tatataaatg
YGR009C	SEC9	chrVII	0	0	1	141			0	0	0	cctgtaaaaa	orf19.117		Ca21chr6_C_albicans_SC5314	0	0	1	86			0	0	0	aatatatata,tttgttaata
YGR015C		chrVII	0	0	1	203			0	0	0	actatacata	orf19.5824		Ca21chr2_C_albicans_SC5314	0	0	1	123			0	0	0	catgttaata,tgtgtgtata,tgtgtataaa,tgtataaata
YGR017W		chrVII	0	0	1	116			0	0	0	tctgtacaaa	orf19.5136		Ca21chr7_C_albicans_SC5314	0	0	2	187			0	0	0	atcgtgtata,cgtgtatagg,catgaattta,aatggtaata,agttaaaata
YGR019W	UGA1	chrVII	0	0	1	91			0	0	0	tctttatata	orf19.802	UGA1	Ca21chr2_C_albicans_SC5314	0	0	1	72			0	0	0	tatgtaccta
YGR024C	THG1	chrVII	0	0	1	88			0	0	0	cctttatata,tttatatata,tatatatata,tatatatata,tatatatata,tatatatata,tatatatata,tatatatata,tatatatata,tatatatata,tatatatata,tatatatata,tatatatata,tatgtatatc	orf19.7063	THG1	Ca21chr7_C_albicans_SC5314	0	0	2	87			0	0	0	attgttagta,tagttacata
YGR034W	RPL26B	chrVII	0	0	1	129			0	0	0	tatgtatatt	orf19.3690.2		Ca21chr1_C_albicans_SC5314	0	0	2	189			0	0	0	tatttatatt,aatgaatatt,aatttaatta,ttattacata,attttattta,agtgtacttt,aatggttata,tttgaaaaca
YGR037C	ACB1	chrVII	0	0	1	186			0	0	0	tatgtacatt,actgttaata,aatgcatata	orf19.7043.1	ACB1	Ca21chr7_C_albicans_SC5314	0	0	1	117			0	0	0	tacgtatata
YGR038W	ORM1	chrVII	0	0	1	148			0	0	0	cttgtatcta,tatgtaaatg	orf19.5751	ORM1	Ca21chr6_C_albicans_SC5314	0	0	1	341			0	0	0	tttgtctata,tgtctatata,attgaatata
YGR046W	TAM41	chrVII	0	0	1	349			0	0	0	tttctatata	orf19.4232	PTH1	Ca21chr5_C_albicans_SC5314	0	1	0	165	61	94	1	0	0	CTTGTACATA
YGR047C	TFC4	chrVII	0	0	1	57			0	0	0	tgtttaaata	orf19.274	TFC4	Ca21chr3_C_albicans_SC5314	0	0	2	35			0	0	0	cttttaaaca
YGR057C	LST7	chrVII	0	0	1	335			0	0	0	catgaacata	orf19.6508		Ca21chr7_C_albicans_SC5314	0	0	3	108			0	0	0	agtctgctta,gctgttcatt,tgttcattta,ttcatttata,catttatagt,atagtctaaa,agtctaaact,aatctattca,caagtctatc,agtctatcca,tctatccaaa,tatccaaaaa
YGR061C	ADE6	chrVII	0	0	1	74			0	0	0	tttgtatatg	orf19.6317	ADE6	Ca21chrR_C_albicans_SC5314	0	0	1	149			0	0	0	agtataaata,cgtgtacatt
YGR068C	ART5	chrVII	0	0	1	399			0	0	0	tatttatata	orf19.3041		Ca21chr1_C_albicans_SC5314	0	0	2	71			0	0	0	aatgtttaga,attgtatttt,tttgtatttt,tttgttaaca
YGR074W	SMD1	chrVII	0	0	1	300			0	0	0	actttaaata	orf19.7673		Ca21chrR_C_albicans_SC5314	0	0	1	54			0	0	0	agtgtgtata,tgtgtatatt
YGR078C	PAC10	chrVII	0	0	1	83			0	0	0	tctgtaaatt	orf19.5985		Ca21chr3_C_albicans_SC5314	0	1	0	79	61	8	0	0	1	TGTGTACATA
YGR080W	TWF1	chrVII	0	0	1	77			0	0	0	catctatata,cttctaaata	orf19.2228		Ca21chr2_C_albicans_SC5314	0	0	1	110			0	0	0	tatataaata,attctatata
YGR083C	GCD2	chrVII	0	0	1	122			0	0	0	cgtgtgtata,attatatata,tatatatata,tatatatata,tatatatata,tatatatata,tatatatata,tatatatata,tatatacata,catatatata,tatatatata,tatatatata	orf19.6776	GCD2	Ca21chr3_C_albicans_SC5314	0	0	2	49			0	0	0	aatttaatta
YGR089W	NNF2	chrVII	0	0	1	72			0	0	0	attgaatata	orf19.1907	EMC9	Ca21chr2_C_albicans_SC5314	0	0	3	27			0	0	0	aatatacacc,tatacaccta
YGR090W	UTP22	chrVII	0	0	1	98			0	0	0	agtttacata	orf19.1569	UTP22	Ca21chr2_C_albicans_SC5314	0	1	0	178	163	5	0	1	0	ACTGTAAATA
YGR091W	PRP31	chrVII	0	0	1	110			0	0	0	cttctacata	orf19.1296		Ca21chr2_C_albicans_SC5314	0	0	1	74			0	0	0	aatgtagata,atcgtatata
YGR092W	DBF2	chrVII	0	0	1	166			0	0	0	aatatacata,catatatata,tatatatata,tatatatata,tatatatata	orf19.1223	DBF2	Ca21chr2_C_albicans_SC5314	0	0	2	68			0	0	0	aaactatata
YGR094W	VAS1	chrVII	0	0	1	87			0	0	0	aatatatata,tatatatata,tatatatata,tatatatata,tatatatata,tatgtatatg	orf19.1295	VAS1	Ca21chr2_C_albicans_SC5314	0	1	0	103	70	23	0	0	1	TTTGTAAATA
YGR100W	MDR1	chrVII	0	0	1	131			0	0	0	cgtgtttata,tgtttatata	orf19.1244	GYP2	Ca21chr4_C_albicans_SC5314	0	0	1	137			0	0	0	tttatacata,cttatatata,tatatatata,tatatatata,attgtatatt
YGR102C		chrVII	0	0	1	156			0	0	0	attctatata,cttgtacatg,taagtacata	orf19.4092		Ca21chr2_C_albicans_SC5314	0	0	2	125			0	0	0	gttgtatatt,catgaacatt,aatacaaata
YGR103W	NOP7	chrVII	0	0	1	165			0	0	0	tttgtagata,cctgtacatt	orf19.4093	PES1	Ca21chr2_C_albicans_SC5314	0	0	1	72			0	0	0	aatgtgaata
YGR105W	VMA21	chrVII	0	0	1	176			0	0	0	tatgcaaata,tgagtatata,agtatatata	orf19.4090.1		Ca21chr2_C_albicans_SC5314	0	0	2	65			0	0	0	tgtgtaatga,aatgaaaaca
YGR106C	VOA1	chrVII	0	0	1	102			0	0	0	tttgcatata	orf19.1597	ABG1	Ca21chr2_C_albicans_SC5314	0	0	2	144			0	0	0	cctctataga
YGR110W	CLD1	chrVII	0	0	1	56			0	0	0	tttttacata	orf19.4210		Ca21chr6_C_albicans_SC5314	0	0	1	146			0	0	0	attgtataaa,tgtataaata
YGR117C		chrVII	0	0	1	262			0	0	0	cctgcaaata,agtttacata	orf19.6255		Ca21chr1_C_albicans_SC5314	0	0	3	96			0	0	0	cttcacaata,cgtgatgata,caacaaaata,aaactatatc
YGR119C	NUP57	chrVII	0	0	1	84			0	0	0	attgtataaa	orf19.2820		Ca21chrR_C_albicans_SC5314	0	0	2	63			0	0	0	ttgataaata,taaatatata
YGR120C	COG2	chrVII	0	0	1	200			0	0	0	aatctaaata,tgtgtaatta	orf19.2822		Ca21chrR_C_albicans_SC5314	0	0	4	27			0	0	0	aaactaaaag,agggttgatt,attgttatcg
YGR127W		chrVII	0	0	1	213			0	0	0	aatgtatatg,tttctatata	orf19.2397.3		Ca21chrR_C_albicans_SC5314	0	0	2	192			0	0	0	ctttgacata,tttttaagta,attttataaa,tttataaatt,aatttaagta
YGR128C	UTP8	chrVII	0	0	1	81			0	0	0	aatatatata	orf19.5436	UTP8	Ca21chr3_C_albicans_SC5314	0	0	2	38			0	0	0	aatagatata
YGR135W	PRE9	chrVII	0	0	1	83			0	0	0	tatataaata	orf19.350	PRE9	Ca21chr3_C_albicans_SC5314	0	0	2	73			0	0	0	gatgtttata,agtgtttaga,ataataaata,taaataaata,taaataaata
YGR149W		chrVII	0	0	1	145			0	0	0	actatatata,tatatatata,tatatatata	orf19.988		Ca21chr1_C_albicans_SC5314	0	0	1	198			0	0	0	tctttacata
YGR155W	CYS4	chrVII	0	0	1	138			0	0	0	tctttatata	orf19.4536	CYS4	Ca21chr1_C_albicans_SC5314	0	0	1	133			0	0	0	atcgtatata,cgtatatata
YGR157W	CHO2	chrVII	0	0	1	139			0	0	0	tgagtatata,agtatatata	orf19.169	CHO2	Ca21chrR_C_albicans_SC5314	0	0	1	66			0	0	0	aatatacata
YGR158C	MTR3	chrVII	0	0	1	232			0	0	0	attgtacatc,tctgcatata,tttttaaata,aatatatata	orf19.168		Ca21chrR_C_albicans_SC5314	0	0	1	104			0	0	0	tttatatata,tatatatata,tatatatata,aatgtaaatg,tatgtatatt,tttggacata
YGR159C	NSR1	chrVII	0	0	1	147			0	0	0	tgtgtacatt,taagtaaata	orf19.6090		Ca21chr1_C_albicans_SC5314	0	0	2	64			0	0	0	ctagtgtata,agtgtataat,tagttaaata
YGR161C	RTS3	chrVII	0	0	1	273			0	0	0	tctctaaata,aatatatata,tatatatata,tatatatata,tatatatata,tatatatata,tatatatata,tatatatata,tatatatata,tatatatata,tatatatata	orf19.7504		Ca21chrR_C_albicans_SC5314	0	0	1	113			0	0	0	tatatacata,aatatatata,tatatatata,tatatatata
YGR162W	TIF4631	chrVII	0	0	1	342			0	0	0	attgaaaata	orf19.3599	TIF4631	Ca21chr2_C_albicans_SC5314	0	0	2	120			0	0	0	tatggttata,tttgtttatc,ttagtttata,atagtataaa,agtataaatt,taggcatata
YGR167W	CLC1	chrVII	0	0	1	195			0	0	0	tcagtaaata,actgtaaatt	orf19.4594	CLC1	Ca21chr4_C_albicans_SC5314	0	0	1	72			0	0	0	catgtatatt,tatttaaata
YGR170W	PSD2	chrVII	0	0	1	273			0	0	0	cgtgtacaaa	orf19.3954	PSD2	Ca21chr5_C_albicans_SC5314	0	0	1	70			0	0	0	taagtaaata
YGR173W	RBG2	chrVII	0	0	1	213			0	0	0	ttcgtatata	orf19.3977		Ca21chr5_C_albicans_SC5314	0	0	1	94			0	0	0	attgaatata
YGR175C	ERG1	chrVII	0	0	1	178			0	0	0	attttacata	orf19.406	ERG1	Ca21chr1_C_albicans_SC5314	0	0	1	110			0	0	0	actgtaaaca
YGR178C	PBP1	chrVII	0	0	1	126			0	0	0	tttataaata,atggtatata	orf19.5459		Ca21chr3_C_albicans_SC5314	0	0	3	31			0	0	0	agagaaaaaa
YGR186W	TFG1	chrVII	0	0	1	56			0	0	0	tatgtactta	orf19.4585	TFG1	Ca21chr4_C_albicans_SC5314	0	0	2	135			0	0	0	agtgtatctg,atgggatata,tatataaatc,tctattaata
YGR192C	TDH3	chrVII	0	0	1	104			0	0	0	catttaaata,aatttatata	orf19.6814	TDH3	Ca21chr3_C_albicans_SC5314	0	0	1	184			0	0	0	tttttatata,aatatatata
YGR193C	PDX1	chrVII	0	0	1	97			0	0	0	tacgtaaata	orf19.5021	PDX1	Ca21chr1_C_albicans_SC5314	0	0	1	77			0	0	0	aatgtacatt
YGR194C	XKS1	chrVII	0	0	1	100			0	0	0	aatatacata,catatatata,tatatatata	orf19.1290	XKS1	Ca21chr4_C_albicans_SC5314	0	0	1	106			0	0	0	cttgtattta
YGR195W	SKI6	chrVII	0	0	1	75			0	0	0	actgtttata,tgtttatata,aaagtacata	orf19.4582		Ca21chr4_C_albicans_SC5314	0	0	2	104			0	0	0	tttgaataaa,tgaataaata,aataaatata,aatatattta,atttgatata
YGR198W	YPP1	chrVII	0	0	1	98			0	0	0	tatatacata	orf19.4163		Ca21chr4_C_albicans_SC5314	0	0	1	103			0	0	0	tatgtacaga
YGR203W	YCH1	chrVII	0	0	1	186			0	0	0	attatatata	orf19.4185		Ca21chr4_C_albicans_SC5314	0	1	0	130	91	29	0	0	1	TGTGTATATA
YGR210C		chrVII	0	0	1	98			0	0	0	attgtttata	orf19.4846		Ca21chr1_C_albicans_SC5314	0	1	0	62	11	41	1	0	0	CTTGTACATA
YGR211W	ZPR1	chrVII	0	0	1	197			0	0	0	tctttacata	orf19.3300	ZPR1	Ca21chr1_C_albicans_SC5314	0	0	2	63			0	0	0	atattaaata,taaataaata,aatatgtata,tatgtatagg
YGR216C	GPI1	chrVII	0	0	1	142			0	0	0	tttgtatgta,tatgtacatg,tttctacata	orf19.6977	GPI1	Ca21chr3_C_albicans_SC5314	0	0	3	44			0	0	0	actaataata,aataataata,aataataata,aataataata,aataataata,aataataata,aataataata,aataataata,aataataata,taataatata,ataatataca
YGR218W	CRM1	chrVII	0	0	1	203			0	0	0	attgtatgta,tatgtaaatt	orf19.7483	CRM1	Ca21chrR_C_albicans_SC5314	0	0	1	224			0	0	0	catatatata,tatatatata,tttatacata
YGR222W	PET54	chrVII	0	0	1	89			0	0	0	cttgtacgta,tctatacata,catatatata,tatatatata	orf19.1794		Ca21chr4_C_albicans_SC5314	0	1	0	148	33	105	1	0	0	CATGTAAATA
YGR229C	SMI1	chrVII	0	0	1	203			0	0	0	catatatata,tatatatata,tatatatata,tatatatata,tatatatata,tatatatata,tatatatata,tatatatata,tatgtctata	orf19.5058	SMI1	Ca21chr1_C_albicans_SC5314	0	0	4	22			0	0	0	tgaattttta,aatttttagt,atttttagtt,tttttagttt,tttagtttta,agttttagtt
YGR231C	PHB2	chrVII	0	0	1	236			0	0	0	cttgtgaata,aacgtatata	orf19.5973	PHB2	Ca21chr3_C_albicans_SC5314	0	1	0	107	56	41	0	0	1	TTTGTACATA
YGR232W	NAS6	chrVII	0	0	1	57			0	0	0	actttacata	orf19.5961		Ca21chr3_C_albicans_SC5314	0	0	3	80			0	0	0	agagaaagta,aaagtaacga,agtggaaacg,ttttttagta,tttagtaata,aatacacatt,acattaaaaa,attaaaaaga
YGR234W	YHB1	chrVII	0	0	1	270			0	0	0	tgtgtatgta,tatgtattta	orf19.3707	YHB1	Ca21chrR_C_albicans_SC5314	0	0	1	116			0	0	0	ctagtacata,atagtatata
YGR235C		chrVII	0	0	1	85			0	0	0	cttataaata,tatctaaata	orf19.415		Ca21chr1_C_albicans_SC5314	0	0	1	91			0	0	0	attatatata,tatatacata
YGR240C	PFK1	chrVII	0	0	1	234			0	0	0	tctttatata,aatgaacata	orf19.3967	PFK1	Ca21chr5_C_albicans_SC5314	0	0	2	114			0	0	0	tgtgtaaaat,attttttata,catatatgta,tatgtaattc,cttggactta
YGR244C	LSC2	chrVII	0	0	1	133			0	0	0	aaagtatata,catgtataca,tgtatacata,catataaata	orf19.1860	LSC2	Ca21chrR_C_albicans_SC5314	0	0	2	111			0	0	0	tgtgacaata,gatttatata
YGR245C	SDA1	chrVII	0	0	1	136			0	0	0	tatatacata	orf19.6648	SDA1	Ca21chrR_C_albicans_SC5314	0	0	1	89			0	0	0	actttacata
YGR247W	CPD1	chrVII	0	0	1	97			0	0	0	actgtaagta,tctgtcaata	orf19.703		Ca21chrR_C_albicans_SC5314	0	0	1	70			0	0	0	aatgtatatc
YGR252W	GCN5	chrVII	0	0	1	205			0	0	0	tatgtaacta	orf19.705	GCN5	Ca21chrR_C_albicans_SC5314	0	0	3	38			0	0	0	gacgaatata,cgaatatatg,tatgtgattc
YGR253C	PUP2	chrVII	0	0	1	65			0	0	0	aaggtaaata	orf19.709	PUP2	Ca21chrR_C_albicans_SC5314	0	0	1	86			0	0	0	attgtataca
YGR254W	ENO1	chrVII	0	0	1	147			0	0	0	attctatata	orf19.395	ENO1	Ca21chr1_C_albicans_SC5314	0	0	1	86			0	0	0	cttgaatata
YGR261C	APL6	chrVII	0	0	1	117			0	0	0	tatataaata,tatgtatatt,catgtatatc	orf19.1323		Ca21chr4_C_albicans_SC5314	0	0	2	268			0	0	0	tatgcaaaaa,agagtaaaaa,cgtgtttaaa,tgtttaaaca,attgtttatt,tttgtactaa,attgtgacta,attgaaaatg
YGR262C	BUD32	chrVII	0	0	1	91			0	0	0	cctgtatatc,tatgtatcta,aacgtacata	orf19.4252		Ca21chr5_C_albicans_SC5314	0	0	2	62			0	0	0	caagtataaa,agtataaatt,attttataga,aatatacaaa,aatgcataca,tgcatacata,catacatata
YGR267C	FOL2	chrVII	0	0	1	92			0	0	0	cgtgtatgta	orf19.3957		Ca21chr5_C_albicans_SC5314	0	0	1	313			0	0	0	tatgtacaca,tatttatata
YGR270W	YTA7	chrVII	0	0	1	51			0	0	0	aatgtttata,tgtttatata	orf19.3949		Ca21chr5_C_albicans_SC5314	0	0	2	68			0	0	0	aatttatatt,atattaaata,actttacaaa,attatacgta
YGR271W	SLH1	chrVII	0	0	1	135			0	0	0	ttcgtatata	orf19.3980		Ca21chr5_C_albicans_SC5314	0	0	1	100			0	0	0	actgtgaata
YGR276C	RNH70	chrVII	0	0	1	78			0	0	0	tatgtgtata,tgtgtataaa,tgtataaata,tatataaata,aatatatata,tatatatata,tatatatata,tatatatata,tatatatata,tatatatata,tatatatata,tatatatata,tatatatata,tatatatata,tatatatata	orf19.6195		Ca21chr1_C_albicans_SC5314	0	0	2	33			0	0	0	caagtaaatt
YGR277C	CAB4	chrVII	0	0	1	99			0	0	0	tttgtatatt	orf19.1776		Ca21chr2_C_albicans_SC5314	0	0	2	27			0	0	0	aataaaaata,aaagaaaata
YGR280C	PXR1	chrVII	0	0	1	218			0	0	0	tttttacata	orf19.3831		Ca21chr4_C_albicans_SC5314	0	0	1	93			0	0	0	tgtgtacaca
YGR282C	BGL2	chrVII	0	0	1	260			0	0	0	tttgtgtata	orf19.4565	BGL2	Ca21chr4_C_albicans_SC5314	0	0	1	209			0	0	0	tctttatata,tttatatata,tatatatata,tatatatata,tatatatata,actgtataga
YGR284C	ERV29	chrVII	0	0	1	187			0	0	0	tatctacata	orf19.4579	ERV29	Ca21chr4_C_albicans_SC5314	0	0	2	141			0	0	0	aggttaaata
YGR287C	IMA1	chrVII	0	0	1	145			0	0	0	tatgtataca	orf19.7668	MAL2	Ca21chrR_C_albicans_SC5314	0	0	4	22			0	0	0	acactagatg,atgctatcga
YHL001W	RPL14B	chrVIII	0	0	1	124			0	0	0	attatatata,tatgtaaaca	orf19.4931.1	RPL14	Ca21chr1_C_albicans_SC5314	0	1	0	271	219	42	0	0	1	TATGTATATA
YHL002W	HSE1	chrVIII	0	0	1	56			0	0	0	cctttacata	orf19.3233	HSE1	Ca21chrR_C_albicans_SC5314	0	0	3	35			0	0	0	cgtctcacta,cttctattga
YHL003C	LAG1	chrVIII	0	0	1	252			0	0	0	tctgtaaaaa,tatatatata,tatatatata	orf19.3249	LAG1	Ca21chrR_C_albicans_SC5314	0	0	1	245			0	0	0	agtgtataca
YHL007C	STE20	chrVIII	0	0	1	149			0	0	0	aaagtatata,cgtgtatatt	orf19.4242	CST20	Ca21chr5_C_albicans_SC5314	0	0	1	244			0	0	0	tttgtattta,tatttatata,tttatatata,tatatatata,tatatatata
YHL008C		chrVIII	0	0	1	176			0	0	0	attggatata	orf19.3406		Ca21chr6_C_albicans_SC5314	0	0	1	146			0	0	0	catgcatata
YHL010C	ETP1	chrVIII	0	0	1	314			0	0	0	tctgtttata,cttgaatata	orf19.1576		Ca21chr2_C_albicans_SC5314	0	0	2	261			0	0	0	aattcaaata,tatgggaata,tgggaatata,tttgtttaga,tgtgttcatt,tttttacgta
YHL013C	OTU2	chrVIII	0	0	1	111			0	0	0	tatggatata	orf19.1959		Ca21chr5_C_albicans_SC5314	0	0	2	75			0	0	0	tgtgtataag,tgtataagta
YHL015W	RPS20	chrVIII	0	0	1	294			0	0	0	actggaaata,tatgcaaata,aatatatata,tatatatata,tatatatata,tatatatata,tatatatata,tatatatata,tatatatata,tatatatata,tatatatata,tatatatata,tgtgtaatta	orf19.6375	RPS20	Ca21chrR_C_albicans_SC5314	0	0	2	387			0	0	0	agtctcaata,tatgaaaatt,ttattaaata,cgtgtatttt,attttaacta,agtgaaaatt,attcttaata
YHL019C	APM2	chrVIII	0	0	1	110			0	0	0	ttagtatata	orf19.2078		Ca21chr2_C_albicans_SC5314	0	0	2	98			0	0	0	tatgcaaaca,tttctataga
YHL020C	OPI1	chrVIII	0	0	1	107			0	0	0	agtttatata	orf19.1543	OPI1	Ca21chr2_C_albicans_SC5314	0	0	1	187			0	0	0	tttgtattta
YHL023C	NPR3	chrVIII	0	0	1	54			0	0	0	aatgtaagta	orf19.6444		Ca21chrR_C_albicans_SC5314	0	0	2	46			0	0	0	agtgtgtaga,tgtgtagatc
YHL024W	RIM4	chrVIII	0	0	1	301			0	0	0	cttttatata	orf19.3373		Ca21chr4_C_albicans_SC5314	0	0	2	121			0	0	0	tatttgcata,gttttatata,atagtaaaaa,agtaaaaata
YHL030W	ECM29	chrVIII	0	0	1	97			0	0	0	tttgtttata	orf19.6773	ECM29	Ca21chr3_C_albicans_SC5314	0	0	1	44			0	0	0	catgtataga
YHL031C	GOS1	chrVIII	0	0	1	57			0	0	0	tatgtaaaaa	orf19.6551		Ca21chr7_C_albicans_SC5314	0	0	2	80			0	0	0	catctaatta,ttaataaata
YHL034C	SBP1	chrVIII	0	0	1	152			0	0	0	tgtgtattta,tatttatata,tatgtaaaaa	orf19.5854	SBP1	Ca21chr3_C_albicans_SC5314	0	1	0	287	197	80	0	0	1	TGTGTATATA
YHL036W	MUP3	chrVIII	0	0	1	72			0	0	0	tttctacata	orf19.321		Ca21chr3_C_albicans_SC5314	0	0	2	31			0	0	0	tatgttcatt
YHR001W-A	QCR10	chrVIII	0	0	1	212			0	0	0	tctatacata,tttttaaata	orf19.2439.1		Ca21chr1_C_albicans_SC5314	0	0	2	106			0	0	0	aatgtttatt,tttataaaca,tataaaaata,aatatagata,aataaaaata
YHR002W	LEU5	chrVIII	0	0	1	137			0	0	0	gatgtaaata	orf19.2117	LEU5	Ca21chr2_C_albicans_SC5314	0	0	1	39			0	0	0	tatgtacatg
YHR004C	NEM1	chrVIII	0	0	1	253			0	0	0	tttctacata,acagtatata,agtatatata,tatatatata,tatatatata,tatatatata,tatatatata,tatatatata,tatatatata,tatatatata,tatatatata,tatatatata	orf19.4657		Ca21chr4_C_albicans_SC5314	0	0	1	228			0	0	0	tatatatata,tatatatata,tatatatata,tatatatata,tatatatata,attgtataga
YHR007C	ERG11	chrVIII	0	0	1	274			0	0	0	tttataaata,attatatata	orf19.922	ERG11	Ca21chr5_C_albicans_SC5314	0	0	1	127			0	0	0	catatacata,catatacata
YHR010W	RPL27A	chrVIII	0	0	1	140			0	0	0	tatgtatatt,aatgtatgta,tatgtaaaca,tatctacata	orf19.5225.2	RPL27A	Ca21chr1_C_albicans_SC5314	0	0	2	144			0	0	0	aatgtttgta,agagtatatc,tatctgtata,tctgtatagt,aatttactta
YHR016C	YSC84	chrVIII	0	0	1	135			0	0	0	cctatatata	orf19.4127		Ca21chr2_C_albicans_SC5314	0	0	3	89			0	0	0	tagctaaaga,agagaaaaga,ttattatgta,attatgtatt,tatgtattat,tattataata,ctagtacttg,cttgttattt
YHR017W	YSC83	chrVIII	0	0	1	77			0	0	0	tacgtatata,cgtatatata,tatatatata,tatatacata	orf19.697		Ca21chrR_C_albicans_SC5314	0	0	1	117			0	0	0	tatgtatatg,tatgtatatg
YHR020W		chrVIII	0	0	1	92			0	0	0	catgtataga	orf19.6701		Ca21chr7_C_albicans_SC5314	0	0	1	71			0	0	0	attgtataaa,tgtataaata
YHR021C	RPS27B	chrVIII	0	0	1	97			0	0	0	tatctaaata,tatataaata	orf19.6286.2	RPS27	Ca21chrR_C_albicans_SC5314	0	0	1	294			0	0	0	tttttatata,tatatacata
YHR025W	THR1	chrVIII	0	0	1	83			0	0	0	catatacata	orf19.923	THR1	Ca21chr5_C_albicans_SC5314	0	0	1	112			0	0	0	atagtaaata
YHR027C	RPN1	chrVIII	0	0	1	123			0	0	0	attttaaata,tatttatata	orf19.4956	RPN1	Ca21chr1_C_albicans_SC5314	0	0	1	127			0	0	0	attatatata,attgtttata
YHR031C	RRM3	chrVIII	0	0	1	177			0	0	0	aatgcatata	orf19.7538		Ca21chrR_C_albicans_SC5314	0	0	1	146			0	0	0	aatgtgtata,aatatatata
YHR037W	PUT2	chrVIII	0	0	1	168			0	0	0	catgtaaatg,taggtaaata	orf19.3974	PUT2	Ca21chr5_C_albicans_SC5314	0	1	0	62	41	11	0	1	0	AATGTAAATA
YHR039C-A	VMA10	chrVIII	0	0	1	78			0	0	0	aatgtataaa	orf19.1866	VMA10	Ca21chr2_C_albicans_SC5314	0	0	1	116			0	0	0	aatgtattta
YHR041C	SRB2	chrVIII	0	0	1	100			0	0	0	tttgtatatt,agtctaaata	orf19.2711.1	MED20	Ca21chr4_C_albicans_SC5314	0	0	1	52			0	0	0	actgtaatta,aatgaaaata
YHR043C	DOG2	chrVIII	0	0	1	115			0	0	0	attgtatgta	orf19.3392	DOG1	Ca21chr6_C_albicans_SC5314	0	0	3	34			0	0	0	tatagcaata,aatagataaa,tagataaatt,tttgtgcttc
YHR058C	MED6	chrVIII	0	0	1	64			0	0	0	attgcatata	orf19.7420		Ca21chr3_C_albicans_SC5314	0	0	1	67			0	0	0	aatgtaccta,cctatatata,tatatacata,cgtgtattta
YHR060W	VMA22	chrVIII	0	0	1	74			0	0	0	cgtgtatatt	orf19.6590	VMA22	Ca21chrR_C_albicans_SC5314	0	1	0	85	17	58	0	1	0	AATGTATATA
YHR062C	RPP1	chrVIII	0	0	1	81			0	0	0	aatgtataaa	orf19.1029	RPP1	Ca21chr1_C_albicans_SC5314	0	1	0	68	4	54	0	1	0	AGTGTATATA
YHR063C	PAN5	chrVIII	0	0	1	83			0	0	0	tttataaata	orf19.4006		Ca21chr5_C_albicans_SC5314	0	1	0	63	11	42	1	0	0	CTTGTATATA
YHR064C	SSZ1	chrVIII	0	0	1	97			0	0	0	tacgtatata	orf19.3812	SSZ1	Ca21chr4_C_albicans_SC5314	0	0	2	46			0	0	0	attgtatttg,tttgtttatt
YHR065C	RRP3	chrVIII	0	0	1	116			0	0	0	tatgttcata	orf19.7546		Ca21chrR_C_albicans_SC5314	0	0	2	109			0	0	0	tatgtaggta,taggtattta,tatttatgta,tatgtaagaa,actggacatt
YHR068W	DYS1	chrVIII	0	0	1	120			0	0	0	aatgaacata	orf19.1626		Ca21chr3_C_albicans_SC5314	0	0	3	51			0	0	0	agagattata,agattataga,tatagaacta,aatgtatgag
YHR069C	RRP4	chrVIII	0	0	1	144			0	0	0	tatgtgtata,tgtgtataaa,tatgtacaca	orf19.1304		Ca21chr4_C_albicans_SC5314	0	0	1	89			0	0	0	tatatatata,tatatatata,tatatatata,tatatatata
YHR072W	ERG7	chrVIII	0	0	1	105			0	0	0	tttgtatatg	orf19.1570	ERG7	Ca21chr2_C_albicans_SC5314	0	0	3	65			0	0	0	cgtgcatgtt,catgttttca,tgttttcaaa,ttttcaaaaa,tttcaaaaaa,agagaaaatg,ttgcaaaata,aaaataaaca,aataaacaca
YHR077C	NMD2	chrVIII	0	0	1	117			0	0	0	cgtgtttata,tgtttatata	orf19.864		Ca21chr2_C_albicans_SC5314	0	0	3	51			0	0	0	aatgagaaca,tgagaacaaa
YHR078W		chrVIII	0	0	1	164			0	0	0	tatgtattta	orf19.438		Ca21chr1_C_albicans_SC5314	0	0	1	21			0	0	0	aatatatata,tatatatata,tatatatata,tatatatata
YHR079C	IRE1	chrVIII	0	0	1	217			0	0	0	tttataaata	orf19.5068	IRE1	Ca21chr1_C_albicans_SC5314	0	0	1	200			0	0	0	aatttaaata
YHR083W	SAM35	chrVIII	0	0	1	56			0	0	0	cgtgtgtata,tgtgtataaa	orf19.7267	SAM35	Ca21chr1_C_albicans_SC5314	0	0	2	37			0	0	0	cttgtctaga,tctagaaata
YHR087W	RTC3	chrVIII	0	0	1	188			0	0	0	aatatacata	orf19.1862		Ca21chr2_C_albicans_SC5314	0	0	1	94			0	0	0	cttttacata
YHR088W	RPF1	chrVIII	0	0	1	95			0	0	0	tatggatata	orf19.2667	RPF1	Ca21chr4_C_albicans_SC5314	0	0	1	96			0	0	0	tttgtaagta,tgtgtaaaga
YHR090C	YNG2	chrVIII	0	0	1	248			0	0	0	caggtatata	orf19.878	NBN1	Ca21chr2_C_albicans_SC5314	0	0	2	53			0	0	0	atagtatgta,tatgtaattt
YHR098C	SFB3	chrVIII	0	0	1	145			0	0	0	actggaaata	orf19.880		Ca21chr2_C_albicans_SC5314	0	0	2	33			0	0	0	attagaaata
YHR099W	TRA1	chrVIII	0	0	1	108			0	0	0	tctgtattta	orf19.139	TRA1	Ca21chr6_C_albicans_SC5314	0	0	1	98			0	0	0	attgtattta,tatttatata
YHR101C	BIG1	chrVIII	0	0	1	179			0	0	0	tctgtttata,tgtttatata,tttatatata,tatatatata,tatatatata,tatatatata,tatatatata	orf19.2334	BIG1	Ca21chr1_C_albicans_SC5314	0	0	1	145			0	0	0	catgtttata,tgtttatata,tatttatata,tttatatata,tatatatata
YHR104W	GRE3	chrVIII	0	0	1	137			0	0	0	tatgtgtata,tgtgtataaa	orf19.4317	GRE3	Ca21chr5_C_albicans_SC5314	0	1	0	85	50	25	0	0	1	TATGTAAATA
YHR107C	CDC12	chrVIII	0	0	1	124			0	0	0	catatatata	orf19.3013	CDC12	Ca21chr1_C_albicans_SC5314	0	0	2	232			0	0	0	catttatcta,catataagta,gttgtaacta,actatttata,attctataca
YHR108W	GGA2	chrVIII	0	0	1	114			0	0	0	tatgtatatt	orf19.3006	GGA2	Ca21chr1_C_albicans_SC5314	0	0	2	74			0	0	0	tttggaatta,gttgtaaatg,aatgtaaaac
YHR110W	ERP5	chrVIII	0	0	1	89			0	0	0	agtttatata	orf19.2322.3	ERP5	Ca21chr1_C_albicans_SC5314	0	0	1	149			0	0	0	tgtgtaatta,agtttatata,tttatatata
YHR111W	UBA4	chrVIII	0	0	1	52			0	0	0	cgtgtatatg	orf19.2324	UBA4	Ca21chr1_C_albicans_SC5314	0	0	2	57			0	0	0	ctagtaatta
YHR113W		chrVIII	0	0	1	142			0	0	0	atagtaaata,aatatatata	orf19.2335		Ca21chr1_C_albicans_SC5314	0	0	1	90			0	0	0	tatgaacata
YHR114W	BZZ1	chrVIII	0	0	1	133			0	0	0	tatatatata,tatatatata,tatatatata,tatatatata,tatatatata,tatatatata,tatatatata,tatatatata,tatatatata,tatatatata,tatatatata,tatatatata	orf19.1699	BZZ1	Ca21chr3_C_albicans_SC5314	0	0	2	46			0	0	0	tacataaata,atattaaata,attaaatata,tttgtttatc
YHR118C	ORC6	chrVIII	0	0	1	73			0	0	0	aaagtatata	orf19.3289		Ca21chr1_C_albicans_SC5314	0	0	2	49			0	0	0	catggagata,aatgcataga
YHR119W	SET1	chrVIII	0	0	1	137			0	0	0	actgtataca	orf19.6009	SET1	Ca21chr1_C_albicans_SC5314	0	0	1	244			0	0	0	catgtttata,aatgtaaaca
YHR121W	LSM12	chrVIII	0	0	1	95			0	0	0	attgtttata	orf19.3698		Ca21chr7_C_albicans_SC5314	0	0	1	165			0	0	0	cttctatata,tctatatata,tatatatata,tatatatata,tatatatata,tatatatata,tatatatata,tatatatata,tatatatata
YHR122W		chrVIII	0	0	1	147			0	0	0	catgtaaatt	orf19.6455		Ca21chr7_C_albicans_SC5314	0	0	3	48			0	0	0	agggtatact,ggtatactta,tatacttata,atagtatttg,tatttgaatt,atttgaatta,attataagtt
YHR123W	EPT1	chrVIII	0	0	1	152			0	0	0	tttgtatcta,cttgaatata,aatatacata	orf19.3695		Ca21chr7_C_albicans_SC5314	0	0	1	118			0	0	0	aatataaata
YHR128W	FUR1	chrVIII	0	0	1	221			0	0	0	tttgtaaaaa	orf19.2640	FUR1	Ca21chr5_C_albicans_SC5314	0	0	2	107			0	0	0	tatgcttata,attatatgta,tatgtacaac,attgtaataa,tttatgcata,tatgcatatt
YHR132W-A	IGO2	chrVIII	0	0	1	301			0	0	0	aatatatata,tatatatata,tatatatata,tatatatata,tatatatata,tatatatata,tatatatata,tatatatata,tatgtatgta	orf19.285		Ca21chr3_C_albicans_SC5314	0	0	2	228			0	0	0	atggtatatt,tttgaaaaaa,tttgcaaatc,agaggaaata
YHR137W	ARO9	chrVIII	0	0	1	95			0	0	0	tttgtataaa	orf19.1237	ARO9	Ca21chr4_C_albicans_SC5314	0	0	2	96			0	0	0	gatttaaata,tatttgaata,tttgaataga
YHR138C		chrVIII	0	0	1	105			0	0	0	aatttatata,tatgcaaata	orf19.2769		Ca21chr4_C_albicans_SC5314	0	0	1	114			0	0	0	tatgtatatc,tttatatata,tatatatata,tatatatata,tatatatata,tatatatata,tatatacata
YHR140W		chrVIII	0	0	1	69			0	0	0	tttgtatgta	orf19.5683		Ca21chr5_C_albicans_SC5314	0	0	3	44			0	0	0	tctgcccatt,tttgtgcgaa
YHR143W-A	RPC10	chrVIII	0	0	1	254			0	0	0	atagtatata	orf19.7255	RPC10	Ca21chr1_C_albicans_SC5314	0	0	1	30			0	0	0	tatttacata
YHR144C	DCD1	chrVIII	0	0	1	84			0	0	0	catatatata,attgtacaaa	orf19.7243		Ca21chr1_C_albicans_SC5314	0	0	1	48			0	0	0	tctgtttata
YHR148W	IMP3	chrVIII	0	0	1	342			0	0	0	tttgtataaa,tgtataaata,aatttatata	orf19.7488		Ca21chrR_C_albicans_SC5314	0	0	2	207			0	0	0	tgtgtgtatg,tgtgtatgtg,tgtgtgaatt,attgaaaaga,ctggtataca,aatgtaaact,tgtctattta,tctatttata,tagttatata,tagggatata
YHR149C	SKG6	chrVIII	0	0	1	162			0	0	0	agtgtagata	orf19.1426		Ca21chr4_C_albicans_SC5314	0	0	2	216			0	0	0	tttgtacaat,aaaataaata
YHR164C	DNA2	chrVIII	0	0	1	117			0	0	0	ttggtatata	orf19.1192	DNA2	Ca21chr6_C_albicans_SC5314	0	0	2	85			0	0	0	attgtttgta,tttgtagtta,gctctatata
YHR165C	PRP8	chrVIII	0	0	1	95			0	0	0	tatgtaagta,tttgtatgta	orf19.6442	PRP8	Ca21chrR_C_albicans_SC5314	0	0	2	39			0	0	0	tgcatatata,catatatatt,tatattaata
YHR166C	CDC23	chrVIII	0	0	1	55			0	0	0	agtgaacata	orf19.6437	CDC23	Ca21chrR_C_albicans_SC5314	0	0	1	140			0	0	0	tttgtatatt,tgtgtgaata
YHR169W	DBP8	chrVIII	0	0	1	88			0	0	0	attctaaata	orf19.6652	DBP8	Ca21chrR_C_albicans_SC5314	0	0	1	195			0	0	0	cgtgtataca
YHR170W	NMD3	chrVIII	0	0	1	130			0	0	0	tatctatata,tatatacata	orf19.706	NMD3	Ca21chrR_C_albicans_SC5314	0	0	1	65			0	0	0	tgtggatata
YHR171W	ATG7	chrVIII	0	0	1	117			0	0	0	tttgcatata,ttggtacata	orf19.707	APG7	Ca21chrR_C_albicans_SC5314	0	0	2	59			0	0	0	agagtttata,tgtgttagta
YHR179W	OYE2	chrVIII	0	0	1	110			0	0	0	aatttatata,aatgaatata,aatatatata	orf19.3443	OYE2	Ca21chr6_C_albicans_SC5314	0	0	2	79			0	0	0	tttttacaaa
YHR181W	SVP26	chrVIII	0	0	1	136			0	0	0	attctaaata	orf19.1160		Ca21chr1_C_albicans_SC5314	0	0	3	30			0	0	0	cgtatatcaa,tatatcaatc,tctattatta
YHR183W	GND1	chrVIII	0	0	1	120			0	0	0	cctggacata,attataaata	orf19.5024	GND1	Ca21chr1_C_albicans_SC5314	0	0	2	84			0	0	0	agtgttaaca,ttttgatata,tttttatatt,aatgaacatt,aatattaata
YHR186C	KOG1	chrVIII	0	0	1	102			0	0	0	tatatatata,tatatatata,tatatatata,tatatatata,tatatatata,tatatatata,tatatatata	orf19.418	KOG1	Ca21chr1_C_albicans_SC5314	0	0	3	49			0	0	0	tagctgtata,gctgtatagg,aaagaacaaa,catgatgata
YHR187W	IKI1	chrVIII	0	0	1	93			0	0	0	atggtaaata	orf19.2676		Ca21chr4_C_albicans_SC5314	0	0	2	78			0	0	0	tttcgatata,taggtattta,aatgcataaa
YHR188C	GPI16	chrVIII	0	0	1	69			0	0	0	agtttacata	orf19.2677		Ca21chr4_C_albicans_SC5314	0	0	1	84			0	0	0	attttaaata
YHR196W	UTP9	chrVIII	0	0	1	55			0	0	0	attttaaata,taagtatata	orf19.6710	UTP9	Ca21chr3_C_albicans_SC5314	0	0	3	41			0	0	0	tttcgaaaaa,ttcgaaaaaa,aaaatcaata
YHR198C	AIM18	chrVIII	0	0	1	125			0	0	0	cttgttcata	orf19.6189		Ca21chr3_C_albicans_SC5314	0	0	1	23			0	0	0	tctctacata
YHR200W	RPN10	chrVIII	0	0	1	72			0	0	0	agtgtacaaa	orf19.4102	RPN10	Ca21chr2_C_albicans_SC5314	0	0	2	44			0	0	0	gctgtataga,aataaaaata
YHR204W	MNL1	chrVIII	0	0	1	73			0	0	0	cttttacata	orf19.834		Ca21chr2_C_albicans_SC5314	0	0	2	37			0	0	0	attatataga,aatataaatt
YHR205W	SCH9	chrVIII	0	0	1	212			0	0	0	tatttatata,tatgtatgta	orf19.829	SCH9	Ca21chr2_C_albicans_SC5314	0	0	2	115			0	0	0	tttgtttatc,catgttaatt
YHR206W	SKN7	chrVIII	0	0	1	290			0	0	0	actatatata,tatatatata,tatatatata,tatatatata,tatatatata,tatatatata,tatatatata,tatatatata,tatatatata,tatatatata,tatatatata,tatatatata	orf19.971	SKN7	Ca21chr5_C_albicans_SC5314	0	0	1	132			0	0	0	tgtgtagata
YHR207C	SET5	chrVIII	0	0	1	106			0	0	0	tatatatata,tatatatata,tatatatata,tatatatata,tatatatata,tatatatata,tatatatata,tatatatata,tatatatata,tatatatata,tatatatata,atagtaaata	orf19.1972		Ca21chr5_C_albicans_SC5314	0	0	1	99			0	0	0	agagtacata
YIL003W	CFD1	chrIX	0	0	1	109			0	0	0	catgtacgta,tacgtatata,cgtatatata,tatatatata,tatatatata,tatatatata,tgtgtttata,tgtttatata	orf19.1387		Ca21chr2_C_albicans_SC5314	0	0	2	91			0	0	0	tattttcata,agactatata
YIL004C	BET1	chrIX	0	0	1	171			0	0	0	attgtacatt,attgtagata	orf19.1386		Ca21chr2_C_albicans_SC5314	0	0	1	86			0	0	0	aatgtatatt
YIL005W	EPS1	chrIX	0	0	1	188			0	0	0	tatgcaaata	orf19.1392		Ca21chr2_C_albicans_SC5314	0	0	2	46			0	0	0	tctgtaattg
YIL007C	NAS2	chrIX	0	0	1	157			0	0	0	actttatata,tttatatata,tatatatata,tatatatata	orf19.2301		Ca21chr1_C_albicans_SC5314	0	0	2	37			0	0	0	ataatatata
YIL008W	URM1	chrIX	0	0	1	144			0	0	0	catatatata,tatatatata,tatatatata	orf19.2299		Ca21chr1_C_albicans_SC5314	0	0	2	100			0	0	0	attatatatt,tcactatata
YIL010W	DOT5	chrIX	0	0	1	185			0	0	0	cctttatata,tatgtagata,tatttatata	orf19.5417	DOT5	Ca21chr3_C_albicans_SC5314	0	0	2	168			0	0	0	cttttatatt,tatgtatctt,cttttaatta,attatgtata,tatgtataag,tttttaaaaa,aatttatatt
YIL021W	RPB3	chrIX	0	0	1	138			0	0	0	catgtatgta	orf19.1248		Ca21chr4_C_albicans_SC5314	0	0	1	72			0	0	0	agtataaata,tttgtcaata
YIL026C	IRR1	chrIX	0	0	1	144			0	0	0	tttgaacata	orf19.7232	IRR1	Ca21chr1_C_albicans_SC5314	0	0	2	40			0	0	0	tcggtatgta,tatgtagaga,aatataaatt
YIL027C	KRE27	chrIX	0	0	1	92			0	0	0	tatatacata	orf19.3730		Ca21chrR_C_albicans_SC5314	0	0	2	63			0	0	0	atagaaaata,agtttaaatt,attgtattaa,atggtataca
YIL030C	SSM4	chrIX	0	0	1	83			0	0	0	tatttacata,catatatata	orf19.5175		Ca21chr7_C_albicans_SC5314	0	0	1	35			0	0	0	aatttatata,tttatatata,tatatatata,tatatatata
YIL033C	BCY1	chrIX	0	0	1	178			0	0	0	tacgtaaata	orf19.2014	BCY1	Ca21chr2_C_albicans_SC5314	0	0	2	50			0	0	0	tatgttagta
YIL034C	CAP2	chrIX	0	0	1	75			0	0	0	catataaata	orf19.4597		Ca21chr4_C_albicans_SC5314	0	0	1	91			0	0	0	aatttatata,tatataaata
YIL035C	CKA1	chrIX	0	0	1	176			0	0	0	attgtactta	orf19.7652	CKA1	Ca21chrR_C_albicans_SC5314	0	0	1	65			0	0	0	tttttatata,aatgtaaatt
YIL036W	CST6	chrIX	0	0	1	104			0	0	0	cgtgtataaa,tgtataaata	orf19.6102	RCA1	Ca21chr1_C_albicans_SC5314	0	0	3	64			0	0	0	cgggccaata,cgtttgaatg
YIL041W	GVP36	chrIX	0	0	1	82			0	0	0	tctctatata,tctatatata,tatatatata,tatatatata	orf19.1236	GVP36	Ca21chr4_C_albicans_SC5314	0	0	1	226			0	0	0	tttgtctata,aatttacata
YIL042C	PKP1	chrIX	0	0	1	123			0	0	0	tatctacata,tatgtataaa,tgtataaata	orf19.7281	PDK2	Ca21chrR_C_albicans_SC5314	0	0	2	254			0	0	0	agtttccata,cctggctata,attttaaaga
YIL043C	CBR1	chrIX	0	0	1	104			0	0	0	catatatata,tatatatata,tatatatata,tatatatata	orf19.1801	CBR1	Ca21chr4_C_albicans_SC5314	0	0	1	115			0	0	0	tttgtatgta,tatgtatgta
YIL044C	AGE2	chrIX	0	0	1	115			0	0	0	attttatata	orf19.1396		Ca21chr2_C_albicans_SC5314	0	0	1	77			0	0	0	cccgtaaata,tatgcatata,aatatatata
YIL049W	DFG10	chrIX	0	0	1	72			0	0	0	catatacata,catatatata,tatatatata	orf19.209	DFG10	Ca21chr2_C_albicans_SC5314	0	0	1	104			0	0	0	tgtgtaatta
YIL051C	MMF1	chrIX	0	0	1	123			0	0	0	agtgtacatt,agcgtatata	orf19.6220.3	MMD1	Ca21chr1_C_albicans_SC5314	0	0	2	57			0	0	0	cacataaata,cataaatata
YIL056W	VHR1	chrIX	0	0	1	63			0	0	0	tgtctacata	orf19.7468		Ca21chrR_C_albicans_SC5314	0	0	2	100			0	0	0	agtataaatg,tgtgtgtgta,tgtgtgtatg,tgtgtatgaa,tatgaaaaaa
YIL062C	ARC15	chrIX	0	0	1	77			0	0	0	aatatacata,catatatata	orf19.6151	ARC15	Ca21chrR_C_albicans_SC5314	0	0	1	167			0	0	0	catatacata
YIL076W	SEC28	chrIX	0	0	1	109			0	0	0	catgtatatg	orf19.5689		Ca21chr5_C_albicans_SC5314	0	0	2	66			0	0	0	cgtgtacttt,actttaacta
YIL078W	THS1	chrIX	0	0	1	76			0	0	0	tttgtaaaga	orf19.5685	THS1	Ca21chr5_C_albicans_SC5314	0	0	1	93			0	0	0	tgtgtgtata,tgtgtataaa
YIL088C	AVT7	chrIX	0	0	1	90			0	0	0	acagtatata,atagtaaata,atagtaaata	orf19.905	AVT7	Ca21chr2_C_albicans_SC5314	0	0	1	59			0	0	0	agggtacata
YIL091C	UTP25	chrIX	0	0	1	62			0	0	0	aatgtataga	orf19.1849		Ca21chrR_C_albicans_SC5314	0	0	1	43			0	0	0	catttacata
YIL096C		chrIX	0	0	1	156			0	0	0	tctttatata,aatgcatata	orf19.7366		Ca21chr3_C_albicans_SC5314	0	1	0	69	56	3	0	1	0	ATTGTAAATA
YIL097W	FYV10	chrIX	0	0	1	119			0	0	0	tttttatata	orf19.7365		Ca21chr3_C_albicans_SC5314	0	0	2	147			0	0	0	aatctaccta,ttttcaaata,caaatatata,aatatataca,tatatacatt
YIL099W	SGA1	chrIX	0	0	1	111			0	0	0	aatatatata,tatatatata,tatatatata	orf19.1719	SGA1	Ca21chr3_C_albicans_SC5314	0	1	0	126	73	43	1	0	0	CTTGTATATA
YIL103W	DPH1	chrIX	0	0	1	76			0	0	0	tatgtataaa,tgtataaata	orf19.5207		Ca21chr2_C_albicans_SC5314	0	0	2	41			0	0	0	ttcgaatata,aatatacatc
YIL106W	MOB1	chrIX	0	0	1	88			0	0	0	attgtatatt,tatttatata	orf19.5528	MOB1	Ca21chr6_C_albicans_SC5314	0	0	2	158			0	0	0	aatctaagta,attttatatt
YIL107C	PFK26	chrIX	0	0	1	249			0	0	0	tttgtttata,tacgtatata	orf19.4753	PFK26	Ca21chr1_C_albicans_SC5314	0	0	2	63			0	0	0	aatgtatttg,tttgtttatc
YIL109C	SEC24	chrIX	0	0	1	115			0	0	0	actgtatatt,tatgtatatt	orf19.4732	SEC24	Ca21chr1_C_albicans_SC5314	0	0	2	93			0	0	0	tttgttagta,ttggaatata,aatgtttatt
YIL110W	HPM1	chrIX	0	0	1	191			0	0	0	aatatacata	orf19.4760		Ca21chr1_C_albicans_SC5314	0	0	2	41			0	0	0	aaaataaata
YIL116W	HIS5	chrIX	0	0	1	90			0	0	0	tttatatata,tatatatata,tatatatata,tatatatata,tatatatata,tatatatata,tatatatata,tatatatata,tatatatata,tatatacata	orf19.4177	HIS5	Ca21chr4_C_albicans_SC5314	0	0	2	85			0	0	0	taattatata,attatataga,catgaataga
YIL118W	RHO3	chrIX	0	0	1	156			0	0	0	tatgtaatta	orf19.3534	RHO3	Ca21chr2_C_albicans_SC5314	0	0	2	127			0	0	0	attgttatta,aatattaata,tgcgtacatt,attttaaatc,aatctacatt
YIL124W	AYR1	chrIX	0	0	1	98			0	0	0	tatttatata	orf19.6167	AYR1	Ca21chr3_C_albicans_SC5314	0	0	2	129			0	0	0	actgtacctt,cttctaaaca,agtgtgtgta,agcggaaata,atgttatata
YIL125W	KGD1	chrIX	0	0	1	259			0	0	0	catgaaaata	orf19.6165	KGD1	Ca21chr3_C_albicans_SC5314	0	0	1	270			0	0	0	tttgttcata,tttgtataaa
YIL126W	STH1	chrIX	0	0	1	136			0	0	0	cctctacata,tatgtttata	orf19.239		Ca21chr3_C_albicans_SC5314	0	0	2	218			0	0	0	tggggaaata,actttatgta,tttttaaaca,aatggaaatc,catgtataat,atagtcaata,aatatatgta,tatgtaataa
YIL130W	ASG1	chrIX	0	0	1	124			0	0	0	tgtgtattta,tatttatata	orf19.166	ASG1	Ca21chrR_C_albicans_SC5314	0	0	1	149			0	0	0	cttgtattta,aatgtaatta
YIL136W	OM45	chrIX	0	0	1	100			0	0	0	tatatacata	orf19.2531	CSP37	Ca21chrR_C_albicans_SC5314	0	0	2	133			0	0	0	tttttaaaaa,attttaagta,taagtaatta,tatttaaaaa
YIL147C	SLN1	chrIX	0	0	1	276			0	0	0	acagtaaata,aatgtataga	orf19.3256	SLN1	Ca21chrR_C_albicans_SC5314	0	0	2	132			0	0	0	attaaaaata,actgataata,attggtaata,ctttaaaata,aaaatatata,aatatatatt,aatttatatt
YIL155C	GUT2	chrIX	0	0	1	342			0	0	0	agtgtttata,aatctatata	orf19.3133	GUT2	Ca21chr4_C_albicans_SC5314	0	0	1	87			0	0	0	tttgtttata
YIL160C	POT1	chrIX	0	0	1	108			0	0	0	tttgtttata	orf19.7520	POT1	Ca21chrR_C_albicans_SC5314	0	0	1	68			0	0	0	aatgaacata
YIR001C	SGN1	chrIX	0	0	1	325			0	0	0	catgtgtata,tctgtatgta	orf19.1389		Ca21chr2_C_albicans_SC5314	0	0	2	82			0	0	0	tcagaaaata,aatatatcta,ctattatata,catatatgta,tatatgtata,tatgtatact,ctcatatata,catatataaa
YIR002C	MPH1	chrIX	0	0	1	115			0	0	0	tttctatata	orf19.2919	MPH1	Ca21chr4_C_albicans_SC5314	0	0	1	56			0	0	0	aatctatata,tctatatata
YIR003W	AIM21	chrIX	0	0	1	70			0	0	0	cttataaata	orf19.4878		Ca21chr1_C_albicans_SC5314	0	0	2	140			0	0	0	tatttacatt
YIR007W		chrIX	0	0	1	111			0	0	0	catatatata,tatatatata,tatatatata,tatatatata	orf19.4031		Ca21chr5_C_albicans_SC5314	0	0	1	42			0	0	0	agtatatata,tatatatata,tatatatata,tatatatata
YIR017C	MET28	chrIX	0	0	1	154			0	0	0	catatatata,tatctacata,catataaata,aatatatata,tatatatata,tatgtatatt	orf19.7046	MET28	Ca21chr7_C_albicans_SC5314	0	1	0	232	63	159	0	1	0	AATGTAAATA
YIR026C	YVH1	chrIX	0	0	1	92			0	0	0	tgtgtatgta,tatgtataca	orf19.4401	YVH1	Ca21chrR_C_albicans_SC5314	0	0	2	38			0	0	0	tctgaatatt
YIR030C	DCG1	chrIX	0	0	1	57			0	0	0	agtgtaaatt	orf19.244	DCG1	Ca21chr3_C_albicans_SC5314	0	0	1	130			0	0	0	attatatata
YIR034C	LYS1	chrIX	0	0	1	71			0	0	0	aaagtatata	orf19.1789.1	LYS1	Ca21chr4_C_albicans_SC5314	0	0	1	163			0	0	0	tctgtgtata,tgtgtatatt
YIR037W	HYR1	chrIX	0	0	1	150			0	0	0	cgtatacata	orf19.86		Ca21chr6_C_albicans_SC5314	0	0	1	103			0	0	0	tatgtacatg,tttgtatatg
YIR038C	GTT1	chrIX	0	0	1	121			0	0	0	tatgtatgta,tacgtatata	orf19.359	GTT12	Ca21chr3_C_albicans_SC5314	0	0	1	83			0	0	0	cctttatata,tatgtacaaa
YJL014W	CCT3	chrX	0	0	1	127			0	0	0	aatgtattta,tatttatata	orf19.4004	CCT3	Ca21chr5_C_albicans_SC5314	0	0	1	34			0	0	0	catatatata
YJL020C	BBC1	chrX	0	0	1	152			0	0	0	agtgtatatt	orf19.2791	BBC1	Ca21chr1_C_albicans_SC5314	0	0	1	71			0	0	0	tatgtatatg
YJL026W	RNR2	chrX	0	0	1	143			0	0	0	tctctatata,tatttatata,tttatatata,tatatatata,tatatatata,tatatatata,tatatatata	orf19.5801	RNR21	Ca21chr2_C_albicans_SC5314	0	0	2	225			0	0	0	attgtgtcta,attttacaaa,tttgttttta,ttttgatata,actgtatagt,tttgtatttt
YJL033W	HCA4	chrX	0	0	1	83			0	0	0	cttgtataca	orf19.2712	HCA4	Ca21chr4_C_albicans_SC5314	0	0	2	90			0	0	0	ctttgaaata,tttggccata,agcgtataga,catttataga,tttctaaaaa
YJL034W	KAR2	chrX	0	0	1	204			0	0	0	tgagtatata,tacgtaaata	orf19.2013	KAR2	Ca21chr2_C_albicans_SC5314	0	1	0	97	27	60	0	0	1	TATGTATATA
YJL036W	SNX4	chrX	0	0	1	153			0	0	0	tatctatata,tatgtaaatg	orf19.1990	SNX4	Ca21chr2_C_albicans_SC5314	0	0	2	160			0	0	0	tgtgttcatg,attctacatc
YJL039C	NUP192	chrX	0	0	1	377			0	0	0	cctatatata	orf19.7511		Ca21chrR_C_albicans_SC5314	0	0	2	53			0	0	0	cttggaaaaa
YJL041W	NSP1	chrX	0	0	1	130			0	0	0	attatatata	orf19.900	NSP1	Ca21chr2_C_albicans_SC5314	0	0	2	84			0	0	0	tttgtttatt,tttgtaattt,ttagtatatt,attgtatagt
YJL049W		chrX	0	0	1	86			0	0	0	tatgtataaa,tgtataaata	orf19.746		Ca21chr4_C_albicans_SC5314	0	0	2	33			0	0	0	aatcttaata,ttaatacata,attttttata,tttttataca
YJL050W	MTR4	chrX	0	0	1	62			0	0	0	ttggtatata	orf19.1335		Ca21chr7_C_albicans_SC5314	0	0	2	28			0	0	0	tgtgtactaa
YJL055W		chrX	0	0	1	69			0	0	0	catgtatcta,tctgtataga	orf19.1723		Ca21chr3_C_albicans_SC5314	0	0	2	78			0	0	0	aatttatatg,ttcggatata,tacgtatatt,attttatatg
YJL059W	YHC3	chrX	0	0	1	97			0	0	0	tttctatata	orf19.4059		Ca21chr1_C_albicans_SC5314	0	0	1	236			0	0	0	attgtataca
YJL060W	BNA3	chrX	0	0	1	103			0	0	0	catgtatatt	orf19.5809		Ca21chr2_C_albicans_SC5314	0	0	2	107			0	0	0	gatatacata,tatacatata,tttttatcta
YJL062W	LAS21	chrX	0	0	1	92			0	0	0	tatgtataca,tgtatacata	orf19.4064	GPI7	Ca21chr1_C_albicans_SC5314	0	0	2	61			0	0	0	gttgtataga,tatagaaata,aatatactta,attgtaacaa
YJL069C	UTP18	chrX	0	0	1	89			0	0	0	aatgtacaaa,actgtaaaaa	orf19.7154	UTP18	Ca21chr7_C_albicans_SC5314	0	0	2	37			0	0	0	tatgtctaga
YJL071W	ARG2	chrX	0	0	1	112			0	0	0	tatctatata,tatataaata,aatatatata	orf19.56	ARG2	Ca21chr1_C_albicans_SC5314	0	0	1	64			0	0	0	tttgtatgta,tatgtacatt,attgttaata
YJL073W	JEM1	chrX	0	0	1	111			0	0	0	caagtacata,catatatata,tatatacata,tttttaaata	orf19.3592	JEM1	Ca21chr2_C_albicans_SC5314	0	0	2	84			0	0	0	tttttgtata,tttgtatact,attatagata
YJL082W	IML2	chrX	0	0	1	217			0	0	0	aatgaacata	orf19.7229	IML2	Ca21chr1_C_albicans_SC5314	0	0	1	39			0	0	0	tatttatata
YJL083W	TAX4	chrX	0	0	1	383			0	0	0	tgtgttaata,tatgtataca,aatgaaaata	orf19.6953	IRS4	Ca21chr3_C_albicans_SC5314	0	0	2	58			0	0	0	attatacatg
YJL084C	ALY2	chrX	0	0	1	148			0	0	0	tatgtttata	orf19.5605		Ca21chr6_C_albicans_SC5314	0	0	2	25			0	0	0	tttgtacaat
YJL090C	DPB11	chrX	0	0	1	78			0	0	0	catttacata	orf19.1434		Ca21chr2_C_albicans_SC5314	0	0	2	78			0	0	0	gctgtatatt
YJL099W	CHS6	chrX	0	0	1	342			0	0	0	tctttaaata	orf19.5155	CHS6	Ca21chr7_C_albicans_SC5314	0	0	1	111			0	0	0	catgtaaaaa,caggtatata
YJL104W	PAM16	chrX	0	0	1	212			0	0	0	agtgcatata,cttgtattta,aaagtaaata	orf19.7222	PAM16	Ca21chr1_C_albicans_SC5314	0	1	0	133	90	33	0	1	0	AATGTAAATA
YJL109C	UTP10	chrX	0	0	1	59			0	0	0	tatgtaaatt	orf19.7215		Ca21chr1_C_albicans_SC5314	0	0	2	49			0	0	0	tttgttagta,ttagtaaaca
YJL110C	GZF3	chrX	0	0	1	107			0	0	0	tatgcatata,tatataaata	orf19.2842	GZF3	Ca21chrR_C_albicans_SC5314	0	1	0	149	85	54	0	0	1	TATGTATATA
YJL117W	PHO86	chrX	0	0	1	165			0	0	0	tatttatata,tttatatata,tatgtataca	orf19.2199	PHO86	Ca21chr2_C_albicans_SC5314	0	0	2	79			0	0	0	actatgtata,tatgtataac,tgtataacta
YJL122W	ALB1	chrX	0	0	1	152			0	0	0	tatgtatatt,agtataaata	orf19.7107		Ca21chr7_C_albicans_SC5314	0	0	1	24			0	0	0	tatatatata,tatatatata,tatatatata
YJL126W	NIT2	chrX	0	0	1	125			0	0	0	taagtatata	orf19.7279	NIT2	Ca21chrR_C_albicans_SC5314	0	0	1	175			0	0	0	cttggaaata
YJL128C	PBS2	chrX	0	0	1	234			0	0	0	cgtgaatata,catatacata,catatatata,tatatatata,tatatatata,tatatatata,tatatatata,catatatata,tatatatata	orf19.7388	PBS2	Ca21chr3_C_albicans_SC5314	0	0	2	88			0	0	0	attataaaca,acagtatatt,atattatata,attatataga,caaataaata
YJL130C	URA2	chrX	0	0	1	104			0	0	0	tttgtatatt	orf19.2360	URA2	Ca21chrR_C_albicans_SC5314	0	0	1	266			0	0	0	tttgtttata
YJL136C	RPS21B	chrX	0	0	1	142			0	0	0	aatctatata,tctatatata	orf19.3325.3	RPS21B	Ca21chr1_C_albicans_SC5314	0	0	1	142			0	0	0	tctgtgtata,tgtgtatatt
YJL138C	TIF2	chrX	0	0	1	187			0	0	0	tttgaatata	orf19.3324	TIF	Ca21chr1_C_albicans_SC5314	0	0	1	206			0	0	0	aatgtatatg,tatgtgaata,aatttaaata
YJL140W	RPB4	chrX	0	0	1	57			0	0	0	actgtatgta,tgtgtaacta	orf19.145	RPB4	Ca21chr2_C_albicans_SC5314	0	0	1	192			0	0	0	tatttaaata,tatataaata,catatatata,tatatatata,tatatatata
YJL148W	RPA34	chrX	0	0	1	207			0	0	0	catttacata,tttgtgtata	orf19.4896	RPA34	Ca21chr1_C_albicans_SC5314	0	0	2	139			0	0	0	atagaatata,agaatatata,aatatataaa,aaagtattta
YJL155C	FBP26	chrX	0	0	1	166			0	0	0	attgtatgta,tatgtaatta	orf19.6423		Ca21chrR_C_albicans_SC5314	0	0	1	58			0	0	0	tatgtttata,attataaata
YJL156C	SSY5	chrX	0	0	1	386			0	0	0	acagtatata	orf19.6422	SSY5	Ca21chrR_C_albicans_SC5314	0	0	2	120			0	0	0	agagaatata,agaatatata,aatatatatt,tatatattta,aatgacaata,tctgtatttt,aatggataga,atagaatata
YJL163C		chrX	0	0	1	51			0	0	0	catttacata	orf19.6976		Ca21chr3_C_albicans_SC5314	0	0	1	46			0	0	0	tatgtatatt
YJL166W	QCR8	chrX	0	0	1	101			0	0	0	tctgtttata	orf19.4490.2	QCR8	Ca21chr2_C_albicans_SC5314	0	0	1	167			0	0	0	tatatacata
YJL168C	SET2	chrX	0	0	1	229			0	0	0	tatttaaata	orf19.1755	SET2	Ca21chr2_C_albicans_SC5314	0	0	1	52			0	0	0	tttgttcata
YJL171C		chrX	0	0	1	184			0	0	0	tatttaaata	orf19.1911	PGA52	Ca21chr2_C_albicans_SC5314	0	0	3	48			0	0	0	atgttataga,tatagattta,gatttacaaa,aatcagtata,tcagtatacg,ctagtattaa,agtattaatt
YJL172W	CPS1	chrX	0	0	1	139			0	0	0	tatttaaata,cgtctatata	orf19.2686		Ca21chr4_C_albicans_SC5314	0	0	1	68			0	0	0	tttgtaacta
YJL176C	SWI3	chrX	0	0	1	233			0	0	0	tatgtacatg,catgtagata	orf19.4488		Ca21chr2_C_albicans_SC5314	0	0	1	115			0	0	0	attatatata,tctataaata
YJL178C	ATG27	chrX	0	0	1	121			0	0	0	tatttatata	orf19.5322		Ca21chr2_C_albicans_SC5314	0	0	2	35			0	0	0	catgtattaa
YJL179W	PFD1	chrX	0	0	1	143			0	0	0	aatgtagata,agtttatata,tatataaata	orf19.3687		Ca21chr1_C_albicans_SC5314	0	0	1	67			0	0	0	cgtgtttata,tgtttatata,tttatatata,tatatatata,tatatatata,tatatatata,tatatatata,tttgtatatt
YJL183W	MNN11	chrX	0	0	1	92			0	0	0	cttgtattta,tatttatata	orf19.2927	MNN11	Ca21chr1_C_albicans_SC5314	0	0	1	106			0	0	0	tatttatata,tttatatata,tatatatata,tatatatata,tatatatata,tatatatata,tatatatata,tatatatata,tatatatata,tatatatata,tctgtatatt
YJL187C	SWE1	chrX	0	0	1	181			0	0	0	tatttacata,attgtataaa,tgtataaata	orf19.4867	SWE1	Ca21chr1_C_albicans_SC5314	0	0	1	151			0	0	0	tatgtatatg
YJL189W	RPL39	chrX	0	0	1	136			0	0	0	tatatatata,tatatatata,tatatatata,tatatatata,tatatatata,tatatatata,tatatatata	orf19.6264.4		Ca21chr1_C_albicans_SC5314	0	0	1	218			0	0	0	cgtttatata
YJL191W	RPS14B	chrX	0	0	1	102			0	0	0	catggaaata	orf19.6265.1	RPS14B	Ca21chr1_C_albicans_SC5314	0	0	1	165			0	0	0	tatatacata,aatgtaaaga
YJL200C	ACO2	chrX	0	0	1	153			0	0	0	tctgcatata	orf19.6632	ACO2	Ca21chrR_C_albicans_SC5314	0	0	1	60			0	0	0	aatgaaaata
YJL201W	ECM25	chrX	0	0	1	69			0	0	0	attgcatata	orf19.4958	ECM25	Ca21chr1_C_albicans_SC5314	0	0	1	192			0	0	0	catgaaaata,attttacata,tatatatata,tatatatata,tatatatata,tatatatata,tatatatata,tatatatata,tatatatata,tatatatata,tatatatata,catatatata,tatatatata,tatatatata
YJL204C	RCY1	chrX	0	0	1	78			0	0	0	actctatata	orf19.3203	RCY1	Ca21chr5_C_albicans_SC5314	0	0	1	62			0	0	0	aatgtataga
YJL207C	LAA1	chrX	0	0	1	189			0	0	0	attgtataaa	orf19.3247		Ca21chrR_C_albicans_SC5314	0	0	3	59			0	0	0	taggtaggta,taggtagtta,gttataatta,taattaaaga,cttagatcta
YJL210W	PEX2	chrX	0	0	1	88			0	0	0	tctctatata,tatgtgtata	orf19.3546	PEX2	Ca21chr2_C_albicans_SC5314	0	0	2	28			0	0	0	atttaatata,gttctaaata
YJL212C	OPT1	chrX	0	0	1	200			0	0	0	actgttaata	orf19.2602	OPT1	Ca21chrR_C_albicans_SC5314	0	1	0	131	94	27	0	1	0	ATTGTATATA
YJR001W	AVT1	chrX	0	0	1	126			0	0	0	aatatacata	orf19.7100		Ca21chr7_C_albicans_SC5314	0	0	1	185			0	0	0	aaagtacata
YJR002W	MPP10	chrX	0	0	1	351			0	0	0	tttgtattta,gatgtatata	orf19.1915	MPP10	Ca21chr2_C_albicans_SC5314	0	0	3	53			0	0	0	cgtgtaggaa,taggaaaaca,agaggaaaaa,aaagaaaaaa
YJR003C		chrX	0	0	1	86			0	0	0	tacgtatata	orf19.1789		Ca21chr4_C_albicans_SC5314	0	1	0	87	53	24	0	0	1	TTTGTAAATA
YJR005W	APL1	chrX	0	0	1	291			0	0	0	cctgtattta,tatttaaata,aatatatata,aatgtaaatt	orf19.7212		Ca21chr1_C_albicans_SC5314	0	0	2	54			0	0	0	cgtctacgta,tctgaacatt
YJR007W	SUI2	chrX	0	0	1	169			0	0	0	tttgtataga,cttgtacatt,attataaata	orf19.6213	SUI2	Ca21chr1_C_albicans_SC5314	0	0	1	75			0	0	0	attgtacaca
YJR008W		chrX	0	0	1	222			0	0	0	cgtgtatatg	orf19.7210		Ca21chr1_C_albicans_SC5314	0	0	2	147			0	0	0	tttgttaatt,cttatacaga
YJR016C	ILV3	chrX	0	0	1	167			0	0	0	aatatatata,tatatatata,catatatata,tatatatata,tatatatata,tatatatata,tatatatata,tatataaata	orf19.4040	ILV3	Ca21chr5_C_albicans_SC5314	0	0	2	109			0	0	0	cctgtatacg,tgtatacgta,tacgtatatc,taactatata,aatgtatctc
YJR033C	RAV1	chrX	0	0	1	58			0	0	0	tttataaata	orf19.5395		Ca21chr3_C_albicans_SC5314	0	0	1	55			0	0	0	cttgtgtata,tgtgtataca
YJR035W	RAD26	chrX	0	0	1	155			0	0	0	tatgtgtata,tgtgtatatg,tatgtatatt	orf19.607		Ca21chrR_C_albicans_SC5314	0	0	2	123			0	0	0	tctgtaccaa,catataaatg,agagtagata,agtagatata,agtttaacta
YJR036C	HUL4	chrX	0	0	1	112			0	0	0	aatatacata	orf19.5892		Ca21chr3_C_albicans_SC5314	0	0	2	55			0	0	0	aatgagcata,tgagcatata,agcatatata
YJR043C	POL32	chrX	0	0	1	135			0	0	0	aatataaata	orf19.2465	POL32	Ca21chr1_C_albicans_SC5314	0	0	2	91			0	0	0	tctgtcatta,tatgtagtta,aaagtattta
YJR045C	SSC1	chrX	0	0	1	223			0	0	0	cctgttaata,catttatata,tatatacata,cgtttatata,cttgtaatta	orf19.1896	SSC1	Ca21chr2_C_albicans_SC5314	0	1	0	195	109	76	0	0	1	TTTGTATATA
YJR048W	CYC1	chrX	0	0	1	173			0	0	0	catgtaatta	orf19.1770	CYC1	Ca21chr2_C_albicans_SC5314	0	0	1	287			0	0	0	aatgtattta
YJR049C	UTR1	chrX	0	0	1	191			0	0	0	tttgtacaga,aatataaata	orf19.7393		Ca21chr3_C_albicans_SC5314	0	0	2	294			0	0	0	actgtttcta,accatatata,catatataga,acaataaata
YJR056C		chrX	0	0	1	138			0	0	0	tatttaaata,tatatacata	orf19.480		Ca21chrR_C_albicans_SC5314	0	0	1	264			0	0	0	tttgtttata
YJR058C	APS2	chrX	0	0	1	46			0	0	0	tatgtacaga	orf19.1136		Ca21chr1_C_albicans_SC5314	0	0	1	116			0	0	0	catgtatatc,attgtataga
YJR059W	PTK2	chrX	0	0	1	209			0	0	0	tttttatata,tatgtactta	orf19.3415	PTK2	Ca21chr6_C_albicans_SC5314	0	0	1	149			0	0	0	tatgtaatta
YJR063W	RPA12	chrX	0	0	1	137			0	0	0	tttgtacatt	orf19.2287	RPA12	Ca21chr2_C_albicans_SC5314	0	0	1	67			0	0	0	acagtatata,tatgtaaatg
YJR064W	CCT5	chrX	0	0	1	45			0	0	0	tttgtataaa,tgtataaata	orf19.2288	CCT5	Ca21chr2_C_albicans_SC5314	0	0	1	81			0	0	0	tatgtgtata,tgtgtataaa
YJR065C	ARP3	chrX	0	0	1	151			0	0	0	aatgcaaata,catttaaata	orf19.2289	ARP3	Ca21chr2_C_albicans_SC5314	0	0	2	42			0	0	0	tatttgtata,tttgtatagt
YJR068W	RFC2	chrX	0	0	1	73			0	0	0	tctttatata,attgaatata	orf19.7035	RFC2	Ca21chr7_C_albicans_SC5314	0	0	1	89			0	0	0	aatataaata
YJR069C	HAM1	chrX	0	0	1	139			0	0	0	cctgtatatt	orf19.1108	HAM1	Ca21chr5_C_albicans_SC5314	0	0	2	58			0	0	0	aatgaataaa,tgaataaata,taaataaata,taaataaata,aataaatata,taaatatata,aatatataaa,cgaataaata
YJR073C	OPI3	chrX	0	0	1	104			0	0	0	tttctatata,tttctatata	orf19.7446	OPI3	Ca21chr3_C_albicans_SC5314	0	1	0	224	93	121	1	0	0	CATGTACATA
YJR074W	MOG1	chrX	0	0	1	133			0	0	0	tatgtttata	orf19.3446		Ca21chr6_C_albicans_SC5314	0	0	2	148			0	0	0	tacgtacgta,attgttaatc,atggcatata
YJR075W	HOC1	chrX	0	0	1	196			0	0	0	tctttatata,tttatatata,tatatatata	orf19.3445	HOC1	Ca21chr6_C_albicans_SC5314	0	0	1	86			0	0	0	aatatatata,tatttatata
YJR076C	CDC11	chrX	0	0	1	104			0	0	0	tctctatata,tctatatata,tatatatata,gttgtatata,taagtaaata	orf19.5691	CDC11	Ca21chr5_C_albicans_SC5314	0	0	2	57			0	0	0	tttgtaacaa
YJR077C	MIR1	chrX	0	0	1	153			0	0	0	catgcatata	orf19.4885	MIR1	Ca21chr1_C_albicans_SC5314	0	0	1	335			0	0	0	aatgtacatt,actgtgaata
YJR082C	EAF6	chrX	0	0	1	206			0	0	0	tatctatata	orf19.396	EAF6	Ca21chr1_C_albicans_SC5314	0	0	1	71			0	0	0	tatgtacatt
YJR084W	CSN12	chrX	0	0	1	141			0	0	0	tttgttcata,attatatata,tatatatata,tatatatata,tatatatata,cgtatatata	orf19.3945		Ca21chr5_C_albicans_SC5314	0	0	1	161			0	0	0	tttttatata,tttatatata
YJR085C		chrX	0	0	1	92			0	0	0	cctatatata,tatatatata,tatatatata,tatatatata	orf19.6318		Ca21chrR_C_albicans_SC5314	0	0	2	65			0	0	0	attgaatatt,gatttatata,aatgtacacg
YJR088C	EMC2	chrX	0	0	1	274			0	0	0	catgtatatt	orf19.3939		Ca21chr5_C_albicans_SC5314	0	0	1	97			0	0	0	atagtaaata
YJR089W	BIR1	chrX	0	0	1	108			0	0	0	actgtgtata,tgtgtataga	orf19.643		Ca21chrR_C_albicans_SC5314	0	0	1	109			0	0	0	tatgtataga
YJR090C	GRR1	chrX	0	0	1	106			0	0	0	tatttacata,catataaata	orf19.3944	GRR1	Ca21chr5_C_albicans_SC5314	0	0	1	172			0	0	0	attgaatata
YJR092W	BUD4	chrX	0	0	1	122			0	0	0	agagtaaata	orf19.4257	INT1	Ca21chr5_C_albicans_SC5314	0	0	2	150			0	0	0	ttggcaaata,tttttaagta,tttttacgta,atttttaata,attttaatta
YJR093C	FIP1	chrX	0	0	1	109			0	0	0	tgtgtattta	orf19.4258		Ca21chr5_C_albicans_SC5314	0	0	1	104			0	0	0	tatgtttata
YJR096W		chrX	0	0	1	85			0	0	0	aacgtatata	orf19.6816		Ca21chr3_C_albicans_SC5314	0	0	1	69			0	0	0	aatgaaaata
YJR099W	YUH1	chrX	0	0	1	133			0	0	0	tatgtattta,cttttaaata	orf19.6272		Ca21chr1_C_albicans_SC5314	0	0	1	189			0	0	0	attttatata
YJR102C	VPS25	chrX	0	0	1	120			0	0	0	acagtatata	orf19.3942		Ca21chr5_C_albicans_SC5314	0	0	3	32			0	0	0	cattcataaa,ttcataaatt,ttactaacta,actaactata,taactatatt
YJR104C	SOD1	chrX	0	0	1	77			0	0	0	tatgtaagta	orf19.2770.1	SOD1	Ca21chr4_C_albicans_SC5314	0	0	1	197			0	0	0	tttgtttata
YJR109C	CPA2	chrX	0	0	1	101			0	0	0	actgtatatt	orf19.3221	CPA2	Ca21chrR_C_albicans_SC5314	0	0	2	82			0	0	0	tttgaataga,aatttttata,tttttataaa,tttataaaaa
YJR110W	YMR1	chrX	0	0	1	179			0	0	0	agtatacata,catatatata,tatatatata,agggtacata	orf19.4744		Ca21chr1_C_albicans_SC5314	0	0	3	31			0	0	0	cattataata,ttataatata,aatataattt,taatttcata,atttcataca,ttcatacaaa,catacaaaga
YJR111C		chrX	0	0	1	108			0	0	0	aatatatata,tatatatata	orf19.5278		Ca21chr1_C_albicans_SC5314	0	0	2	42			0	0	0	tatttcaata
YJR116W		chrX	0	0	1	165			0	0	0	catctacata,aatatacata,cttgtatatt	orf19.3051		Ca21chr1_C_albicans_SC5314	0	0	2	156			0	0	0	caagtatgta,cgtgtataag,taagtatgta,agtgtatttt
YJR117W	STE24	chrX	0	0	1	122			0	0	0	tatgtctata,tatctacata	orf19.5654	STE24	Ca21chr4_C_albicans_SC5314	0	0	1	116			0	0	0	agtttaaata,aatataaata
YJR118C	ILM1	chrX	0	0	1	120			0	0	0	tgtgtatgta,tatgtatgta,tatgtagata	orf19.3057		Ca21chr1_C_albicans_SC5314	0	1	0	117	54	53	1	0	0	CTTGTACATA
YJR125C	ENT3	chrX	0	0	1	90			0	0	0	tatgtaaatg	orf19.1553	ENT3	Ca21chr2_C_albicans_SC5314	0	0	2	149			0	0	0	tctctataga
YJR126C	VPS70	chrX	0	0	1	75			0	0	0	tcagtatata	orf19.7106	VPS70	Ca21chr7_C_albicans_SC5314	0	0	2	79			0	0	0	tctgtactga,attgaaacta
YJR130C	STR2	chrX	0	0	1	99			0	0	0	aatgtttata	orf19.1033	STR2	Ca21chr1_C_albicans_SC5314	0	0	2	54			0	0	0	cctagatata,tatatgcata
YJR132W	NMD5	chrX	0	0	1	142			0	0	0	attgtatatt	orf19.4188	NMD5	Ca21chr4_C_albicans_SC5314	0	0	2	91			0	0	0	aaagtttata,agtttataga,tttatagata,catataaaaa
YJR134C	SGM1	chrX	0	0	1	113			0	0	0	tatgtatcta,tatctatata	orf19.6712		Ca21chr3_C_albicans_SC5314	0	0	2	27			0	0	0	attgcacatc
YJR138W	IML1	chrX	0	0	1	145			0	0	0	aaagtaaata,tatttatata,tttatatata,tatataaata	orf19.2949	IML1	Ca21chr1_C_albicans_SC5314	0	0	1	45			0	0	0	catgtaaaaa,aatgaaaata
YJR139C	HOM6	chrX	0	0	1	67			0	0	0	tatttatata,tttatatata,tatataaata	orf19.2951	HOM6	Ca21chr1_C_albicans_SC5314	0	0	1	54			0	0	0	actatatata,tatatatata,tatatatata,tttgtcaata
YJR141W		chrX	0	0	1	71			0	0	0	tttgtacaaa	orf19.4106		Ca21chr2_C_albicans_SC5314	0	0	2	304			0	0	0	tggttaaata,actgttgata,attgtgcaaa,tgtgcaaatt,tgtgtacttg
YJR142W		chrX	0	0	1	101			0	0	0	taggtacata	orf19.4112		Ca21chr2_C_albicans_SC5314	0	0	2	101			0	0	0	gatttatata,tttatataga,aatgcaaatt,attgtgaaca,tgtgaacatt
YJR144W	MGM101	chrX	0	0	1	70			0	0	0	taagtatata,agtatatata	orf19.2956	MGM101	Ca21chr1_C_albicans_SC5314	0	0	2	26			0	0	0	cgtttattta,tatttattta
YJR145C	RPS4A	chrX	0	0	1	78			0	0	0	tttgtatatc	orf19.3354		Ca21chr1_C_albicans_SC5314	0	1	0	101	19	72	0	0	1	TTTGTATATA
YJR149W		chrX	0	0	1	396			0	0	0	atagtatata,cttataaata	orf19.7204		Ca21chr7_C_albicans_SC5314	0	0	1	38			0	0	0	tatgcaaata
YKL001C	MET14	chrXI	0	0	1	74			0	0	0	actgtacatt,gatgtatata,tgtatatata,tatatatata	orf19.946	MET14	Ca21chr5_C_albicans_SC5314	0	0	1	43			0	0	0	attgtatatt
YKL002W	DID4	chrXI	0	0	1	237			0	0	0	attatatata,tatatatata,cttttatata	orf19.945	VPS2	Ca21chr5_C_albicans_SC5314	0	0	1	55			0	0	0	aatttatata
YKL004W	AUR1	chrXI	0	0	1	147			0	0	0	tatgtagata,catataaata	orf19.1945	AUR1	Ca21chr5_C_albicans_SC5314	0	0	2	388			0	0	0	tctgttttta,attgaatatt,catcaatata,tttttacatt,attttatcta,tatctaatta,tttgttttta,tttggatatt,aattaatata,ttcatatata
YKL005C	BYE1	chrXI	0	0	1	179			0	0	0	tttgtaaatt	orf19.4278		Ca21chr5_C_albicans_SC5314	0	1	0	80	26	44	0	0	1	TTTGTATATA
YKL007W	CAP1	chrXI	0	0	1	146			0	0	0	tatgtacatt,agggtatata	orf19.3235		Ca21chrR_C_albicans_SC5314	0	0	3	14			0	0	0	acaaaaaata
YKL009W	MRT4	chrXI	0	0	1	113			0	0	0	attgtataaa,tttgtataga	orf19.5550	MRT4	Ca21chr6_C_albicans_SC5314	0	0	2	50			0	0	0	agtataaaaa
YKL012W	PRP40	chrXI	0	0	1	94			0	0	0	attatacata	orf19.3250		Ca21chrR_C_albicans_SC5314	0	0	3	23			0	0	0	aatttattaa,tattaactta,acttaattta
YKL015W	PUT3	chrXI	0	0	1	115			0	0	0	tatgcatata	orf19.6203	PUT3	Ca21chr1_C_albicans_SC5314	0	0	1	84			0	0	0	tctgtacatt,tttctatata
YKL016C	ATP7	chrXI	0	0	1	95			0	0	0	cctctatata	orf19.2785	ATP7	Ca21chr1_C_albicans_SC5314	0	0	2	163			0	0	0	tatttaaatt,taggcaaata,caaataaata,taaataaata,taaataaata,taaataaata,taaataaata,taaataaata,actatttata,tatttataaa
YKL022C	CDC16	chrXI	0	0	1	100			0	0	0	agcgtatata	orf19.1792		Ca21chr4_C_albicans_SC5314	0	0	3	31			0	0	0	aaagtaaaag,agtgttgtta
YKL024C	URA6	chrXI	0	0	1	103			0	0	0	attttatata,attatatata,tatatatata,tatatacata	orf19.5195	URA6	Ca21chr1_C_albicans_SC5314	0	0	1	79			0	0	0	agtgtacatt
YKL025C	PAN3	chrXI	0	0	1	66			0	0	0	aatgtagata	orf19.4010	PAN3	Ca21chr5_C_albicans_SC5314	0	0	2	133			0	0	0	tttgtacttg,aatgttcatt,attgtatcga,gttttaaata,ttaataaata
YKL028W	TFA1	chrXI	0	0	1	311			0	0	0	agtttatata,tttatatata	orf19.4851	TFA1	Ca21chr1_C_albicans_SC5314	0	0	1	117			0	0	0	tttgtccata
YKL029C	MAE1	chrXI	0	0	1	148			0	0	0	tatataaata,aatatatata	orf19.3419	MAE1	Ca21chr6_C_albicans_SC5314	0	0	2	119			0	0	0	tttgtatttt,tatttttata,tttttatatt,acagttaata
YKL033W	TTI1	chrXI	0	0	1	353			0	0	0	tttgtatatg	orf19.3062		Ca21chr1_C_albicans_SC5314	0	0	1	62			0	0	0	tctataaata
YKL039W	PTM1	chrXI	0	0	1	257			0	0	0	tatgaatata,aatataaata,tatgaatata,aatataaata,cctgtttata	orf19.1991		Ca21chr2_C_albicans_SC5314	0	0	2	64			0	0	0	agactacata,actacatata,ctgataaata
YKL045W	PRI2	chrXI	0	0	1	123			0	0	0	actgtaagta	orf19.2885	PRI2	Ca21chr4_C_albicans_SC5314	0	0	1	47			0	0	0	aatataaata
YKL046C	DCW1	chrXI	0	0	1	232			0	0	0	tttgttcata,cgtgtatgta,catatacata,catataaata	orf19.1989	DCW1	Ca21chr2_C_albicans_SC5314	0	0	3	61			0	0	0	tatttttatt,tttttatttt,tttattttta,tgggttccta,ttcctatatg,ttgttttata,gttttatatt,tttatatttt,attttgtatt
YKL047W		chrXI	0	0	1	108			0	0	0	tatgtatatg	orf19.5457		Ca21chr3_C_albicans_SC5314	0	0	3	22			0	0	0	tatgcgaaca,tgcgaacaaa
YKL048C	ELM1	chrXI	0	0	1	181			0	0	0	atggtaaata,aatatatata,tatatatata	orf19.5376		Ca21chr3_C_albicans_SC5314	0	0	4	19			0	0	0	tgtatagagt
YKL055C	OAR1	chrXI	0	0	1	293			0	0	0	aatgtgtata,tgtgtatatc	orf19.3283		Ca21chrR_C_albicans_SC5314	0	0	2	35			0	0	0	tagataaata,taaataaata
YKL056C	TMA19	chrXI	0	0	1	210			0	0	0	aatgtatatg	orf19.3268	TMA19	Ca21chrR_C_albicans_SC5314	0	0	1	96			0	0	0	tatctatata
YKL057C	NUP120	chrXI	0	0	1	57			0	0	0	actgtaaatt	orf19.4627		Ca21chr4_C_albicans_SC5314	0	0	1	36			0	0	0	attttaaata
YKL058W	TOA2	chrXI	0	0	1	216			0	0	0	tctgtacatt	orf19.4625	TOA2	Ca21chr4_C_albicans_SC5314	0	0	1	123			0	0	0	tctatacata,agtttatata,tatgtatgta,tatgtatatc
YKL064W	MNR2	chrXI	0	0	1	160			0	0	0	attgtaaatt	orf19.5667	MNR2	Ca21chr4_C_albicans_SC5314	0	0	2	54			0	0	0	tgtgtactga
YKL077W		chrXI	0	0	1	201			0	0	0	attgtataaa,tgtataaata,atagtaaata	orf19.1533		Ca21chr2_C_albicans_SC5314	0	0	3	134			0	0	0	tgtgtcaagg,tttgttattg,attgaaagtt,agtttaggta,agtagaagta,agagtagtta,gtagttaata,ttttgttata
YKL082C	RRP14	chrXI	0	0	1	113			0	0	0	tatatatata,tatgaacata,catatatata,catatatata,tatatatata,tatatatata,tatatatata,tatatatata,tatctatata,tctatatata,tatatatata	orf19.2167		Ca21chr2_C_albicans_SC5314	0	0	2	80			0	0	0	tgtgataata,gtagtaaata
YKL092C	BUD2	chrXI	0	0	1	132			0	0	0	acagtatata	orf19.940	BUD2	Ca21chr5_C_albicans_SC5314	0	1	0	92	31	51	0	0	1	TGTGTATATA
YKL094W	YJU3	chrXI	0	0	1	98			0	0	0	tcagtaaata	orf19.4864		Ca21chr1_C_albicans_SC5314	0	0	2	90			0	0	0	attctacaca,atactaaata,actaaatata
YKL099C	UTP11	chrXI	0	0	1	107			0	0	0	catctatata,atagtatata,agtatatata	orf19.2386		Ca21chrR_C_albicans_SC5314	0	0	1	75			0	0	0	tatgtattta
YKL101W	HSL1	chrXI	0	0	1	55			0	0	0	attctatata	orf19.4308	HSL1	Ca21chr5_C_albicans_SC5314	0	0	1	149			0	0	0	tttgtatatt
YKL103C	LAP4	chrXI	0	0	1	177			0	0	0	aatgtataaa,tttataaata	orf19.1628	LAP41	Ca21chr3_C_albicans_SC5314	0	0	2	110			0	0	0	tttgcaagta,attttaatta,attatacaaa,tatgttacta
YKL104C	GFA1	chrXI	0	0	1	256			0	0	0	tctctatata,tatataaata	orf19.1618	GFA1	Ca21chr3_C_albicans_SC5314	0	0	1	116			0	0	0	aatatatata,tatatatata,tatataaata
YKL110C	KTI12	chrXI	0	0	1	129			0	0	0	cttgtttata	orf19.2385	KTI12	Ca21chrR_C_albicans_SC5314	0	0	4	34			0	0	0	tacatactca,ctcgttcttc
YKL113C	RAD27	chrXI	0	0	1	107			0	0	0	tttgtataca	orf19.547		Ca21chrR_C_albicans_SC5314	0	0	1	71			0	0	0	attttatata
YKL117W	SBA1	chrXI	0	0	1	149			0	0	0	tatgtaatta	orf19.5749	SBA1	Ca21chr6_C_albicans_SC5314	0	0	2	103			0	0	0	ttaataaata
YKL122C	SRP21	chrXI	0	0	1	93			0	0	0	actatatata,tatatatata,tatatatata	orf19.4529		Ca21chr1_C_albicans_SC5314	0	0	1	80			0	0	0	aatgtacaca,catgcatata
YKL126W	YPK1	chrXI	0	0	1	74			0	0	0	actttatata	orf19.399		Ca21chr1_C_albicans_SC5314	0	0	1	68			0	0	0	aatatatata,tatatatata,tatatatata,tatatatata,tatatatata,tatgtatatg,tatgtataca,tgtatacata
YKL128C	PMU1	chrXI	0	0	1	87			0	0	0	aatttaaata	orf19.6809		Ca21chr3_C_albicans_SC5314	0	0	2	73			0	0	0	attatagata,aattgatata,aatatgtata,tatgtatact,actaaaaata,aaaatacata,tagatatata,gatatatata
YKL134C	2001-10-01	chrXI	0	0	1	267			0	0	0	cttataaata,cttttatata	orf19.1195		Ca21chr6_C_albicans_SC5314	0	1	0	57	19	28	1	0	0	CTTGTATATA
YKL142W	MRP8	chrXI	0	0	1	143			0	0	0	cttatatata,tatatatata,tatatatata,tatatatata,tatatatata,tatctatata,tatatacata	orf19.3844	MRP8	Ca21chr4_C_albicans_SC5314	0	0	1	78			0	0	0	tttgtatatt
YKL150W	MCR1	chrXI	0	0	1	127			0	0	0	ttagtaaata,aatatatata,tatatatata	orf19.3507	MCR1	Ca21chr6_C_albicans_SC5314	0	0	1	59			0	0	0	taagtaaata
YKL151C		chrXI	0	0	1	109			0	0	0	catatatata,tatatatata,tatatatata,tatatatata,tatatatata,tatatatata,tatatatata,tatatatata,tatatatata,tatatatata,tatatatata,tatatatata,tatatatata,tatatatata	orf19.3508		Ca21chr6_C_albicans_SC5314	0	0	2	43			0	0	0	gtggtatata
YKL152C	GPM1	chrXI	0	0	1	138			0	0	0	actgaatata	orf19.903	GPM1	Ca21chr2_C_albicans_SC5314	0	0	2	68			0	0	0	tatgtatttt,atttttaata,ttaataaata,aataaatata,taaatatata,aatatatatg
YKL157W	APE2	chrXI	0	0	1	153			0	0	0	tttttatata	orf19.5197	APE2	Ca21chr1_C_albicans_SC5314	0	0	2	33			0	0	0	attgtttatg,tatgtttaaa,tgtttaaatc
YKL164C	PIR1	chrXI	0	0	1	258			0	0	0	tctgtacatt	orf19.220	PIR1	Ca21chr2_C_albicans_SC5314	0	0	1	342			0	0	0	cttatatata,gttgtatata,tgtatatata,actttatata
YKL173W	SNU114	chrXI	0	0	1	103			0	0	0	aatttacata	orf19.144	SNU114	Ca21chr2_C_albicans_SC5314	0	0	2	60			0	0	0	agtgaaacta,attgtaataa,agtattaata
YKL175W	ZRT3	chrXI	0	0	1	83			0	0	0	tttctatata	orf19.1534		Ca21chr2_C_albicans_SC5314	0	0	1	170			0	0	0	actttatata,tttatatata,tatatatata,tatatatata
YKL176C	LST4	chrXI	0	0	1	196			0	0	0	cttttatata,tttatatata	orf19.871		Ca21chr2_C_albicans_SC5314	0	0	2	90			0	0	0	tatttattta
YKL183W	LOT5	chrXI	0	0	1	132			0	0	0	ttcgtatata	orf19.2995		Ca21chr1_C_albicans_SC5314	0	0	2	91			0	0	0	attggatatt,attataaaca
YKL184W	SPE1	chrXI	0	0	1	284			0	0	0	attgtacaca,agtgtatatt	orf19.6032	SPE1	Ca21chr1_C_albicans_SC5314	0	0	2	74			0	0	0	taggtatatg,tatgtgttta,tgtttactta,tatttatgta,tatgtattca,tatgaacatt
YKL185W	ASH1	chrXI	0	0	1	119			0	0	0	attgtacatt	orf19.5343	ASH1	Ca21chr2_C_albicans_SC5314	0	0	1	84			0	0	0	catttatata,tctgttaata
YKL188C	PXA2	chrXI	0	0	1	85			0	0	0	catgtataaa	orf19.5255	PXA2	Ca21chr1_C_albicans_SC5314	0	0	2	174			0	0	0	tctgtgtatt,tgtgtattaa,caagtatatt,agtatattta,ttagtaatta,tatttattta,tatttattta
YKL189W	HYM1	chrXI	0	0	1	131			0	0	0	attatatata	orf19.796	HYM1	Ca21chr2_C_albicans_SC5314	0	0	1	96			0	0	0	ttagtatata,tatgtctata
YKL190W	CNB1	chrXI	0	0	1	172			0	0	0	tatatacata,catatatata,tatgtatatg	orf19.4009	CNB1	Ca21chr5_C_albicans_SC5314	0	0	2	66			0	0	0	catgtagaca,catttaagta,aatatataaa
YKL193C	SDS22	chrXI	0	0	1	112			0	0	0	tttttatata,catatatata,tatatatata,tatatatata,tatatatata,tatatatata,tatatatata,tatatatata,tatatatata	orf19.820	SDS22	Ca21chr2_C_albicans_SC5314	0	0	3	82			0	0	0	tcggtaggta,gttgtaaagg,aaggaatgta,aatgtacgct
YKL196C	YKT6	chrXI	0	0	1	167			0	0	0	tgtttaaata	orf19.2974	YKT6	Ca21chr1_C_albicans_SC5314	0	0	1	229			0	0	0	tatttatata
YKL203C	TOR2	chrXI	0	0	1	76			0	0	0	gttgtatata	orf19.2290	TOR1	Ca21chr2_C_albicans_SC5314	0	0	1	80			0	0	0	tgtgtaacta
YKL205W	LOS1	chrXI	0	0	1	119			0	0	0	cctgaaaata,tatgtaatta	orf19.7153		Ca21chr7_C_albicans_SC5314	0	0	1	56			0	0	0	attgttaata
YKL206C	ADD66	chrXI	0	0	1	73			0	0	0	agtgcatata	orf19.2278		Ca21chr2_C_albicans_SC5314	0	0	1	197			0	0	0	cttttaaata,actatatata
YKL207W	AIM27	chrXI	0	0	1	59			0	0	0	cttgtataga	orf19.6462		Ca21chr7_C_albicans_SC5314	0	0	2	30			0	0	0	agtttactta,tacttaaata,attgtgtatc
YKL211C	TRP3	chrXI	0	0	1	155			0	0	0	tatatatata,tatatatata,tatatatata,tatatatata,tatatatata,tatatatata,tatatatata,tatatatata,tatatatata,tatatatata	orf19.5243	TRP3	Ca21chr1_C_albicans_SC5314	0	0	3	49			0	0	0	ttgttttata,gttttataga,tttatagatg,attagaaatt,aatgataatt,aatttattaa
YKL212W	SAC1	chrXI	0	0	1	247			0	0	0	attgtaaatc,catatatata,tatatatata,tatatatata,tatatatata,tatatatata,tatatatata,tatatatata,tatatatata,tatatatata,tatatatata,tatatatata	orf19.4865		Ca21chr1_C_albicans_SC5314	0	0	1	104			0	0	0	attttatata,attatacata
YKL215C	OXP1	chrXI	0	0	1	269			0	0	0	tctgtagata,aatatatata,tatatatata,tatatatata,tatatatata,tatatatata,tatatatata,tatatatata,tatatatata,tatatatata,tatatatata,tatatatata,tatatatata,tatgcacata	orf19.5804	HYU1	Ca21chr2_C_albicans_SC5314	0	0	2	54			0	0	0	tttgtaactt
YKL216W	URA1	chrXI	0	0	1	293			0	0	0	aatgtaaatt	orf19.4836	URA1	Ca21chr1_C_albicans_SC5314	0	0	2	74			0	0	0	cgtgtatttt
YKL221W	MCH2	chrXI	0	0	1	151			0	0	0	actgtagata,tttataaata	orf19.6209		Ca21chr1_C_albicans_SC5314	0	0	2	38			0	0	0	cgcgtacaca,accttatata
YKR008W	RSC4	chrXI	0	0	1	126			0	0	0	catgtatcta,tatctatata,cctctatata,actgttaata	orf19.2041		Ca21chr2_C_albicans_SC5314	0	0	1	77			0	0	0	catatatata
YKR017C		chrXI	0	0	1	215			0	0	0	tttgtatatt,tatttatata	orf19.7224		Ca21chr1_C_albicans_SC5314	0	0	2	107			0	0	0	catttacgta,tacgtatgta,actttgaata,tttgaatatt
YKR020W	VPS51	chrXI	0	0	1	245			0	0	0	agtatatata	orf19.5568	VPS51	Ca21chr6_C_albicans_SC5314	0	0	2	69			0	0	0	tatctaccta,catttataga,tttatagata,tatagatata,tatatttata,tatttataga,tttttaaatt
YKR026C	GCN3	chrXI	0	0	1	185			0	0	0	tatctatata	orf19.6904	GCN3	Ca21chr7_C_albicans_SC5314	0	0	1	78			0	0	0	atggtatata,tatatatata,tatatatata
YKR030W	GMH1	chrXI	0	0	1	117			0	0	0	attatatata	orf19.7228		Ca21chr1_C_albicans_SC5314	0	1	0	34	21	3	0	0	1	TATGTATATA
YKR031C	SPO14	chrXI	0	0	1	226			0	0	0	aatatatata	orf19.1161	PLD1	Ca21chr1_C_albicans_SC5314	0	0	2	40			0	0	0	atttttaata
YKR035W-A	DID2	chrXI	0	0	1	131			0	0	0	tatgtatgta,gctgtacata	orf19.4307		Ca21chr5_C_albicans_SC5314	0	0	1	70			0	0	0	attgtattta
YKR038C	KAE1	chrXI	0	0	1	137			0	0	0	aatatatata,tatatatata,tatatatata,tatttatata,tttgaaaata	orf19.3787		Ca21chr4_C_albicans_SC5314	0	0	3	23			0	0	0	tacatatatt,atattatatt,atattataga,attatagatt
[truncated: 1,907 more rows]

## Sheet: Candida_432
locus_tag	Gene name	Chromosome	bidir_Puf3_count	Puf3_count	utr_length	Puf3_nearest_CDS	Puf3_nearest_PA	initial_C	initial_A	initial_T	seqs	ortholog
[truncated: 432 more rows]

[truncated: 4 more sheets: Sc_492, Legend, Conserved 198 targets, Go analysis conserved targets]
