# Supplementary material for: Integration of Posttranscriptional Gene Networks into Metabolic Adaptation and Biofilm Maturation in Candida albicans
Source: PLoS Genet. 2015 Oct 16;11(10):e1005590. doi: 10.1371/journal.pgen.1005590 (PMC4608769; doi:10.1371/journal.pgen.1005590)
Supplement: S4 Dataset — (XLSX) [file pgen.1005590.s014.xlsx]

## Sheet: All mito targets
ORF	Orf19	Common name or Sc ortholog	Function (known or predicted based on fungal orthologs)		Functional category
C7_01350C	orf19.6916	ATP11	Ortholog(s) have unfolded protein binding activity, role in mitochondrial proton-transporting ATP synthase complex assembly and mitochondrion localization		ATP synthase assembly
CR_08130W	orf19.6374	ATP10	Ortholog(s) have unfolded protein binding activity, role in mitochondrial proton-transporting ATP synthase complex assembly and integral to mitochondrial membrane, mitochondrial inner membrane localization		ATP synthase assembly
C1_02290C	orf19.3686	ATP12	Ortholog(s) have protein domain specific binding activity, role in mitochondrial proton-transporting ATP synthase complex assembly and mitochondrion localization		ATP synthase biogenesis and assembly
C1_09620C	orf19.4825	FMC1	Mitochondrial matrix protein; required for assembly/stability of the F1 sector of mitochondrial F1F0 ATP synthase at high temperature; rat catheter biofilm repressed		ATP synthase biogenesis and assembly
C2_06950C	orf19.2249	ATP23	Putative metalloprotease of the mitochondrial inner membrane; expression downregulated in an ssr1 null mutant; Sc: Putative metalloprotease of the mitochondrial inner membrane; required for processing of Atp6p; has an additional role in assembly of the F0 sector of the F1F0 ATP synthase complex		ATP synthase biogenesis and assembly
C6_01000C	orf19.102	AEP1	Ortholog(s) have translation regulator activity, role in regulation of translation and mitochondrion localization		ATP synthase, Mitochondrial translation
C2_06000W	orf19.4120	LAS1	Putative bud formation and morphogenesis protein; mutation confers hypersensitivity to 5-fluorocytosine (5-FC), 5-fluorouracil (5-FU); macrophage-induced; Spider biofilm induced		Bud formation and morphogenesis
C2_05470W	orf19.3577	COQ5	Putative methyltransferase of ubiquinone biosynthesis; regulated by Gcn4; repressed by amino acid starvation (3-AT), Hap43; induced upon adherence to polystyrene; Spider biofilm repressed		Coenzyme Q biosynthesis
CR_00570W	orf19.7478	COQ1	Ortholog(s) have antioxidant activity, di-trans,poly-cis-decaprenylcistransferase activity, protein heterodimerization activity, trans-hexaprenyltranstransferase activity		Coenzyme Q biosynthesis
C1_08690W	orf19.4727	SDH5	Ortholog(s) have succinate dehydrogenase (ubiquinone) activity; Sc: Protein required for flavinylation of Sdh1p; binds to Sdh1p and promotes FAD cofactor attachment, which is necessary for succinate dehydrogenase (SDH) complex assembly and activity;		Complex II (Succinate Dehydrogenase)
C1_01450W	orf19.3331	COQ8	Ubiquinone biosythesis		Complex III
C1_02490C	orf19.2938	FMP25	Putative mitochondrial inner membrane protein with a predicted role in the assembly of respiratory complex III; Hap43p-repressed gene; S. cerevisiae ortholog FMP25 localizes to mitochondrion		Complex IIII assembly
C1_08470W	orf19.392	CBP4	Ortholog(s) have role in mitochondrial respiratory chain complex III assembly and integral to mitochondrial membrane localization		Complex IIII assembly
C3_00340W	orf19.5433	FMP16 (ortholog of MZM1)	Ortholog(s) have protein binding involved in protein folding activity, role in mitochondrial respiratory chain complex III assembly and mitochondrial matrix localization		Complex IIII assembly
CR_05970C	orf19.458	BCS1	Ortholog(s) have protein transmembrane transporter activity and role in chaperone-mediated protein complex assembly, mitochondrial respiratory chain complex III assembly, protein insertion into mitochondrial membrane from inner side		Complex IIII assembly
C6_02460C	orf19.5515	CBP3	Ortholog(s) have ribosome binding activity, role in mitochondrial respiratory chain complex III assembly, positive regulation of mitochondrial translation and integral to mitochondrial membrane, mitochondrial ribosome localization		Complex IIII assembly, mitochondrial translation
C2_07800W	orf19.2201	CBP6	Ortholog(s) have ribosome binding activity, role in mitochondrial respiratory chain complex III assembly, positive regulation of mitochondrial translation and mitochondrial ribosome localization		Complex IIII assembly, translational regulator of COB mRNA
C5_02740W	orf19.4294	CYC2	Ortholog(s) have oxidoreductase activity, role in cytochrome c-heme linkage, mitochondrial membrane organization and extrinsic to mitochondrial inner membrane localization		Cytochrome C biogenesis
C5_02040W	orf19.3167	COX10	Heme A:farnesyltransferase; catalyzes the 1st step in conversion of protoheme to the heme A prosthetic group required for cytochrome c oxidase activity; Spider biofilm repressed		Cytochrome C oxidase (Complex IV) activity
C1_06840C	orf19.6225.1	PET117	Ortholog(s) have role in mitochondrial respiratory chain complex IV assembly and mitochondrion localization		Cytochrome C oxidase (Complex IV) assembly
C2_01720C	orf19.1483	CMC1	Ortholog(s) have copper ion binding activity, role in mitochondrial respiratory chain complex IV assembly and extrinsic to mitochondrial inner membrane, mitochondrial intermembrane space localization		Cytochrome C oxidase (Complex IV) assembly
C3_00620C	orf19.5394.1	PET191	Ortholog(s) have role in mitochondrial respiratory chain complex IV assembly and cytosol, integral to mitochondrial inner membrane, mitochondrial intermembrane space, nucleus localization		Cytochrome C oxidase (Complex IV) assembly
C3_03820C	orf19.6934	PNT1	Ortholog(s) have role in protein insertion into mitochondrial membrane from inner side and integral to mitochondrial inner membrane localization		Cytochrome C oxidase (Complex IV) assembly
C5_04620C	orf19.3946	COX18	Ortholog(s) have membrane insertase activity, role in protein insertion into mitochondrial membrane from inner side, respiratory chain complex IV assembly and integral to mitochondrial inner membrane localization		Cytochrome C oxidase (Complex IV) assembly
C5_05090W	orf19.4001	MSS2	Ortholog(s) have role in protein insertion into mitochondrial membrane from inner side and extrinsic to mitochondrial inner membrane, mitochondrial matrix localization		Cytochrome C oxidase (Complex IV) assembly
C7_01610W	orf19.6563.1	COA3	Ortholog(s) have role in mitochondrial respiratory chain complex IV assembly, negative regulation of mitochondrial translation and integral to mitochondrial inner membrane localization		Cytochrome C oxidase (Complex IV) assembly
C7_02480W	orf19.6461	COX20	Ortholog(s) have unfolded protein binding activity, role in aerobic respiration, mitochondrial respiratory chain complex IV assembly, protein processing and mitochondrial inner membrane localization		Cytochrome C oxidase (Complex IV) assembly
C7_03380W	orf19.1336.2	CMC2	Ortholog(s) have role in mitochondrial respiratory chain complex assembly and mitochondrial intermembrane space, nucleus localization		Cytochrome C oxidase (Complex IV) assembly
C4_04310W	orf19.1416	COX11	Cytochrome oxidase assembly protein; transcript regulated by Nrg1; protein repressed during the mating process; Hap43-repressed gene; rat catheter biofilm induced		Cytochrome C oxidase (Complex IV) assembly
C6_00720C	orf19.3656	COX15	Cytochrome oxidase assembly protein; transcript regulated by Nrg1 and Tup1; alkaline repressed; Hap43-repressed; early-stage flow model biofilm induced; Spider biofilm repressed		Cytochrome C oxidase (Complex IV) assembly
C1_13410W	orf19.4967	COX19	Putative cytochrome c oxidase assembly protein; Plc1-regulated; rat catheter biofilm induced		Cytochrome C oxidase (Complex IV) assembly
CR_10280W	orf19.7603	COA6	Protein with a predicted role in cytochrome c oxidase assembly; rat catheter biofilm induced		Cytochrome C oxidase (Complex IV) assembly
CR_10760C	orf19.7665	COX16	Ortholog(s) have role in mitochondrial respiratory chain complex IV assembly and mitochondrial inner membrane localization		Cytochrome C oxidase (Complex IV) assembly
C1_09960W	orf19.4862.2	PET100	Chaperone that facilitates the assembly of cytochrome c oxidase; plasma membrane protein		Cytochrome C oxidase (Complex IV) assembly
C1_00510W	orf19.6057	ECM31	Ortholog(s) have 3-methyl-2-oxobutanoate hydroxymethyltransferase activity, role in pantothenate biosynthetic process, respiratory chain complex IV assembly and mitochondrion localization		Cytochrome C oxidase (Complex IV) assembly, Panthotenate and coenzyme A biosynthesis
C4_05360C	orf19.1794	PET54	Ortholog(s) have RNA binding, translation regulator activity and role in Group I intron splicing, mitochondrial respiratory chain complex IV biogenesis, positive regulation of mitochondrial translation		Cytochrome C oxidase (Complex IV) assembly; Mitochondrial translation activator of COX3 mRNA
C1_13010W	orf19.4929	PET309	Ortholog(s) have translation regulator activity and role in RNA metabolic process, aerobic respiration, mitochondrial respiratory chain complex IV biogenesis, positive regulation of mitochondrial translational initiation; Sc: translational regulator in mitochondria, activator of COX1 mRNA; Complex IV biogenesis		Cytochrome C oxidase (Complex IV) biogenesis
CR_01100C	orf19.3244	COX23	Ortholog(s) have role in mitochondrial respiratory chain complex assembly and mitochondrion localization		Cytochrome C oxidase (Complex IV) function
CR_09300C	orf19.7325	SCO1	Putative copper transporter; Hap43p-repressed gene; Sc: Copper-binding protein of mitochondrial inner membrane; required for cytochrome c oxidase activity and respiration; may function to deliver copper to cytochrome c oxidase; similar to thioredoxins; SCO1 has a paralog, SCO2, that arose from the whole genome duplication		Cytochrome C oxidase (Complex IV) function
C1_08610C	orf19.409	RCF2	Ortholog of S. cerevisiae Aim38/Rcf2, cytochrome c oxidase subunit; plasma membrane localized; Hap43-repressed; induced in oralpharyngeal candidasis; flow model biofilm induced; Spider biofilm repressed		Cytochrome C oxidase (Complex IV) subunit
C5_03800W	orf19.1114	RCF1	Cytochrome c oxidase subunit; membrane-localized protein; rat catheter biofilm induce		Cytochrome C oxidase (Complex IV) subunit
C3_02400C	orf19.227	COX7	Putative cytochrome c oxidase; flucytosine induced; repressed by nitric oxide		Cytochrome C oxidase (Complex IV) subunit
C2_09480W	orf19.1406	REV7	Ortholog(s) have DNA-directed DNA polymerase activity, role in error-free translesion synthesis, error-prone translesion synthesis and mitochondrion, nuclear chromatin, zeta DNA polymerase complex localization; Sc: Accessory subunit of DNA polymerase zeta; involved in translesion synthesis during post-replication repair; required for mutagenesis induced by DNA damage; involved in double-strand br…		Mitochondrial genome maintenance, replication, repair, expression
C1_12350W	orf19.5229	DIS3	Ortholog(s) have 3'-5'-exoribonuclease activity, endoribonuclease activity, tRNA binding activity		Exosome component in Sc, nuclear mRNA decay; protein found in mitochondria by high throughput studies.
C7_01280C	orf19.6908	FOL3	Dihydrofolate synthetase involved in folic acid biosynthesis		Folic acid synthesis, appears to be cytoplasmic process in S. cerevisiae, but might have some mitochondrial steps in S. pombe.
C3_00980W	orf19.2501	FLC1 (homolog of FLC3)	Protein involved in heme uptake; putative FAD transporter, similar to S. cerevisiae Flc1; regulated by iron; macrophage-induced; mutant defective in filamentous growth; Spider biofilm induced		Heme uptake, unclear if ER or mitochondria or both
C4_05820W	orf19.1267.1	ISD11	Ortholog(s) have enzyme activator activity, role in iron-sulfur cluster assembly and extrinsic to mitochondrial inner membrane, mitochondrial matrix localization		Iron-sulfur cluster biogenesis
C7_04010W	orf19.7179	SSQ1	Ortholog(s) have role in intracellular sequestering of iron ion, iron-sulfur cluster assembly, protein maturation and mitochondrial matrix localization		Iron-sulfur cluster protein biogenesis
C7_04010W	orf19.7179	SSC1 (homolog of Sc SSQ1)	Ortholog(s) have role in intracellular sequestering of iron ion, iron-sulfur cluster assembly, protein maturation and mitochondrial matrix localization		Iron-sulfur cluster protein biogenesis
C3_03190C	orf19.318	CAF17 (ortholog of IBA57)	Ortholog(s) have role in iron-sulfur cluster assembly and mitochondrial matrix localization; Sc: Protein involved in incorporating iron-sulfur clusters into proteins; mitochondrial matrix protein		Iron-sulfur cluster protein biogenesis
C3_03390C	orf19.336	YAH1	Protein similar to oxidoreductases; induced in high iron; Hap43-repressed; Sc: Ferredoxin of the mitochondrial matrix; required for formation of cellular iron-sulfur proteins; involved in heme A biosynthesis; homologous to human adrenodoxin		Iron-sulfur cluster protein biogenesis
C4_04340C	orf19.1413	YFH1	Frataxin; may be required for iron storage or delivery; role in oxidative stress resistance; transcript regulated by Nrg1, repressed if iron absent induced by macrophage interaction; Hap43-repressed gene; Sc: Mitochondrial matrix iron chaperone; oxidizes and stores iron; interacts with Isu1p to promote Fe-S cluster assembly; mutation results in multiple Fe/S-dependent enzyme deficiencies; human f…		Iron-sulfur cluster protein biogenesis
C6_02900C	orf19.5566	LAB1/AIM22	Ortholog(s) have role in protein lipoylation and mitochondrion localization; Sc: Putative lipoate-protein ligase; required along with Lip2 and Lip5 for lipoylation of Lat1p and Kgd2p; similar to E. coli LplA; null mutant displays reduced frequency of mitochondrial genome loss		Lipoate-protein ligase, mitochondrial genome stability
CR_01140C	orf19.3240	ERG27	3-Keto sterol reductase of ergosterol biosynthesis; acts in C-4 sterol demethylation with Erg25p and Erg26p; possible drug target, essential for viability; functional homolog of S. cerevisiae Erg27; ER localised in Sc, but found in mitochondrial outermembrane in highthroughput studies		Metabolism
C6_01910W	orf19.3391	ADK1	Putative adenylate kinase		Metabolism
C3_03040W	orf19.300	AIP2 (Ortholog of DLD)	D-lactate dehydrogenase		Metabolism
C1_03390W	orf19.3040	EHT1	Putative acyl-coenzymeA:ethanol O-acyltransferase; regulated by Sef1, Sfu1, and Hap43; induced by alpha pheromone in SpiderM medium; Spider biofilm induced; promoter bound by Ndt80		Metabolism
C1_02980W	orf19.2989	GOR1	Ortholog(s) have glyoxylate reductase activity, role in glyoxylate catabolic process and cytosol, extracellular region, mitochondrion, nucleus localization		Metabolism
CR_05690W	orf19.6643	MCT1	Putative malonyl-CoA acyl carrier protein acyltransferase; Sc: Predicted malonyl-CoA:ACP transferase; putative component of a type-II mitochondrial fatty acid synthase that produces intermediates for phospholipid remodeling		Metabolism
C4_01900C	orf19.4602	MDH1-1	Predicted malate dehydrogenase precursor; macrophage-induced transcript; protein present in exponential and stationary growth phase yeast cultures; Spider biofilm repressed		Metabolism
C1_05260C	orf19.440	SDH1	Putative mitochondrial succinate dehydrogenase; macrophage/pseudohyphal-induced; repressed by nitric oxide		Metabolism
C4_06120W	orf19.4716	GDH3	NADP-glutamate dehydrogenase; Nrg1, Plc1 regulated; hypha, hypoxia, Efg1-repressed; Rim101-induced at pH 8; GlcNAc, ciclopirox, ketoconazole induced; exp and stationary phase protein; Spider biofilm repressed; rat catheter biofilm induced		Metabolism, amino acid biosynthesis
C2_05250C	orf19.3554	AAT1	Aspartate aminotransferase		Metabolism, Amino acids
C3_03480C	orf19.346	ALT1	Putative alanine transaminase		Metabolism, Amino acids
C6_02960W	orf19.5574	YGR012W	Ortholog(s) have mitochondrial outer membrane localization; Sc: Putative cysteine synthase; localized to the mitochondrial outer membrane		Metabolism, Cysteine synthase
C3_04060C	orf19.2803	HEM13	Coproporphyrinogen III oxidase; antigenic; on yeast cell surface, not hyphae; iron-regulated expression; Hap43, macrophage-repressed; farnesol-induced; possibly essential; flow model biofilm induced; rat catheter, Spider biofilm repressed		Metabolism, heme biosynthesis, could be mitochondrial or cytoplasmic
CR_09790W	orf19.7551	ALO1	D-Arabinono-1,4-lactone oxidase involved in biosynthesis of dehydro-D-arabinono-1,4-lactone, which has a protective role against oxidative damage		Metabolism, Oxidative stress protection
C3_06570C	orf19.7446	OPI3	Phosphatidylethanolamine N-methyltransferase; phosphatidylcholine biosynthesis; downregulation correlates with clinical development of fluconazole resistance; amphotericin B, caspofungin repressed; Hap43-induced; Spider biofilm repressed		Metabolism, phospholipid biosynthesis
C5_04880C	orf19.3974	PUT2	Putative delta-1-pyrroline-5-carboxylate dehydrogenase; alkaline upregulated; protein present in exponential and stationary growth phase yeast cultures; flow model biofilm induced; Spider biofilm induced		Metabolism, proline utilisation
CR_01570W	orf19.2544	PTH2	Ortholog(s) have aminoacyl-tRNA hydrolase activity, role in negative regulation of proteasomal ubiquitin-dependent protein catabolic process and mitochondrial outer membrane localization; in Sc: One of two mitochondrially-localized peptidyl-tRNA hydrolases; negatively regulates the ubiquitin-proteasome pathway via interactions with ubiquitin-like ubiquitin-associated proteins; dispensable for cel…		Mitochodrial translation, tRNA hydrolase
C5_04710W	orf19.3956	HER2	Ortholog(s) have glutaminyl-tRNA synthase (glutamine-hydrolyzing) activity and role in endoplasmic reticulum organization, glutaminyl-tRNAGln biosynthesis via transamidation		Mitochodrial translation, tRNA synthetase, not just mitochondrial
C7_00620W	orf19.7057	GUS1	Putative glutamine-tRNA ligase; stationary phase enriched protein; Spider biofilm repressed		Mitochodrial translation, tRNA synthetase, not just mitochondrial
CR_04340W	orf19.522	PIM1	ATP-dependent Lon protease; role in degradation of misfolded proteins in mitochondria, biogenesis and maintenance of mitochondria; rat catheter biofilm induced		Mitochondrial biogenesis, LON protease
C2_08070C	orf19.2178	MRS4	Mitochondrial carrier family member, involved in iron homeostasis; putative membrane transporter localized to the mitochondrial membrane; transcription under control of Atf2p; regulated by Sef1p, Sfu1p, and Hap43p		Mitochondrial carrier protein
C1_05470W	orf19.417	MTM1	Ortholog(s) have metallochaperone activity, role in manganese ion transport and mitochondrion localization; Mitochondrial protein of the mitochondrial carrier family; high affinity pyridoxal 5&#8242;-phosphate transporter; involved in mitochondrial iron homeostasis and in activating mitochondrial Sod2p by facilitating insertion of an essential manganese cofactor		Mitochondrial carrier, but also needed for Sod2 activation so oxidative stress response
C6_01930W	orf19.685	YHM1 (homolog of Sc GGC1)	Putative mitochondrial carrier protein; fungal-specific (no human or murine homolog); Hap43p-repressed gene; Sc: Mitochondrial GTP/GDP transporter; essential for mitochondrial genome maintenance; has a role in mitochondrial iron transport; member of the mitochondrial carrier family		Mitochondrial carrier; mitochondrial genome stability, iron transport
C4_01140C	orf19.4676	MDM35	Protein with homology to mitochondrial intermembrane space proteins; regulated by Sef1p-, Sfu1p-, and Hap43p; Sc: Mitochondrial intermembrane space protein; mutation affects mitochondrial distribution and morphology; contains twin cysteine-x9-cysteine motifs; protein abundance increases in response to DNA replication stress		Mitochondrial dyanmics and morphology
C5_04170W	orf19.3900	UGO1	Ortholog(s) have role in mitochondrial fusion and integral to mitochondrial outer membrane localization		Mitochondrial dyanmics and morphology
C3_05520C	orf19.6987	DNM1	Putative dynamin-related GTPase; transcript upregulated inbRHE model of oral candidiasis; transcript regulated by Nrg1, Mig1, and Tup1		Mitochondrial dyanmics and morphology
C4_04260C	orf19.1422	FZO1	Mitochondrial biogenesis protein; rat catheter and Spider biofilm induced		Mitochondrial dyanmics and morphology
C1_06230C	orf19.1826	MDM34	ERMES subunit		Mitochondrial dyanmics and morphology
C4_03020W	orf19.2690	MGM1	Putative mitochondrial GTPase; required for mitochondrial morphology and genome maintenance; Spider biofilm induced; Mitochondrial GTPase, present in complex with Ugo1p and Fzo1p; required for mitochondrial morphology, fusion, and genome maintenance; exists as long and short form with different distributions; ratio of long to short forms is regulated by Psd1p; homolog of human OPA1 involved in au…		Mitochondrial dyanmics and morphology, Mitochondrial genome stability
C1_02960C	orf19.2987	MDM31	Ortholog(s) have role in cellular ion homeostasis, establishment or maintenance of cell polarity, mitochondrion inheritance, regulation of cardiolipin metabolic process and mitochondrial inner membrane, nucleus localization		Mitochondrial dynamics, Lipids
C1_01250W	orf19.3312	AIM9	Unkown function, protein detected in mitochondia in Sc, mutant in Sc shows mtDNA loss		Mitochondrial genome maintenance, replication, repair, expression
C1_05270C	orf19.439	MHR1	Sc: Protein involved in homologous recombination in mitochondria; required for recombination-dependent mtDNA partitioning; involved in stimulation of mitochondrial DNA replication in response to oxidative stress		Mitochondrial genome maintenance, replication, repair, expression
C1_08630W	orf19.4721	MTF2	Sc: Mitochondrial protein that interacts with mitochondrial RNA polymerase; interacts with an N-terminal region of mitochondrial RNA polymerase (Rpo41p) and couples RNA processing and translation to transcription		Mitochondrial genome maintenance, replication, repair, expression
C2_02120W	orf19.1528	MTF1	Putative mitochondrial RNA polymerase specificity factor; possibly an essential gene, disruptants not obtained by UAU1 method		Mitochondrial genome maintenance, replication, repair, expression
C2_02280W	orf19.1546	FMP39 (ortholog of AIM36)	Sc: Protein of unknown function; null mutant displays reduced respiratory growth and elevated frequency of mitochondrial genome loss; the authentic, non-tagged protein is detected in purified mitochondria in high-throughput studies		Mitochondrial genome maintenance, replication, repair, expression
C2_09920W	orf19.1360	RRG9	Ortholog(s) have role in mitochondrial genome maintenance and mitochondrion localization; Sc: Protein of unknown function; null mutant lacks mitochondrial DNA and cannot grow on glycerol; the authentic, non-tagged protein is detected in highly purified mitochondria in high-throughput studies		Mitochondrial genome maintenance, replication, repair, expression
C7_01440W	orf19.6585	AIM1	Ortholog(s) have mitochondrion localization; Sc: Protein involved in mitochondrial function or organization; null mutant displays elevated frequency of mitochondrial genome loss		Mitochondrial genome maintenance, replication, repair, expression
CR_03620C	orf19.4380.1	YME2	Ortholog(s) have role in mitochondrial genome maintenance and integral to mitochondrial inner membrane localization		Mitochondrial genome maintenance, replication, repair, expression
C1_08810C	orf19.4739	MSS116	Putative DEAD-box protein; required for efficient splicing of mitochondrial Group I and II introns; Hap43-induced; rat catheter biofilm induced; Sc:Mitochondrial transcription elongation factor; DEAD-box protein; required for efficient splicing of mitochondrial Group I and II introns; non-polar RNA helicase that also facilities strand annealing; promotes RNA folding by stabilizing an early assemb…		Mitochondrial genome maintenance, replication, repair, expression
C1_11070W	orf19.2309	PET127	Protein with a predicted role in 5'-end processing of mitochondrial RNAs; ortholog of S. cerevisiae Pet127; Hap43-induced; rat catheter and Spider biofilm induced		Mitochondrial genome maintenance, replication, repair, expression
CR_03810W	orf19.4379	PRP13 (homolog of Sc YME2)	Putative integral inner mitochondrial membrane protein with similarity to exonucleases; Sc: Integral inner mitochondrial membrane protein; role in maintaining mitochondrial nucleoid structure and number; mutants exhibit an increased rate of mitochondrial DNA escape; shows some sequence similarity to exonucleases		Mitochondrial genome maintenance, replication, repair, expression
C1_00640C	orf19.6041	RPO41	Putative mitochondrial RNA polymerase; repressed in core stress response; Spider biofilm induced		Mitochondrial genome maintenance, replication, repair, expression
C4_07140W	orf19.3089	UPS2	Predicted mitochondrial intermembrane space protein; predicted role in phospholipid metabolism; rat catheter and Spider biofilm induced		Mitochondrial lipid homeostasis
C5_02260C	orf19.4232	PTH1 (homolog of Sc TAM41)	Putative gluconate transport protein; antigenic during human oral infection; possibly an essential gene, disruptants not obtained by UAU1 method		Mitochondrial lipid homeostasis
C1_14090W	orf19.7215.3	HSP10	Ortholog(s) have chaperone binding, unfolded protein binding activity, role in protein refolding and mitochondrial matrix localization; Sc: Mitochondrial matrix co-chaperonin; inhibits the ATPase activity of Hsp60p, a mitochondrial chaperonin; involved in protein folding and sorting in the mitochondria		Mitochondrial protein import, chaperone
C5_00350C	orf19.954	XDJ1	Putative DNAJ-like chaperone; Sc: Chaperone with a role in facilitating mitochondrial protein import; ascomycete-specific member of the DnaJ-like family		Mitochondrial protein import, chaperone
CR_06490C	orf19.717	HSP60	Heat shock protein; soluble in hyphae; regulated by Nrg1 and by iron; induced in high iron; heavy metal (cadmium) stress-induced; sumoylation target; protein present in exponential and stationary phase cells; Hap43-repressed		Mitochondrial protein import, chaperone
C5_03600W	orf19.6672	MDJ1	Putative member of the HSP40 (DnaJ) family of chaperones; rat catheter and Spider biofilm induced		Mitochondrial protein import, chaperone
CR_01390W	orf19.2524	MGE1	Putative mitochondrial matrix cochaperone; macrophage/pseudohyphal-repressed		Mitochondrial protein import, chaperone; also iron-suflur cluster protein biogenesis
C7_01600W	orf19.6565	OXA1	Conserved mitochondrial inner membrane insertase; mediates insertion of mitochondrial- and nuclear-encoded proteins from the matrix into the inner membrane; Spider biofilm repressed		Mitochondrial protein import, insertase
C1_02880C	orf19.2977	MIA40	Predicted component of the mitochondrial intermembrane space import machinery; Hap43p-repressed gene		Mitochondrial protein import, Mia pathway
C3_03560W	orf19.354	ICP55	Ortholog(s) have aminopeptidase activity, role in protein processing, protein stabilization and extrinsic to mitochondrial inner membrane, nucleus localization; Sc: Mitochondrial aminopeptidase; cleaves the N termini of at least 38 imported proteins after cleavage by the mitochondrial processing peptidase (MPP), thereby increasing their stability; member of the aminopeptidase P family		Mitochondrial protein import, peptidase
C6_00340C	orf19.1195	MIP1/OCT1	Ortholog(s) have metalloendopeptidase activity, role in cellular iron ion homeostasis, protein processing involved in protein targeting to mitochondrion and mitochondrion localization; Sc: Mitochondrial intermediate peptidase; cleaves destabilizing N-terminal residues of a subset of proteins upon import, after their cleavage by mitochondrial processing peptidase (Mas1p-Mas2p); may contribute to m…		Mitochondrial protein import, peptidase
C1_03300C	orf19.3026	MAS1	Putative mitochondrial processing protease; Hap43-repressed; transcript regulated by Nrg1; oxidative stress-induced via Cap1		Mitochondrial protein import, peptidase
C5_01640W	orf19.6295	MAS2	Putative processing peptidase, catalytic (alpha) subunit; protein level decreases in stationary phase cultures; Sc: Alpha subunit of the mitochondrial processing protease (MPP); essential processing enzyme that cleaves the N-terminal targeting sequences from mitochondrially imported proteins		Mitochondrial protein import, peptidase
C3_05770C	orf19.7358	SAM50	Predicted component of the SAM complex involved in mitochondrial protein import		Mitochondrial protein import, SAM complex
C4_02480C	orf19.2754	TIM13	Predicted mitochondrial intermembrane space protein with a role in protein import into mitochondria; Mitochondrial intermembrane space protein; forms a complex with Tim8p that delivers a subset of hydrophobic proteins to the TIM22 complex for insertion into the inner membrane		Mitochondrial protein import, Tim complex
C3_07890W	orf19.6183	TIM8	Predicted mitochondrial intermembrane space protein with role in protein import into mitochondrial inner membrane and cytosol; in Sc in complex with Tim13		Mitochondrial protein import, Tim complex
C4_02140C	orf19.4577.3	TIM10	Predicted protein of the mitochondrial intermembrane space with role in protein import into mitochondrial inner membrane		Mitochondrial protein import, Tim10 complex
C7_03630C	orf19.6696	TIM9	Predicted protein of the mitochondrial intermembrane space; rat catheter biofilm induced; Spider biofilm repressed		Mitochondrial protein import, Tim10 complex
C4_01740W	orf19.4620	TIM12	Predicted component of the TIM22 complex, involved in protein import into mitochondrial inner membrane; flow model biofilm induced		Mitochondrial protein import, Tim22 complex
C2_08310W	orf19.1352	TIM22	Mitochondrial inner membrane protein; predicted role in protein import; Hap43-repressed gene; flow model biofilm induced; Spider biofilm repressed		Mitochondrial protein import, Tim22 complex
C1_00460W	orf19.6062	MGR2	Putative TIM23 translocase subunit		Mitochondrial protein import, Tim23 complex
C1_14150C	orf19.7222	PAM16	Putative maltase; regulated by Gcn4; repressed by amino acid starvation (3-AT); rat catheter biofilm induced; Sc: Subunit of the import motor (PAM complex); the PAM complex is a component of the Translocase of the Inner Mitochondrial membrane (TIM23 complex); forms a 1:1 subcomplex with Pam18p and inhibits its cochaperone activity; contains a J-like domain		Mitochondrial protein import, Tim23 complex
C3_02500W	orf19.240	PAM17	Predicted component of the presequence translocase-associated import motor (PAM complex) involved in protein import into mitochondrial matrix		Mitochondrial protein import, Tim23 complex
C2_04680W	orf19.150	TIM17	Predicted component of the Translocase of the Inner Mitochondrial membrane (TIM23 complex), involved in protein import into mitochondria		Mitochondrial protein import, Tim23 complex
C1_02350W	orf19.3691	TIM21	Component of the Translocase of the Inner Mitochondrial membrane (TIM23 complex); for protein import into mitochondria; Hap43, ketoconazole-repressed; Spider biofilm repressed		Mitochondrial protein import, Tim23 complex
C3_00250C	orf19.5444	TIM44	Protein involved in transport across membranes; Spider biofilm repressed		Mitochondrial protein import, Tim23 complex
C1_11220C	orf19.680	TIM50	Predicted component of the Translocase of the Inner Mitochondrial membrane (TIM23 complex); involved in mitochondrial protein import; Spider biofilm repressed		Mitochondrial protein import, Tim23 complex
C1_06640C	orf19.6247.1	TOM5	Ortholog(s) have protein channel activity and role in mitochondrial outer membrane translocase complex assembly, protein targeting to mitochondrion		Mitochondrial protein import, TOM complex
C1_02640C	orf19.2953	TOM20	Putative mitochondrial primary import receptor		Mitochondrial protein import, TOM complex
C7_02680W	orf19.3696	TOM22	Putative mitochondrial import receptor subunit; colony morphology-related gene regulation by Ssn6		Mitochondrial protein import, TOM complex
C3_01980C	orf19.1650	TOM6	Predicted component of the TOM (translocase of outer membrane) complex, involved in protein import into mitochondria		Mitochondrial protein import, TOM complex
C7_01890C	orf19.6531.1	TOM7	Predicted component of the TOM (translocase of outer membrane) complex involved in protein translocation into mitochondria; flucytosine induced		Mitochondrial protein import, TOM complex
C7_02640W	orf19.3700	TOM70	Ortholog(s) have mitochondrion targeting sequence binding, protein channel activity and role in protein import into mitochondrial inner membrane, protein import into mitochondrial matrix		Mitochondrial protein import, TOM complex
C4_05670W	orf19.1252	YME1	Ortholog(s) have ATP-dependent peptidase activity; Catalytic subunit of the i-AAA protease complex; complex is located in the mitochondrial inner membrane; responsible for degradation of unfolded or misfolded mitochondrial gene products; serves as a nonconventional translocation motor to pull PNPase into the intermembrane space; also has a role in intermembrane space protein folding; mutation cau…		Mitochondrial quality control, i-AAA protease
C3_01760W	orf19.1669	AFG3	Similar to S. cerevisiae Afg3p, a subunit of the mitochondrial inner membrane m-AAA protease		Mitochondrial quality control, m-AAA protease
C2_00700W	orf19.2057	YTA12	Ortholog(s) have ATP binding, ATPase activity, metallopeptidase activity, role in protein complex assembly, proteolysis, signal peptide processing and m-AAA complex, mitochondrial inner boundary membrane localization; Sc: Mitochondrial inner membrane m-AAA protease component; mediates degradation of misfolded or unassembled proteins; also required for correct assembly of mitochondrial enzyme comp…		Mitochondrial quality control, m-AAA protease
C1_01090C	orf19.3297	RSM27	Mitochondrial small ribosomal subunit		Mitochondrial ribosome
C1_01580W	orf19.3348	MRPL23	Ortholog(s) have structural constituent of ribosome activity and mitochondrial large ribosomal subunit localization		Mitochondrial ribosome
C1_03280W	orf19.3022	RSM24	Ortholog(s) have structural constituent of ribosome activity and mitochondrial small ribosomal subunit localization		Mitochondrial ribosome
C1_04370C	orf19.5201	RSM18	Ortholog(s) have structural constituent of ribosome activity and mitochondrial small ribosomal subunit localization		Mitochondrial ribosome
C1_06070W	orf19.2438	MRPS12	Ortholog(s) have mitochondrion, ribosome localization		Mitochondrial ribosome
C1_08520C	orf19.397	MRPL28	Ortholog(s) have structural constituent of ribosome activity and cytosol, mitochondrial large ribosomal subunit, nucleus localization		Mitochondrial ribosome
C1_08920W	orf19.4751	RSM25	Ortholog(s) have structural constituent of ribosome activity and mitochondrial small ribosomal subunit localization		Mitochondrial ribosome
C1_10470W	orf19.989	MRPS5	Mitochondrial ribosomal protein of the small subunit; Spider biofilm repressed		Mitochondrial ribosome
C1_11880W	orf19.5279	MRPL51	Ortholog(s) have structural constituent of ribosome activity, role in aerobic respiration and mitochondrial large ribosomal subunit localization		Mitochondrial ribosome
C1_12280C	orf19.5235	MRPL13	Putative mitochondrial ribosomal protein of the large subunit; Hap43-induced; mutants are viable; protein level decreases in stationary phase		Mitochondrial ribosome
C1_12610W	orf19.3755	MRPL15	Ortholog(s) have structural constituent of ribosome activity and mitochondrial large ribosomal subunit localization		Mitochondrial ribosome
C2_01030W	orf19.2019	MRPL16	Ortholog(s) have structural constituent of ribosome activity and mitochondrial large ribosomal subunit localization		Mitochondrial ribosome
C2_01740C	orf19.1485	MRPL31	Mitochondrial ribosomal protein of the large subunit; rat catheter biofilm induce		Mitochondrial ribosome
C2_02270C	orf19.1545	MRPS8	Ortholog(s) have structural constituent of ribosome activity and mitochondrial small ribosomal subunit localization		Mitochondrial ribosome
C2_03560C	orf19.863	MRPL35	Ortholog(s) have structural constituent of ribosome activity and mitochondrial large ribosomal subunit localization		Mitochondrial ribosome
C2_03950W	orf19.828	MRPL24	Putative ribosomal protein, large subunit, mitochondrial precursor; repressed by prostaglandins; Spider biofilm repressed		Mitochondrial ribosome
C2_05300C	orf19.3559	MRPS35	S. cerevisiae ortholog Mrps35p is a structural constituent of ribosome and localizes to mitochondrial small ribosomal subunit; the snoRNA CD39 is encoded within the MRPS35 intron		Mitochondrial ribosome
C2_07030C	orf19.2259	MRPL50	Ortholog(s) have structural constituent of ribosome activity and mitochondrial large ribosomal subunit localization		Mitochondrial ribosome
C2_07190C	orf19.2275	MNP1	Putative mitochondrial ribosomal protein; predicted role in aerobic respiration; Spider biofilm repressed		Mitochondrial ribosome
C2_07680W	orf19.2214	MRPL7	Ortholog(s) have structural constituent of ribosome activity and mitochondrial large ribosomal subunit localization		Mitochondrial ribosome
C3_01850W	orf19.1662	MRP1	Ortholog(s) have structural constituent of ribosome activity and mitochondrial small ribosomal subunit localization		Mitochondrial ribosome
C3_06240C	orf19.7409.1	MRPL39	Ortholog(s) have structural constituent of ribosome activity and mitochondrial large ribosomal subunit localization		Mitochondrial ribosome
C3_07390C	orf19.6752	RSM10	Ortholog(s) have structural constituent of ribosome activity and mitochondrial small ribosomal subunit localization		Mitochondrial ribosome
C4_00660W	orf19.4176	MRPS17	Ortholog(s) have structural constituent of ribosome activity and mitochondrial small ribosomal subunit localization		Mitochondrial ribosome
C4_03410W	orf19.3367	MRPL22	Ortholog(s) have structural constituent of ribosome activity and mitochondrial large ribosomal subunit localization (		Mitochondrial ribosome
C4_04820C	orf19.3797	MRPL11	Ortholog(s) have structural constituent of ribosome activity and mitochondrial large ribosomal subunit localization		Mitochondrial ribosome
C5_00030W	orf19.5698	MRPL1	Putative mitochondrial ribosomal protein of the large subunit; transcript is upregulated in clinical isolates from HIV+ patients with oral candidiasis; Spider biofilm repressed		Mitochondrial ribosome
C5_00130C	orf19.5684	MRPL38	Ortholog(s) have structural constituent of ribosome activity and mitochondrial large ribosomal subunit localization		Mitochondrial ribosome
C5_00820W	orf19.585	MRPL17	Ortholog(s) have structural constituent of ribosome activity and mitochondrial large ribosomal subunit localization		Mitochondrial ribosome
C5_01050C	orf19.1967	IMG1	Ortholog(s) have structural constituent of ribosome activity and mitochondrial large ribosomal subunit localization		Mitochondrial ribosome
C5_03290C	orf19.2650.1	MRP10	Mitochondrial ribosomal protein of the small subunit; Spider biofilm repressed		Mitochondrial ribosome
C5_03410C	orf19.2639	MRPL20	Ortholog(s) have structural constituent of ribosome activity and mitochondrial large ribosomal subunit localization		Mitochondrial ribosome
C5_04530W	orf19.3938	RSM26	Putative mitochondrial ribosomal protein of the small subunit; mutation confers hypersensitivity to 5-fluorocytosine (5-FC), 5-fluorouracil (5-FU), and tubercidin (7-deazaadenosine)		Mitochondrial ribosome
C5_05250C	orf19.4018	RSM7	Ortholog(s) have structural constituent of ribosome activity and mitochondrial small ribosomal subunit localization		Mitochondrial ribosome
C6_00550W	orf19.4204	PET123	Ortholog(s) have structural constituent of ribosome activity and mitochondrial small ribosomal subunit localization		Mitochondrial ribosome
C6_01980C	orf19.688	MRPS18	Mitochondrial ribosomal protein of the small subunit; S. cerevisiae ortholog is essential for viability; Spider biofilm repressed		Mitochondrial ribosome
C6_02370C	orf19.3480	RSM23	Ortholog(s) have structural constituent of ribosome activity and mitochondrial small ribosomal subunit localization		Mitochondrial ribosome
C6_03730C	orf19.5747	MRP4	Ortholog(s) have structural constituent of ribosome activity and mitochondrial small ribosomal subunit localization		Mitochondrial ribosome
C7_01020C	orf19.7012	MRPS16	Ortholog(s) have structural constituent of ribosome activity and mitochondrial small ribosomal subunit localization		Mitochondrial ribosome
C7_03000C	orf19.5161	MRPL49	Ortholog(s) have structural constituent of ribosome activity and mitochondrial large ribosomal subunit localization		Mitochondrial ribosome
CR_00490W	orf19.7485	MRPL9	Putative mitochondrial ribosomal protein of the large subunit; Hap43p-repressed gene; ortholog of S. cerevisiae MRPL9		Mitochondrial ribosome
CR_01370C	orf19.2520	MRPS28	Ortholog(s) have structural constituent of ribosome activity and mitochondrial small ribosomal subunit localization		Mitochondrial ribosome
CR_02950C	orf19.2852	MRP21	Ortholog(s) have structural constituent of ribosome activity, role in mitochondrial translational initiation and mitochondrial small ribosomal subunit localization		Mitochondrial ribosome
CR_04140	orf19.498	NAM9	Putative mitochondrial ribosomal component of the small subunit; possibly an essential gene, disruptants not obtained by UAU1 method; Spider biofilm repressed		Mitochondrial ribosome
CR_04580W	orf19.549	MRPL32	Ortholog(s) have structural constituent of ribosome activity and mitochondrial inner membrane, mitochondrial large ribosomal subunit localization		Mitochondrial ribosome
CR_05150W	orf19.639.1	MRPL44	Ortholog(s) have structural constituent of ribosome activity and mitochondrial large ribosomal subunit localization		Mitochondrial ribosome
CR_07320C	orf19.6136	MRPL4	Ortholog of S. cerevisiae Mrpl4, a mitochondrial ribosomal protein of the large subunit; repressed by nitric oxide		Mitochondrial ribosome
CR_07760W	orf19.3704.1	RSM19	Ortholog(s) have structural constituent of ribosome activity and mitochondrial small ribosomal subunit localization		Mitochondrial ribosome
CR_10830C	orf19.7675	MRPL25	Mitochondrial ribosomal protein of the large subunit; Spider biofilm repressed		Mitochondrial ribosome
C4_05020W	orf19.3777	IMG2	Mitochondrial ribosomal protein of the large subunit; rat catheter biofilm induced		Mitochondrial ribosome
C5_01700W	orf19.3205	MRPL36	Mitochondrial ribosomal protein of the large subunit; rat catheter biofilm induced		Mitochondrial ribosome
C5_00420C	orf19.947	MRP17	Predicted mitochondrial ribosomal protein		Mitochondrial ribosome
C5_05290C	orf19.4023	MRP2	Protein similar to S. cerevisiae Mrp2p, which is a component of the small subunit of the mitochondrial ribosome; transposon mutation affects filamentous growth		Mitochondrial ribosome
C1_01600W	orf19.3350	MRP20	Component of mitochondrial ribosome; decreased expression in hyphae compared to yeast-form cells		Mitochondrial ribosome
C7_03790W	orf19.7203	MRP7	Mitochondrial ribosomal protein of the large subunit; rat catheter biofilm induced		Mitochondrial ribosome
C2_05000C	orf19.3532	MRPL10	Putative mitochondrial large subunit ribosomal protein; colony morphology-related gene regulation by Ssn6		Mitochondrial ribosome
C1_06790C	orf19.6231	MRPL19	Putative ribosomal protein; induced upon adherence to polystyrene; Spider biofilm repressed		Mitochondrial ribosome
C1_03650C	orf19.3064	MRPL27	Putative 60S ribosomal protein L27, mitochondrial precursor		Mitochondrial ribosome
C1_07910C	orf19.5064	MRPL3	Ribosomal protein of the large subunit, mitochondrial; repressed in core stress response; protein present in exponential and stationary growth phase yeast cultures		Mitochondrial ribosome
C3_01080W	orf19.2511.1	MRPL33	Putative mitochondrial ribosomal protein of the large subunit; Ssr1-repressed; rat catheter biofilm induced		Mitochondrial ribosome
C1_04880C	orf19.755	MRPL37	Putative mitochondrial large subunit ribosomal protein; shows colony morphology-related gene regulation by Ssn6p		Mitochondrial ribosome
CR_00480W	orf19.7486	MRPL6	Putative mitochondrial ribosomal protein		Mitochondrial ribosome
CR_07390C	orf19.6129	MRPL8	Mitochondrial 60S ribosomal protein subunit; Hap43p-repressed gene		Mitochondrial ribosome
C1_12340C	orf19.5230	MRPS9	Mitochondrial ribosomal protein S9; has N-terminal mitochondrial targeting signal and an S9 consensus motif; overexpression in S. cerevisiae causes respiratory defect that is reversible upon cessation of C. albicans gene expression		Mitochondrial ribosome
C7_00950W	orf19.7019	YML6	Putative mitochondrial ribosomal protein; induced upon adherence to polystyrene		Mitochondrial ribosome
C2_04820W	orf19.182	PET56 (ortholog of MRM1)	Ortholog(s) have rRNA (guanine-N1-)-methyltransferase activity, role in rRNA modification and endoplasmic reticulum, mitochondrion localization; Sc: Ribose methyltransferase; modifies a functionally critical, conserved nucleotide in mitochondrial 21S rRNA		Mitochondrial ribosome, biogenesis or rRNA
C1_04820C	orf19.760	GON5 (Ortholog of RTC6)	Ortholog(s) have role in ribosome biogenesis and mitochondrion localization		Mitochondrial ribosome, Maybe
C3_00450C	orf19.5420	RML2	Sc: Mitochondrial ribosomal protein of the large subunit (L2); has similarity to E. coli L2 ribosomal protein; mutant allele (fat21) causes inability to utilize oleate, and induce oleic acid oxidation; may interfere with activity of the Adr1p transcription facto		Mitochondrial ribosome, Maybe
C5_00320W	orf19.961.2	YDR115W	Ortholog(s) have mitochondrion, nucleus localization; Sc: Putative mitochondrial ribosomal protein of the large subunit;		Mitochondrial ribosome, Maybe
CR_08400C	orf19.6406	SWS2	Ortholog(s) have role in regulation of sporulation resulting in formation of a cellular spore and cytosol, mitochondrial ribosome, nucleus localization		Mitochondrial ribosome, Maybe
C3_06050C	orf19.7386	MBA1	Ortholog(s) have ribosome binding activity; Sc: Membrane-associated mitochondrial ribosome receptor; forms a complex with Mdm38p that may facilitate recruitment of mRNA-specific translational activators to ribosomes; possible role in protein export from the matrix to inner membrane		Mitochondrial translation
CR_03950W	orf19.477	RRF1	Ortholog(s) have role in mitochondrial translation and mitochondrion localization		Mitochondrial translation
C7_02940C	orf19.5167	IFM1	Putative mitochondrial translation initiation factor; transcript regulated by Nrg1, Mig1, and Tup1		Mitochondrial translation
CR_05620C	orf19.6653	MTG2	Putative Obg family GTPase member; peripheral protein of the mitochondrial inner membrane; associates with the large ribosomal subunit; required for mitochondrial translation; rat catheter biofilm repressed		Mitochondrial translation
CR_10010C	orf19.7577	MSS51	Putative mRNA maturation factor; fungal-specific (no human or murine homolog); Sc: Specific translational activator for the mitochondrial COX1 mRNA; loosely associated with the matrix face of the mitochondrial inner membrane; localizes to vacuole membrane in response to H2O2; influences both COX1 mRNA translation and Cox1p assembly into cytochrome c oxidase; binds to heme B, which may be a mechan…		Mitochondrial translation, Cytochrome C oxidase assembly
C1_13060C	orf19.4932	MEF1	Ortholog(s) have role in mitochondrial translation and mitochondrion localization		Mitochondrial translation, elongation factor
C2_04350C	orf19.4519	SUV3	RNA helicase; mitochondrial RNA catabolism; required for chlamydospore formation, embedded hyphal growth, wild-type respiratory growth, alkaline-induced morphogenesis and SD or Spider biofilm formation; rat catheter biofilm induced; Sc: ATP-dependent RNA helicase; component of the mitochondrial degradosome along with the RNase Dss1p; the degradosome associates with the ribosome and mediates RNA t…		Mitochondrial translation, Mitochondrial genome expression, mRNA stability
C6_00390W	orf19.1201	DIA4	Ortholog(s) have serine-tRNA ligase activity, role in invasive growth in response to glucose limitation, mitochondrial seryl-tRNA aminoacylation, pseudohyphal growth, spore germination and mitochondrion localization		Mitochondrial translation, predicted mitochondrial tRNA synthetase
C6_01050W	orf19.109	MSY1	Probable mitochondrial tyrosyl-tRNA synthetase, based on conservation in other fungi		Mitochondrial translation, predicted mitochondrial tRNA synthetase
CR_03110W	orf19.2415	MSE1	Ortholog(s) have role in mitochondrial translation and mitochondrion localization		Mitochondrial translation, predicted mitochondrial tRNA synthetase
CR_03400W	orf19.2382	ISM1	Protein similar to isoleucyl-tRNA synthetase; isoleucyl-tRNA synthetase is the target of drugs including the cyclic beta-amino acid icofungipen/PLD-118/BAY-10-8888 and mupirocin; Sc: Mitochondrial isoleucyl-tRNA synthetase		Mitochondrial translation, predicted mitochondrial tRNA synthetase
C4_06070C	orf19.4418	FMT1	Putative methionyl-tRNA transformylase; induced upon adherence to polystyren		Mitochondrial translation, predicted mitochondrial tRNA synthetase
C3_03590W	orf19.357	PHB12 (ortholog of PHB1)	Ortholog(s) have role in inner mitochondrial membrane organization, mitochondrion inheritance, mitochondrion morphogenesis, negative regulation of proteolysis, protein folding, replicative cell aging		Mitochondrial translation, Prohibitin complex
C3_03730C	orf19.6944	PHB1	Putative prohibitin; identified in detergent-resistant membrane fraction (possible lipid raft component); predicted N-terminal acetylation; Hap43p-repressed gene		Mitochondrial translation, Prohibitin complex
C3_05030W	orf19.5973	PHB2	Prohibitin 2; plasma membrane localized;Sc: Subunit of the prohibitin complex (Phb1p-Phb2p); prohibitin is a 1.2 MDa ring-shaped inner mitochondrial membrane chaperone that stabilizes newly synthesized proteins; determinant of replicative life span; involved in mitochondrial segregation; prohibitin deficiency induces a mitochondrial unfolded protein response (mtUPR)		Mitochondrial translation, Prohibitin complex
C3_07550C	orf19.6736	FMP38 (ortholog of GEP3)	Protein required for mitochondrial ribosome small subunit biogenesis; role in maturation of SSU-rRNA; Spider biofilm induced; Sc: Protein required for mitochondrial ribosome small subunit biogenesis; null mutant is defective in respiration and in maturation of 15S rRNA; protein is localized to the mitochondrial inner membrane; null mutant interacts synthetically with prohibitin (Phb1p		Mitochondrial translation, ribosome biogenesis, rRNA biogenesis
C2_01580W	orf19.1466	REX2	Putative 3'-5' RNA exonuclease with a predicted role in 3'-end processing of U4 and U5 snRNAs, 5S and 5.8S rRNAs; rat catheter biofilm induced; Sc protein localised to mitochondria		Mitochondrial translation, ribosome biogenesis, rRNA biogenesis
C1_04030W	orf19.4478	MSD1	Ortholog(s) have aspartate-tRNA ligase activity, role in mitochondrial aspartyl-tRNA aminoacylation and mitochondrion localization		Mitochondrial translation, tRNA ligase
C3_00420W	orf19.5425	TRZ1	Ortholog(s) have 3'-tRNA processing endoribonuclease activity, role in tRNA 3'-trailer cleavage, endonucleolytic and mitochondrion, nucleus localization		Mitochondrial translation, tRNA processing
C4_00880W	orf19.4705	CCA1	Ortholog(s) have tRNA adenylyltransferase activity, role in tRNA 3'-terminal CCA addition and cytosol, mitochondrial matrix localization		Mitochondrial translation, tRNA processing
C1_07800W	orf19.5050	MTO1	Putative mitochondrial protein; rat catheter biofilm induced		Mitochondrial translation, tRNA processing
C2_00850W	orf19.2039	MSF1	Putative phenylalanine-tRNA ligase; protein level decreases in stationary phase cultures; Hap43p-repressed gene		Mitochondrial translation, tRNA synthetase
C7_01870W	orf19.6533	MSK1	Putative mitochondrial lysine-tRNA synthetase; flucytosine repressed		Mitochondrial translation, tRNA synthetase
C1_02930C	orf19.2984	MST1	Ortholog(s) have role in mitochondrial threonyl-tRNA aminoacylation and mitochondrion localization		Mitochondrial translation, tRNA synthetase
C5_02770W	orf19.4299	MSW1	Protein similar to S. cerevisiae Msw1p, which is mitochondrial tryptophanyl-tRNA synthetase; Hap43p-repressed gene; likely to be essential for growth, based on an insertional mutagenesis strategy		Mitochondrial translation, tRNA synthetase
C6_03450C	orf19.5705	NAM2	Mitochondrial leucyl-tRNA synthetase		Mitochondrial translation, tRNA synthetase
C1_00590W	orf19.6047	TUF1	Translation elongation factor TU; macrophage/pseudohyphal-induced; repressed upon phagocytosis by murine macrophage; levels decrease in stationary phase cells; Spider biofilm repressed		Mitochondrial translation; elongation factor
C1_07000W	orf19.6208	MEF2	Putative mitochondrial translation elongation factor; caspofungin induced		Mitochondrial translation; translation elongation factor
C4_03750C	orf19.1303	MRF1	Ortholog(s) have translation release factor activity, role in mitochondrial translational termination and mitochondrion localization		Mitochondrial translation; translation release factor
C2_06640C	orf19.1295	VAS1	Putative tRNA-Val synthetase; genes encoding ribosomal subunits, translation factors, and tRNA synthetases are downregulated upon phagocytosis by murine macrophage		Mitochondrial translation; tRNA synthetase; in Sc mitochondrial and cytoplasmic
C3_01680C	orf19.1676	YDL183C	Predicted potassium ion transporter; Spider biofilm induced; Sc homolog is integral to mitochondrial inner membrane		Other function
CR_03010C	orf19.2863.1	ERV1	Predicted component of the mitochondrial intermembrane space (IMS), involved in protein import into mitochondrial intermembrane space		Protein import into mitochondria, MIA pathway
C5_00860W	orf19.1981	IMP2	Predicted subunit of the mitochondrial inner membrane peptidase complex involved in protein targeting to mitochondria		Protein import into mitochondria, peptidase
C2_02320C	orf19.1552	CPR3	Putative peptidyl-prolyl cis-trans isomerase; macrophage-induced protein; protein levels decrease in stationary phase yeast cultures; predicted mitochondrial localization; overlaps orf19.1551		Protein import into mitochondria, Protein refolding
C7_03930C	orf19.7187	MAM33	Putative mitochondrial acidic matrix protein; regulated by Ssn6p; protein present in exponential and stationary growth phase yeast cultures; Sc: Acidic protein of the mitochondrial matrix; involved in oxidative phosphorylation		Respiration
C1_09160W	orf19.4774	AOX1	Alternative oxidase; low abundance; constitutively expressed; one of two isoforms (Aox1p and Aox2p); involved in a cyanide-resistant respiratory pathway present in plants, protists, and some fungi, absent in S. cerevisiae		Respiration, Alternative oxidase
C5_01130W	orf19.1957	CYC3	Mitochondrial cytochrome c heme lyase; antigenic cell-wall protein; filament induced; induced on polystyrene adherence, interaction with macrophage; N-glycosylation, 2 heme-binding motifs; rat catheter, Spider biofilm induced		Respiration, cytochrome
C4_02130W	orf19.4578	CYT2	Cytochrome c1 heme lyase; transcript regulated by Nrg1; induced in high iron		Respiration, cytochrome
C1_01520C	orf19.3340	SOD2	Mitochondrial Mn-containing superoxide dismutase; protection against oxidative stress; homotetramer active; N-terminal 34 amino acids removed on mitochondrial import; H2O2-induced via Cap1p; Hap43p-, alkaline-downregulated, farnesol-induced		Superoxide dismutase, stress response
C7_00110W	orf19.7111.1	SOD3	Cytosolic manganese-containing superoxide dismutase; protects against oxidative stress; repressed by ciclopirox olamine, induced during stationary phase when SOD1 expression is low; Hap43-repressed; Spider and flow model biofilm induced		Superoxide disumutase, cytosolic
C1_01060W	orf19.3294	MBF1	Putative transcriptional coactivator; caspofungin repressed; in Sc: co-activator of transcription, found in mitochondria in high throughput studies		Transcriptional co-activator
C3_05800W	orf19.7361	SEN54	Ortholog(s) have tRNA-intron endonuclease activity, role in tRNA-type intron splice site recognition and cleavage and mitochondrial outer membrane, tRNA-intron endonuclease complex localization		tRNAsplicing endonuclease, tRNA biogenesis, located on mitochondrial surface in S. cerevisiae (Yoshihisa et al 2003, Mol Cell Biol, 14: 3266).
C5_01140C	orf19.1956	MSC6	Ortholog(s) have role in reciprocal meiotic recombination and mitochondrion localization		Unknown function, detected in mitochondria in high throughput studies in S. cerevisiae. YeastmMutants have decreased rates of respiration.
C2_00160C	orf19.2116	NAT2	Putative N-terminal acetyltransferase; Hap43p-repressed gene; mutation confers hypersensitivity to toxic ergosterol analog; protein found in mitochondria in high throughput studies in Sc		Unknown function in mitochondria. Protein found in mitochondria in high throughput studies in S. cerevisiae.
C1_00980W	orf19.6008.4	YNL122C	Unkown function, GFP fusion localises to mitochondria in Sc		Unknown function
C1_01680C	orf19.3357	FYV4	Sc protein localised to mitochondria, Sc mutant respiratory deficient		Unknown function
C1_05210C	orf19.445	YNR040W	Sc: Putative protein of unknown function; the authentic, non-tagged protein is detected in highly purified mitochondria in high-throughput studies		Unknown function
C1_07470C	orf19.2798	IRC3	Putative helicase; fungal-specific (no human or murine homolog); Sc: Putative RNA helicase of the DEAH/D-box family; null mutant displays increased levels of spontaneous Rad52p foci; green fluorescent protein (GFP)-fusion protein localizes to the mitochondrion; mutant is respiratory deficient		Unknown function
C1_09570W	orf19.4820	YKL162C	Ortholog(s) have mitochondrion localization		Unknown function
C2_04160W	orf19.805	YGR021W	Putative protein of unknown function; possibly mitochondrial; Hap43-repressed; Spider biofilm repressed		Unknown function
C2_10090C	orf19.1772	YER077C	Ortholog(s) have mitochondrion localization		Unknown function
C3_02290W	orf19.1617	YDR282C	Protein similar to S. cerevisiae Ydr282cp; Sc: Mitochondrial inner membrane protein of unknown function; localizes to the inner membrane with the C terminus facing the intermembrane space; ortholog of human RMND1, mutation in which is implicated in infantile encephaloneuromyopathy and defective mitochondrial translation		Unknown function
C3_03270W	orf19.326	No Sc ortholog	Protein of unknown function; Spider biofilm repressed		Unknown function
C3_06700C	orf19.7459	YBR238C	Putative mitochondrial protein with a predicted role in respiratory growth; fluconazole-induced; ketoconazole-repressed; mutants display a strong defect in flow model biofilm formation; Spider biofilm induced		Unknown function
C4_05310W	orf19.1789	YJR003C	Ortholog(s) have mitochondrion localization		Unknown function
C6_00360C	orf19.1198	MIX23	Predicted mitochondrial intermembrane space protein of unknown function; possibly an essential gene, disruptants not obtained by UAU1 method		Unknown function
C6_04300W	orf19.1087	No Sc ortholog			Unknown function
C6_04510C	orf19.2137	No Sc ortholog	Ortholog(s) have mitochondrion localization		Unknown function
C7_04210C	orf19.7152	YGR012W	Protein similar to Aspergillus CYSK O-acetylserine sulfhydrylase, suggesting that C. albicans uses an O-acetyl-serine (OAS) pathway of sulfur assimilation; upregulated in biofilm; protein level decreases in stationary phase cultures		Unknown function
CR_03120W	orf19.2414	MPM1	Ortholog of S. cerevisiae Mpm1; a mitochondrial intermembrane space protein of unknown function; Hap43-repressed; Spider biofilm induced		Unknown function
CR_03870W	orf19.4358	YDL157C	Putative protein of unknown function; Hap43p-repressed gene; S. cerevisiae ortholog YDL157C localizes to mitochondria		Unknown function
C1_11230W	orf19.679	FGR39 (No Sc homolog)	Predicted in mitochondria		Unknown function
C5_03570W	orf19.6668	CUE1	Ortholog(s) have ubiquitin-protein ligase activator activity and role in ER-associated ubiquitin-dependent protein catabolic process, establishment of protein localization to endoplasmic reticulum membrane; Sc protein found in mitochondria in high throughput studies		Unknown function in mitochondria
CR_07020W	orf19.2363	FMP31/RDL2	Ortholog(s) have thiosulfate sulfurtransferase activity and mitochondrion localization (		Unknown function, could be Mitochondrial genome maintenance, replication, repair, expression
C2_04500W	orf19.4502	MOT1	Sc: Essential protein involved in regulation of nuclear transcription; found in mitochondria in high-throughput studies
C2_09500W	orf19.1404	DUS1	Predicted in mitochondria based on S. pombe homolog; in Sc: Dihydrouridine synthase; member of a widespread family of conserved proteins including Smm1p, Dus3p, and Dus4p; modifies pre-tRNA(Phe) at U17
C1_04300C	orf19.1065	SSA2	HSP70 family chaperone; cell wall fractions; antigenic; beta-defensin peptides impport; ATPase domain binds histatin 5; at hyphal surface, not yeast; farnesol-repressed in biofilm; flow model, Spider biofilm repressed; caspofungin repressed

## Sheet: Functional groups
Respiratory chain
ORF	Orf19	Common name or Sc ortholog	Function (known or predicted based on fungal orthologs)		Functional category
C7_01350C	orf19.6916	ATP11	Ortholog(s) have unfolded protein binding activity, role in mitochondrial proton-transporting ATP synthase complex assembly and mitochondrion localization		ATP synthase assembly
CR_08130W	orf19.6374	ATP10	Ortholog(s) have unfolded protein binding activity, role in mitochondrial proton-transporting ATP synthase complex assembly and integral to mitochondrial membrane, mitochondrial inner membrane localization		ATP synthase assembly
C1_02290C	orf19.3686	ATP12	Ortholog(s) have protein domain specific binding activity, role in mitochondrial proton-transporting ATP synthase complex assembly and mitochondrion localization		ATP synthase biogenesis and assembly
C1_09620C	orf19.4825	FMC1	Mitochondrial matrix protein; required for assembly/stability of the F1 sector of mitochondrial F1F0 ATP synthase at high temperature; rat catheter biofilm repressed		ATP synthase biogenesis and assembly
C2_06950C	orf19.2249	ATP23	Putative metalloprotease of the mitochondrial inner membrane; expression downregulated in an ssr1 null mutant; Sc: Putative metalloprotease of the mitochondrial inner membrane; required for processing of Atp6p; has an additional role in assembly of the F0 sector of the F1F0 ATP synthase complex		ATP synthase biogenesis and assembly
C6_01000C	orf19.102	AEP1	Ortholog(s) have translation regulator activity, role in regulation of translation and mitochondrion localization		ATP synthase, Mitochondrial translation
C2_05470W	orf19.3577	COQ5	Putative methyltransferase of ubiquinone biosynthesis; regulated by Gcn4; repressed by amino acid starvation (3-AT), Hap43; induced upon adherence to polystyrene; Spider biofilm repressed		Coenzyme Q biosynthesis
CR_00570W	orf19.7478	COQ1	Ortholog(s) have antioxidant activity, di-trans,poly-cis-decaprenylcistransferase activity, protein heterodimerization activity, trans-hexaprenyltranstransferase activity		Coenzyme Q biosynthesis
C1_01450W	orf19.3331	COQ8	Ubiquinone biosythesis		Coenzyme Q biosynthesis
C1_08690W	orf19.4727	SDH5	Ortholog(s) have succinate dehydrogenase (ubiquinone) activity; Sc: Protein required for flavinylation of Sdh1p; binds to Sdh1p and promotes FAD cofactor attachment, which is necessary for succinate dehydrogenase (SDH) complex assembly and activity;		Complex II (Succinate Dehydrogenase)
C1_02490C	orf19.2938	FMP25	Putative mitochondrial inner membrane protein with a predicted role in the assembly of respiratory complex III; Hap43p-repressed gene; S. cerevisiae ortholog FMP25 localizes to mitochondrion		Complex IIII assembly
C1_08470W	orf19.392	CBP4	Ortholog(s) have role in mitochondrial respiratory chain complex III assembly and integral to mitochondrial membrane localization		Complex IIII assembly
C3_00340W	orf19.5433	FMP16 (ortholog of MZM1)	Ortholog(s) have protein binding involved in protein folding activity, role in mitochondrial respiratory chain complex III assembly and mitochondrial matrix localization		Complex IIII assembly
CR_05970C	orf19.458	BCS1	Ortholog(s) have protein transmembrane transporter activity and role in chaperone-mediated protein complex assembly, mitochondrial respiratory chain complex III assembly, protein insertion into mitochondrial membrane from inner side		Complex IIII assembly
C6_02460C	orf19.5515	CBP3	Ortholog(s) have ribosome binding activity, role in mitochondrial respiratory chain complex III assembly, positive regulation of mitochondrial translation and integral to mitochondrial membrane, mitochondrial ribosome localization		Complex IIII assembly, mitochondrial translation
C2_07800W	orf19.2201	CBP6	Ortholog(s) have ribosome binding activity, role in mitochondrial respiratory chain complex III assembly, positive regulation of mitochondrial translation and mitochondrial ribosome localization		Complex IIII assembly, translational regulator of COB mRNA
C5_02740W	orf19.4294	CYC2	Ortholog(s) have oxidoreductase activity, role in cytochrome c-heme linkage, mitochondrial membrane organization and extrinsic to mitochondrial inner membrane localization		Cytochrome C biogenesis
C5_02040W	orf19.3167	COX10	Heme A:farnesyltransferase; catalyzes the 1st step in conversion of protoheme to the heme A prosthetic group required for cytochrome c oxidase activity; Spider biofilm repressed		Cytochrome C oxidase (Complex IV) activity
C1_06840C	orf19.6225.1	PET117	Ortholog(s) have role in mitochondrial respiratory chain complex IV assembly and mitochondrion localization		Cytochrome C oxidase (Complex IV) assembly
C2_01720C	orf19.1483	CMC1	Ortholog(s) have copper ion binding activity, role in mitochondrial respiratory chain complex IV assembly and extrinsic to mitochondrial inner membrane, mitochondrial intermembrane space localization		Cytochrome C oxidase (Complex IV) assembly
C3_00620C	orf19.5394.1	PET191	Ortholog(s) have role in mitochondrial respiratory chain complex IV assembly and cytosol, integral to mitochondrial inner membrane, mitochondrial intermembrane space, nucleus localization		Cytochrome C oxidase (Complex IV) assembly
C3_03820C	orf19.6934	PNT1	Ortholog(s) have role in protein insertion into mitochondrial membrane from inner side and integral to mitochondrial inner membrane localization		Cytochrome C oxidase (Complex IV) assembly
C5_04620C	orf19.3946	COX18	Ortholog(s) have membrane insertase activity, role in protein insertion into mitochondrial membrane from inner side, respiratory chain complex IV assembly and integral to mitochondrial inner membrane localization		Cytochrome C oxidase (Complex IV) assembly
C5_05090W	orf19.4001	MSS2	Ortholog(s) have role in protein insertion into mitochondrial membrane from inner side and extrinsic to mitochondrial inner membrane, mitochondrial matrix localization		Cytochrome C oxidase (Complex IV) assembly
C7_01610W	orf19.6563.1	COA3	Ortholog(s) have role in mitochondrial respiratory chain complex IV assembly, negative regulation of mitochondrial translation and integral to mitochondrial inner membrane localization		Cytochrome C oxidase (Complex IV) assembly
C7_02480W	orf19.6461	COX20	Ortholog(s) have unfolded protein binding activity, role in aerobic respiration, mitochondrial respiratory chain complex IV assembly, protein processing and mitochondrial inner membrane localization		Cytochrome C oxidase (Complex IV) assembly
C7_03380W	orf19.1336.2	CMC2	Ortholog(s) have role in mitochondrial respiratory chain complex assembly and mitochondrial intermembrane space, nucleus localization		Cytochrome C oxidase (Complex IV) assembly
C4_04310W	orf19.1416	COX11	Cytochrome oxidase assembly protein; transcript regulated by Nrg1; protein repressed during the mating process; Hap43-repressed gene; rat catheter biofilm induced		Cytochrome C oxidase (Complex IV) assembly
C6_00720C	orf19.3656	COX15	Cytochrome oxidase assembly protein; transcript regulated by Nrg1 and Tup1; alkaline repressed; Hap43-repressed; early-stage flow model biofilm induced; Spider biofilm repressed		Cytochrome C oxidase (Complex IV) assembly
C1_13410W	orf19.4967	COX19	Putative cytochrome c oxidase assembly protein; Plc1-regulated; rat catheter biofilm induced		Cytochrome C oxidase (Complex IV) assembly
CR_10280W	orf19.7603	COA6	Protein with a predicted role in cytochrome c oxidase assembly; rat catheter biofilm induced		Cytochrome C oxidase (Complex IV) assembly
CR_10760C	orf19.7665	COX16	Ortholog(s) have role in mitochondrial respiratory chain complex IV assembly and mitochondrial inner membrane localization		Cytochrome C oxidase (Complex IV) assembly
C1_09960W	orf19.4862.2	PET100	Chaperone that facilitates the assembly of cytochrome c oxidase; plasma membrane protein		Cytochrome C oxidase (Complex IV) assembly
C1_00510W	orf19.6057	ECM31	Ortholog(s) have 3-methyl-2-oxobutanoate hydroxymethyltransferase activity, role in pantothenate biosynthetic process, respiratory chain complex IV assembly and mitochondrion localization		Cytochrome C oxidase (Complex IV) assembly, Panthotenate and coenzyme A biosynthesis
C4_05360C	orf19.1794	PET54	Ortholog(s) have RNA binding, translation regulator activity and role in Group I intron splicing, mitochondrial respiratory chain complex IV biogenesis, positive regulation of mitochondrial translation		Cytochrome C oxidase (Complex IV) assembly; Mitochondrial translation activator of COX3 mRNA
C1_13010W	orf19.4929	PET309	Ortholog(s) have translation regulator activity and role in RNA metabolic process, aerobic respiration, mitochondrial respiratory chain complex IV biogenesis, positive regulation of mitochondrial translational initiation; Sc: translational regulator in mitochondria, activator of COX1 mRNA; Complex IV biogenesis		Cytochrome C oxidase (Complex IV) biogenesis
CR_01100C	orf19.3244	COX23	Ortholog(s) have role in mitochondrial respiratory chain complex assembly and mitochondrion localization		Cytochrome C oxidase (Complex IV) function
CR_09300C	orf19.7325	SCO1	Putative copper transporter; Hap43p-repressed gene; Sc: Copper-binding protein of mitochondrial inner membrane; required for cytochrome c oxidase activity and respiration; may function to deliver copper to cytochrome c oxidase; similar to thioredoxins; SCO1 has a paralog, SCO2, that arose from the whole genome duplication		Cytochrome C oxidase (Complex IV) function
C1_08610C	orf19.409	RCF2	Ortholog of S. cerevisiae Aim38/Rcf2, cytochrome c oxidase subunit; plasma membrane localized; Hap43-repressed; induced in oralpharyngeal candidasis; flow model biofilm induced; Spider biofilm repressed		Cytochrome C oxidase (Complex IV) subunit
C5_03800W	orf19.1114	RCF1	Cytochrome c oxidase subunit; membrane-localized protein; rat catheter biofilm induce		Cytochrome C oxidase (Complex IV) subunit
C3_02400C	orf19.227	COX7	Putative cytochrome c oxidase; flucytosine induced; repressed by nitric oxide		Cytochrome C oxidase (Complex IV) subunit
C7_03930C	orf19.7187	MAM33	Putative mitochondrial acidic matrix protein; regulated by Ssn6p; protein present in exponential and stationary growth phase yeast cultures; Sc: Acidic protein of the mitochondrial matrix; involved in oxidative phosphorylation		Respiration
C1_09160W	orf19.4774	AOX1	Alternative oxidase; low abundance; constitutively expressed; one of two isoforms (Aox1p and Aox2p); involved in a cyanide-resistant respiratory pathway present in plants, protists, and some fungi, absent in S. cerevisiae		Respiration, Alternative oxidase
C5_01130W	orf19.1957	CYC3	Mitochondrial cytochrome c heme lyase; antigenic cell-wall protein; filament induced; induced on polystyrene adherence, interaction with macrophage; N-glycosylation, 2 heme-binding motifs; rat catheter, Spider biofilm induced		Respiration, cytochrome
C4_02130W	orf19.4578	CYT2	Cytochrome c1 heme lyase; transcript regulated by Nrg1; induced in high iron		Respiration, cytochrome
Mitochondrial ribosome
C1_01090C	orf19.3297	RSM27	Mitochondrial small ribosomal subunit		Mitochondrial ribosome
C1_01580W	orf19.3348	MRPL23	Ortholog(s) have structural constituent of ribosome activity and mitochondrial large ribosomal subunit localization		Mitochondrial ribosome
C1_03280W	orf19.3022	RSM24	Ortholog(s) have structural constituent of ribosome activity and mitochondrial small ribosomal subunit localization		Mitochondrial ribosome
C1_04370C	orf19.5201	RSM18	Ortholog(s) have structural constituent of ribosome activity and mitochondrial small ribosomal subunit localization		Mitochondrial ribosome
C1_06070W	orf19.2438	MRPS12	Ortholog(s) have mitochondrion, ribosome localization		Mitochondrial ribosome
C1_08520C	orf19.397	MRPL28	Ortholog(s) have structural constituent of ribosome activity and cytosol, mitochondrial large ribosomal subunit, nucleus localization		Mitochondrial ribosome
C1_08920W	orf19.4751	RSM25	Ortholog(s) have structural constituent of ribosome activity and mitochondrial small ribosomal subunit localization		Mitochondrial ribosome
C1_10470W	orf19.989	MRPS5	Mitochondrial ribosomal protein of the small subunit; Spider biofilm repressed		Mitochondrial ribosome
C1_11880W	orf19.5279	MRPL51	Ortholog(s) have structural constituent of ribosome activity, role in aerobic respiration and mitochondrial large ribosomal subunit localization		Mitochondrial ribosome
C1_12280C	orf19.5235	MRPL13	Putative mitochondrial ribosomal protein of the large subunit; Hap43-induced; mutants are viable; protein level decreases in stationary phase		Mitochondrial ribosome
C1_12610W	orf19.3755	MRPL15	Ortholog(s) have structural constituent of ribosome activity and mitochondrial large ribosomal subunit localization		Mitochondrial ribosome			70
C2_01030W	orf19.2019	MRPL16	Ortholog(s) have structural constituent of ribosome activity and mitochondrial large ribosomal subunit localization		Mitochondrial ribosome
C2_01740C	orf19.1485	MRPL31	Mitochondrial ribosomal protein of the large subunit; rat catheter biofilm induce		Mitochondrial ribosome
C2_02270C	orf19.1545	MRPS8	Ortholog(s) have structural constituent of ribosome activity and mitochondrial small ribosomal subunit localization		Mitochondrial ribosome
C2_03560C	orf19.863	MRPL35	Ortholog(s) have structural constituent of ribosome activity and mitochondrial large ribosomal subunit localization		Mitochondrial ribosome
C2_03950W	orf19.828	MRPL24	Putative ribosomal protein, large subunit, mitochondrial precursor; repressed by prostaglandins; Spider biofilm repressed		Mitochondrial ribosome
C2_05300C	orf19.3559	MRPS35	S. cerevisiae ortholog Mrps35p is a structural constituent of ribosome and localizes to mitochondrial small ribosomal subunit; the snoRNA CD39 is encoded within the MRPS35 intron		Mitochondrial ribosome
C2_07030C	orf19.2259	MRPL50	Ortholog(s) have structural constituent of ribosome activity and mitochondrial large ribosomal subunit localization		Mitochondrial ribosome
C2_07190C	orf19.2275	MNP1	Putative mitochondrial ribosomal protein; predicted role in aerobic respiration; Spider biofilm repressed		Mitochondrial ribosome
C2_07680W	orf19.2214	MRPL7	Ortholog(s) have structural constituent of ribosome activity and mitochondrial large ribosomal subunit localization		Mitochondrial ribosome
C3_01850W	orf19.1662	MRP1	Ortholog(s) have structural constituent of ribosome activity and mitochondrial small ribosomal subunit localization		Mitochondrial ribosome
C3_06240C	orf19.7409.1	MRPL39	Ortholog(s) have structural constituent of ribosome activity and mitochondrial large ribosomal subunit localization		Mitochondrial ribosome
C3_07390C	orf19.6752	RSM10	Ortholog(s) have structural constituent of ribosome activity and mitochondrial small ribosomal subunit localization		Mitochondrial ribosome
C4_00660W	orf19.4176	MRPS17	Ortholog(s) have structural constituent of ribosome activity and mitochondrial small ribosomal subunit localization		Mitochondrial ribosome
C4_03410W	orf19.3367	MRPL22	Ortholog(s) have structural constituent of ribosome activity and mitochondrial large ribosomal subunit localization (		Mitochondrial ribosome
C4_04820C	orf19.3797	MRPL11	Ortholog(s) have structural constituent of ribosome activity and mitochondrial large ribosomal subunit localization		Mitochondrial ribosome
C5_00030W	orf19.5698	MRPL1	Putative mitochondrial ribosomal protein of the large subunit; transcript is upregulated in clinical isolates from HIV+ patients with oral candidiasis; Spider biofilm repressed		Mitochondrial ribosome
C5_00130C	orf19.5684	MRPL38	Ortholog(s) have structural constituent of ribosome activity and mitochondrial large ribosomal subunit localization		Mitochondrial ribosome
C5_00820W	orf19.585	MRPL17	Ortholog(s) have structural constituent of ribosome activity and mitochondrial large ribosomal subunit localization		Mitochondrial ribosome
C5_01050C	orf19.1967	IMG1	Ortholog(s) have structural constituent of ribosome activity and mitochondrial large ribosomal subunit localization		Mitochondrial ribosome
C5_03290C	orf19.2650.1	MRP10	Mitochondrial ribosomal protein of the small subunit; Spider biofilm repressed		Mitochondrial ribosome
C5_03410C	orf19.2639	MRPL20	Ortholog(s) have structural constituent of ribosome activity and mitochondrial large ribosomal subunit localization		Mitochondrial ribosome
C5_04530W	orf19.3938	RSM26	Putative mitochondrial ribosomal protein of the small subunit; mutation confers hypersensitivity to 5-fluorocytosine (5-FC), 5-fluorouracil (5-FU), and tubercidin (7-deazaadenosine)		Mitochondrial ribosome
C5_05250C	orf19.4018	RSM7	Ortholog(s) have structural constituent of ribosome activity and mitochondrial small ribosomal subunit localization		Mitochondrial ribosome
C6_00550W	orf19.4204	PET123	Ortholog(s) have structural constituent of ribosome activity and mitochondrial small ribosomal subunit localization		Mitochondrial ribosome
C6_01980C	orf19.688	MRPS18	Mitochondrial ribosomal protein of the small subunit; S. cerevisiae ortholog is essential for viability; Spider biofilm repressed		Mitochondrial ribosome
C6_02370C	orf19.3480	RSM23	Ortholog(s) have structural constituent of ribosome activity and mitochondrial small ribosomal subunit localization		Mitochondrial ribosome
C6_03730C	orf19.5747	MRP4	Ortholog(s) have structural constituent of ribosome activity and mitochondrial small ribosomal subunit localization		Mitochondrial ribosome
C7_01020C	orf19.7012	MRPS16	Ortholog(s) have structural constituent of ribosome activity and mitochondrial small ribosomal subunit localization		Mitochondrial ribosome
C7_03000C	orf19.5161	MRPL49	Ortholog(s) have structural constituent of ribosome activity and mitochondrial large ribosomal subunit localization		Mitochondrial ribosome
CR_00490W	orf19.7485	MRPL9	Putative mitochondrial ribosomal protein of the large subunit; Hap43p-repressed gene; ortholog of S. cerevisiae MRPL9		Mitochondrial ribosome
CR_01370C	orf19.2520	MRPS28	Ortholog(s) have structural constituent of ribosome activity and mitochondrial small ribosomal subunit localization		Mitochondrial ribosome
CR_02950C	orf19.2852	MRP21	Ortholog(s) have structural constituent of ribosome activity, role in mitochondrial translational initiation and mitochondrial small ribosomal subunit localization		Mitochondrial ribosome
CR_04140	orf19.498	NAM9	Putative mitochondrial ribosomal component of the small subunit; possibly an essential gene, disruptants not obtained by UAU1 method; Spider biofilm repressed		Mitochondrial ribosome
CR_04580W	orf19.549	MRPL32	Ortholog(s) have structural constituent of ribosome activity and mitochondrial inner membrane, mitochondrial large ribosomal subunit localization		Mitochondrial ribosome
CR_05150W	orf19.639.1	MRPL44	Ortholog(s) have structural constituent of ribosome activity and mitochondrial large ribosomal subunit localization		Mitochondrial ribosome
CR_07320C	orf19.6136	MRPL4	Ortholog of S. cerevisiae Mrpl4, a mitochondrial ribosomal protein of the large subunit; repressed by nitric oxide		Mitochondrial ribosome
CR_07760W	orf19.3704.1	RSM19	Ortholog(s) have structural constituent of ribosome activity and mitochondrial small ribosomal subunit localization		Mitochondrial ribosome
CR_10830C	orf19.7675	MRPL25	Mitochondrial ribosomal protein of the large subunit; Spider biofilm repressed		Mitochondrial ribosome
C4_05020W	orf19.3777	IMG2	Mitochondrial ribosomal protein of the large subunit; rat catheter biofilm induced		Mitochondrial ribosome
C5_01700W	orf19.3205	MRPL36	Mitochondrial ribosomal protein of the large subunit; rat catheter biofilm induced		Mitochondrial ribosome
C5_00420C	orf19.947	MRP17	Predicted mitochondrial ribosomal protein		Mitochondrial ribosome
C5_05290C	orf19.4023	MRP2	Protein similar to S. cerevisiae Mrp2p, which is a component of the small subunit of the mitochondrial ribosome; transposon mutation affects filamentous growth		Mitochondrial ribosome
C1_01600W	orf19.3350	MRP20	Component of mitochondrial ribosome; decreased expression in hyphae compared to yeast-form cells		Mitochondrial ribosome
C7_03790W	orf19.7203	MRP7	Mitochondrial ribosomal protein of the large subunit; rat catheter biofilm induced		Mitochondrial ribosome
C2_05000C	orf19.3532	MRPL10	Putative mitochondrial large subunit ribosomal protein; colony morphology-related gene regulation by Ssn6		Mitochondrial ribosome
C1_06790C	orf19.6231	MRPL19	Putative ribosomal protein; induced upon adherence to polystyrene; Spider biofilm repressed		Mitochondrial ribosome
C1_03650C	orf19.3064	MRPL27	Putative 60S ribosomal protein L27, mitochondrial precursor		Mitochondrial ribosome
C1_07910C	orf19.5064	MRPL3	Ribosomal protein of the large subunit, mitochondrial; repressed in core stress response; protein present in exponential and stationary growth phase yeast cultures		Mitochondrial ribosome
C3_01080W	orf19.2511.1	MRPL33	Putative mitochondrial ribosomal protein of the large subunit; Ssr1-repressed; rat catheter biofilm induced		Mitochondrial ribosome
C1_04880C	orf19.755	MRPL37	Putative mitochondrial large subunit ribosomal protein; shows colony morphology-related gene regulation by Ssn6p		Mitochondrial ribosome
CR_00480W	orf19.7486	MRPL6	Putative mitochondrial ribosomal protein		Mitochondrial ribosome
CR_07390C	orf19.6129	MRPL8	Mitochondrial 60S ribosomal protein subunit; Hap43p-repressed gene		Mitochondrial ribosome
C1_12340C	orf19.5230	MRPS9	Mitochondrial ribosomal protein S9; has N-terminal mitochondrial targeting signal and an S9 consensus motif; overexpression in S. cerevisiae causes respiratory defect that is reversible upon cessation of C. albicans gene expression		Mitochondrial ribosome
C7_00950W	orf19.7019	YML6	Putative mitochondrial ribosomal protein; induced upon adherence to polystyrene		Mitochondrial ribosome
C2_04820W	orf19.182	PET56 (ortholog of MRM1)	Ortholog(s) have rRNA (guanine-N1-)-methyltransferase activity, role in rRNA modification and endoplasmic reticulum, mitochondrion localization; Sc: Ribose methyltransferase; modifies a functionally critical, conserved nucleotide in mitochondrial 21S rRNA		Mitochondrial ribosome, biogenesis or rRNA
C1_04820C	orf19.760	GON5 (Ortholog of RTC6)	Ortholog(s) have role in ribosome biogenesis and mitochondrion localization		Mitochondrial ribosome, Maybe
C3_00450C	orf19.5420	RML2	Sc: Mitochondrial ribosomal protein of the large subunit (L2); has similarity to E. coli L2 ribosomal protein; mutant allele (fat21) causes inability to utilize oleate, and induce oleic acid oxidation; may interfere with activity of the Adr1p transcription facto		Mitochondrial ribosome, Maybe
C5_00320W	orf19.961.2	YDR115W	Ortholog(s) have mitochondrion, nucleus localization; Sc: Putative mitochondrial ribosomal protein of the large subunit;		Mitochondrial ribosome, Maybe
CR_08400C	orf19.6406	SWS2	Ortholog(s) have role in regulation of sporulation resulting in formation of a cellular spore and cytosol, mitochondrial ribosome, nucleus localization		Mitochondrial ribosome, Maybe
Mitochondrial translation
C3_06050C	orf19.7386	MBA1	Ortholog(s) have ribosome binding activity; Sc: Membrane-associated mitochondrial ribosome receptor; forms a complex with Mdm38p that may facilitate recruitment of mRNA-specific translational activators to ribosomes; possible role in protein export from the matrix to inner membrane		Mitochondrial translation
CR_03950W	orf19.477	RRF1	Ortholog(s) have role in mitochondrial translation and mitochondrion localization		Mitochondrial translation
C7_02940C	orf19.5167	IFM1	Putative mitochondrial translation initiation factor; transcript regulated by Nrg1, Mig1, and Tup1		Mitochondrial translation
CR_05620C	orf19.6653	MTG2	Putative Obg family GTPase member; peripheral protein of the mitochondrial inner membrane; associates with the large ribosomal subunit; required for mitochondrial translation; rat catheter biofilm repressed		Mitochondrial translation
CR_10010C	orf19.7577	MSS51	Putative mRNA maturation factor; fungal-specific (no human or murine homolog); Sc: Specific translational activator for the mitochondrial COX1 mRNA; loosely associated with the matrix face of the mitochondrial inner membrane; localizes to vacuole membrane in response to H2O2; influences both COX1 mRNA translation and Cox1p assembly into cytochrome c oxidase; binds to heme B, which may be a mechan…		Mitochondrial translation, Cytochrome C oxidase assembly
C1_13060C	orf19.4932	MEF1	Ortholog(s) have role in mitochondrial translation and mitochondrion localization		Mitochondrial translation, elongation factor
C2_04350C	orf19.4519	SUV3	RNA helicase; mitochondrial RNA catabolism; required for chlamydospore formation, embedded hyphal growth, wild-type respiratory growth, alkaline-induced morphogenesis and SD or Spider biofilm formation; rat catheter biofilm induced; Sc: ATP-dependent RNA helicase; component of the mitochondrial degradosome along with the RNase Dss1p; the degradosome associates with the ribosome and mediates RNA t…		Mitochondrial translation, Mitochondrial genome expression, mRNA stability
C6_00390W	orf19.1201	DIA4	Ortholog(s) have serine-tRNA ligase activity, role in invasive growth in response to glucose limitation, mitochondrial seryl-tRNA aminoacylation, pseudohyphal growth, spore germination and mitochondrion localization		Mitochondrial translation, predicted mitochondrial tRNA synthetase
C6_01050W	orf19.109	MSY1	Probable mitochondrial tyrosyl-tRNA synthetase, based on conservation in other fungi		Mitochondrial translation, predicted mitochondrial tRNA synthetase
CR_03110W	orf19.2415	MSE1	Ortholog(s) have role in mitochondrial translation and mitochondrion localization		Mitochondrial translation, predicted mitochondrial tRNA synthetase
CR_03400W	orf19.2382	ISM1	Protein similar to isoleucyl-tRNA synthetase; isoleucyl-tRNA synthetase is the target of drugs including the cyclic beta-amino acid icofungipen/PLD-118/BAY-10-8888 and mupirocin; Sc: Mitochondrial isoleucyl-tRNA synthetase		Mitochondrial translation, predicted mitochondrial tRNA synthetase
C4_06070C	orf19.4418	FMT1	Putative methionyl-tRNA transformylase; induced upon adherence to polystyren		Mitochondrial translation, predicted mitochondrial tRNA synthetase
C3_03590W	orf19.357	PHB12 (ortholog of PHB1)	Ortholog(s) have role in inner mitochondrial membrane organization, mitochondrion inheritance, mitochondrion morphogenesis, negative regulation of proteolysis, protein folding, replicative cell aging		Mitochondrial translation, Prohibitin complex
C3_03730C	orf19.6944	PHB1	Putative prohibitin; identified in detergent-resistant membrane fraction (possible lipid raft component); predicted N-terminal acetylation; Hap43p-repressed gene		Mitochondrial translation, Prohibitin complex
C3_05030W	orf19.5973	PHB2	Prohibitin 2; plasma membrane localized;Sc: Subunit of the prohibitin complex (Phb1p-Phb2p); prohibitin is a 1.2 MDa ring-shaped inner mitochondrial membrane chaperone that stabilizes newly synthesized proteins; determinant of replicative life span; involved in mitochondrial segregation; prohibitin deficiency induces a mitochondrial unfolded protein response (mtUPR)		Mitochondrial translation, Prohibitin complex
C3_07550C	orf19.6736	FMP38 (ortholog of GEP3)	Protein required for mitochondrial ribosome small subunit biogenesis; role in maturation of SSU-rRNA; Spider biofilm induced; Sc: Protein required for mitochondrial ribosome small subunit biogenesis; null mutant is defective in respiration and in maturation of 15S rRNA; protein is localized to the mitochondrial inner membrane; null mutant interacts synthetically with prohibitin (Phb1p		Mitochondrial translation, ribosome biogenesis, rRNA biogenesis
C2_01580W	orf19.1466	REX2	Putative 3'-5' RNA exonuclease with a predicted role in 3'-end processing of U4 and U5 snRNAs, 5S and 5.8S rRNAs; rat catheter biofilm induced; Sc protein localised to mitochondria		Mitochondrial translation, ribosome biogenesis, rRNA biogenesis
C1_04030W	orf19.4478	MSD1	Ortholog(s) have aspartate-tRNA ligase activity, role in mitochondrial aspartyl-tRNA aminoacylation and mitochondrion localization		Mitochondrial translation, tRNA ligase
C3_00420W	orf19.5425	TRZ1	Ortholog(s) have 3'-tRNA processing endoribonuclease activity, role in tRNA 3'-trailer cleavage, endonucleolytic and mitochondrion, nucleus localization		Mitochondrial translation, tRNA processing
C4_00880W	orf19.4705	CCA1	Ortholog(s) have tRNA adenylyltransferase activity, role in tRNA 3'-terminal CCA addition and cytosol, mitochondrial matrix localization		Mitochondrial translation, tRNA processing
C1_07800W	orf19.5050	MTO1	Putative mitochondrial protein; rat catheter biofilm induced		Mitochondrial translation, tRNA processing
C2_00850W	orf19.2039	MSF1	Putative phenylalanine-tRNA ligase; protein level decreases in stationary phase cultures; Hap43p-repressed gene		Mitochondrial translation, tRNA synthetase
C7_01870W	orf19.6533	MSK1	Putative mitochondrial lysine-tRNA synthetase; flucytosine repressed		Mitochondrial translation, tRNA synthetase
C1_02930C	orf19.2984	MST1	Ortholog(s) have role in mitochondrial threonyl-tRNA aminoacylation and mitochondrion localization		Mitochondrial translation, tRNA synthetase
C5_02770W	orf19.4299	MSW1	Protein similar to S. cerevisiae Msw1p, which is mitochondrial tryptophanyl-tRNA synthetase; Hap43p-repressed gene; likely to be essential for growth, based on an insertional mutagenesis strategy		Mitochondrial translation, tRNA synthetase
C6_03450C	orf19.5705	NAM2	Mitochondrial leucyl-tRNA synthetase		Mitochondrial translation, tRNA synthetase
C1_00590W	orf19.6047	TUF1	Translation elongation factor TU; macrophage/pseudohyphal-induced; repressed upon phagocytosis by murine macrophage; levels decrease in stationary phase cells; Spider biofilm repressed		Mitochondrial translation; elongation factor
C1_07000W	orf19.6208	MEF2	Putative mitochondrial translation elongation factor; caspofungin induced		Mitochondrial translation; translation elongation factor
C4_03750C	orf19.1303	MRF1	Ortholog(s) have translation release factor activity, role in mitochondrial translational termination and mitochondrion localization		Mitochondrial translation; translation release factor
C2_06640C	orf19.1295	VAS1	Putative tRNA-Val synthetase; genes encoding ribosomal subunits, translation factors, and tRNA synthetases are downregulated upon phagocytosis by murine macrophage		Mitochondrial translation; tRNA synthetase; in Sc mitochondrial and cytoplasmic
C2_09500W	orf19.1404	DUS1	SGD: Dihydrouridine synthase; member of a widespread family of conserved proteins including Smm1p, Dus3p, and Dus4p; modifies pre-tRNA(Phe) at U17	Predicted in mitochondria based on S. pombe homolog;
Mitochondrial genome stability, replication, repair, transcription, expression
C1_01250W	orf19.3312	AIM9	Unkown function, protein detected in mitochondia in Sc, mutant in Sc shows mtDNA loss		Mitochondrial genome maintenance, replication, repair, expression
C1_05270C	orf19.439	MHR1	Sc: Protein involved in homologous recombination in mitochondria; required for recombination-dependent mtDNA partitioning; involved in stimulation of mitochondrial DNA replication in response to oxidative stress		Mitochondrial genome maintenance, replication, repair, expression
C1_08630W	orf19.4721	MTF2	Sc: Mitochondrial protein that interacts with mitochondrial RNA polymerase; interacts with an N-terminal region of mitochondrial RNA polymerase (Rpo41p) and couples RNA processing and translation to transcription		Mitochondrial genome maintenance, replication, repair, expression
C2_02120W	orf19.1528	MTF1	Putative mitochondrial RNA polymerase specificity factor; possibly an essential gene, disruptants not obtained by UAU1 method		Mitochondrial genome maintenance, replication, repair, expression
C2_02280W	orf19.1546	FMP39 (ortholog of AIM36)	Sc: Protein of unknown function; null mutant displays reduced respiratory growth and elevated frequency of mitochondrial genome loss; the authentic, non-tagged protein is detected in purified mitochondria in high-throughput studies		Mitochondrial genome maintenance, replication, repair, expression
C2_09920W	orf19.1360	RRG9	Ortholog(s) have role in mitochondrial genome maintenance and mitochondrion localization; Sc: Protein of unknown function; null mutant lacks mitochondrial DNA and cannot grow on glycerol; the authentic, non-tagged protein is detected in highly purified mitochondria in high-throughput studies		Mitochondrial genome maintenance, replication, repair, expression
C7_01440W	orf19.6585	AIM1	Ortholog(s) have mitochondrion localization; Sc: Protein involved in mitochondrial function or organization; null mutant displays elevated frequency of mitochondrial genome loss		Mitochondrial genome maintenance, replication, repair, expression
CR_03620C	orf19.4380.1	YME2	Ortholog(s) have role in mitochondrial genome maintenance and integral to mitochondrial inner membrane localization		Mitochondrial genome maintenance, replication, repair, expression
C1_08810C	orf19.4739	MSS116	Putative DEAD-box protein; required for efficient splicing of mitochondrial Group I and II introns; Hap43-induced; rat catheter biofilm induced; Sc:Mitochondrial transcription elongation factor; DEAD-box protein; required for efficient splicing of mitochondrial Group I and II introns; non-polar RNA helicase that also facilities strand annealing; promotes RNA folding by stabilizing an early assemb…		Mitochondrial genome maintenance, replication, repair, expression
C1_11070W	orf19.2309	PET127	Protein with a predicted role in 5'-end processing of mitochondrial RNAs; ortholog of S. cerevisiae Pet127; Hap43-induced; rat catheter and Spider biofilm induced		Mitochondrial genome maintenance, replication, repair, expression
CR_03810W	orf19.4379	PRP13 (homolog of Sc YME2)	Putative integral inner mitochondrial membrane protein with similarity to exonucleases; Sc: Integral inner mitochondrial membrane protein; role in maintaining mitochondrial nucleoid structure and number; mutants exhibit an increased rate of mitochondrial DNA escape; shows some sequence similarity to exonucleases		Mitochondrial genome maintenance, replication, repair, expression
C1_00640C	orf19.6041	RPO41	Putative mitochondrial RNA polymerase; repressed in core stress response; Spider biofilm induced		Mitochondrial genome maintenance, replication, repair, expression							12
CR_07020W	orf19.2363	FMP31/RDL2	Ortholog(s) have thiosulfate sulfurtransferase activity and mitochondrion localization (		Unknown function, could be Mitochondrial genome maintenance, replication, repair, expression
C2_09480W	orf19.1406	REV7	Ortholog(s) have DNA-directed DNA polymerase activity, role in error-free translesion synthesis, error-prone translesion synthesis and mitochondrion, nuclear chromatin, zeta DNA polymerase complex localization; Sc: Accessory subunit of DNA polymerase zeta; involved in translesion synthesis during post-replication repair; required for mutagenesis induced by DNA damage; involved in double-strand br…		Unknown function. Could be mitochondrial genome maintenance, replication, repair, expressionSubunit of DNA pol zeta in S. cerevisiae. Might have additional role in mtDNA.
Mitochondrial protein import and biogenesis
CR_04340W	orf19.522	PIM1	ATP-dependent Lon protease; role in degradation of misfolded proteins in mitochondria, biogenesis and maintenance of mitochondria; rat catheter biofilm induced		Mitochondrial biogenesis, LON protease
C1_14090W	orf19.7215.3	HSP10	Ortholog(s) have chaperone binding, unfolded protein binding activity, role in protein refolding and mitochondrial matrix localization; Sc: Mitochondrial matrix co-chaperonin; inhibits the ATPase activity of Hsp60p, a mitochondrial chaperonin; involved in protein folding and sorting in the mitochondria		Mitochondrial protein import, chaperone
C5_00350C	orf19.954	XDJ1	Putative DNAJ-like chaperone; Sc: Chaperone with a role in facilitating mitochondrial protein import; ascomycete-specific member of the DnaJ-like family		Mitochondrial protein import, chaperone
CR_06490C	orf19.717	HSP60	Heat shock protein; soluble in hyphae; regulated by Nrg1 and by iron; induced in high iron; heavy metal (cadmium) stress-induced; sumoylation target; protein present in exponential and stationary phase cells; Hap43-repressed		Mitochondrial protein import, chaperone
C5_03600W	orf19.6672	MDJ1	Putative member of the HSP40 (DnaJ) family of chaperones; rat catheter and Spider biofilm induced		Mitochondrial protein import, chaperone
CR_01390W	orf19.2524	MGE1	Putative mitochondrial matrix cochaperone; macrophage/pseudohyphal-repressed		Mitochondrial protein import, chaperone; also iron-suflur cluster protein biogenesis
C7_01600W	orf19.6565	OXA1	Conserved mitochondrial inner membrane insertase; mediates insertion of mitochondrial- and nuclear-encoded proteins from the matrix into the inner membrane; Spider biofilm repressed		Mitochondrial protein import, insertase
C1_02880C	orf19.2977	MIA40	Predicted component of the mitochondrial intermembrane space import machinery; Hap43p-repressed gene		Mitochondrial protein import, Mia pathway
C3_03560W	orf19.354	ICP55	Ortholog(s) have aminopeptidase activity, role in protein processing, protein stabilization and extrinsic to mitochondrial inner membrane, nucleus localization; Sc: Mitochondrial aminopeptidase; cleaves the N termini of at least 38 imported proteins after cleavage by the mitochondrial processing peptidase (MPP), thereby increasing their stability; member of the aminopeptidase P family		Mitochondrial protein import, peptidase
C6_00340C	orf19.1195	MIP1/OCT1	Ortholog(s) have metalloendopeptidase activity, role in cellular iron ion homeostasis, protein processing involved in protein targeting to mitochondrion and mitochondrion localization; Sc: Mitochondrial intermediate peptidase; cleaves destabilizing N-terminal residues of a subset of proteins upon import, after their cleavage by mitochondrial processing peptidase (Mas1p-Mas2p); may contribute to m…		Mitochondrial protein import, peptidase
C1_03300C	orf19.3026	MAS1	Putative mitochondrial processing protease; Hap43-repressed; transcript regulated by Nrg1; oxidative stress-induced via Cap1		Mitochondrial protein import, peptidase
C5_01640W	orf19.6295	MAS2	Putative processing peptidase, catalytic (alpha) subunit; protein level decreases in stationary phase cultures; Sc: Alpha subunit of the mitochondrial processing protease (MPP); essential processing enzyme that cleaves the N-terminal targeting sequences from mitochondrially imported proteins		Mitochondrial protein import, peptidase
C3_05770C	orf19.7358	SAM50	Predicted component of the SAM complex involved in mitochondrial protein import		Mitochondrial protein import, SAM complex
C4_02480C	orf19.2754	TIM13	Predicted mitochondrial intermembrane space protein with a role in protein import into mitochondria; Mitochondrial intermembrane space protein; forms a complex with Tim8p that delivers a subset of hydrophobic proteins to the TIM22 complex for insertion into the inner membrane		Mitochondrial protein import, Tim complex
C3_07890W	orf19.6183	TIM8	Predicted mitochondrial intermembrane space protein with role in protein import into mitochondrial inner membrane and cytosol; in Sc in complex with Tim13		Mitochondrial protein import, Tim complex
C4_02140C	orf19.4577.3	TIM10	Predicted protein of the mitochondrial intermembrane space with role in protein import into mitochondrial inner membrane		Mitochondrial protein import, Tim10 complex
C7_03630C	orf19.6696	TIM9	Predicted protein of the mitochondrial intermembrane space; rat catheter biofilm induced; Spider biofilm repressed		Mitochondrial protein import, Tim10 complex
C4_01740W	orf19.4620	TIM12	Predicted component of the TIM22 complex, involved in protein import into mitochondrial inner membrane; flow model biofilm induced		Mitochondrial protein import, Tim22 complex
C2_08310W	orf19.1352	TIM22	Mitochondrial inner membrane protein; predicted role in protein import; Hap43-repressed gene; flow model biofilm induced; Spider biofilm repressed		Mitochondrial protein import, Tim22 complex
C1_00460W	orf19.6062	MGR2	Putative TIM23 translocase subunit		Mitochondrial protein import, Tim23 complex
C1_14150C	orf19.7222	PAM16	Putative maltase; regulated by Gcn4; repressed by amino acid starvation (3-AT); rat catheter biofilm induced; Sc: Subunit of the import motor (PAM complex); the PAM complex is a component of the Translocase of the Inner Mitochondrial membrane (TIM23 complex); forms a 1:1 subcomplex with Pam18p and inhibits its cochaperone activity; contains a J-like domain		Mitochondrial protein import, Tim23 complex
C3_02500W	orf19.240	PAM17	Predicted component of the presequence translocase-associated import motor (PAM complex) involved in protein import into mitochondrial matrix		Mitochondrial protein import, Tim23 complex
C2_04680W	orf19.150	TIM17	Predicted component of the Translocase of the Inner Mitochondrial membrane (TIM23 complex), involved in protein import into mitochondria		Mitochondrial protein import, Tim23 complex
C1_02350W	orf19.3691	TIM21	Component of the Translocase of the Inner Mitochondrial membrane (TIM23 complex); for protein import into mitochondria; Hap43, ketoconazole-repressed; Spider biofilm repressed		Mitochondrial protein import, Tim23 complex
C3_00250C	orf19.5444	TIM44	Protein involved in transport across membranes; Spider biofilm repressed		Mitochondrial protein import, Tim23 complex
C1_11220C	orf19.680	TIM50	Predicted component of the Translocase of the Inner Mitochondrial membrane (TIM23 complex); involved in mitochondrial protein import; Spider biofilm repressed		Mitochondrial protein import, Tim23 complex
C1_06640C	orf19.6247.1	TOM5	Ortholog(s) have protein channel activity and role in mitochondrial outer membrane translocase complex assembly, protein targeting to mitochondrion		Mitochondrial protein import, TOM complex					35
C1_02640C	orf19.2953	TOM20	Putative mitochondrial primary import receptor		Mitochondrial protein import, TOM complex
C7_02680W	orf19.3696	TOM22	Putative mitochondrial import receptor subunit; colony morphology-related gene regulation by Ssn6		Mitochondrial protein import, TOM complex
C3_01980C	orf19.1650	TOM6	Predicted component of the TOM (translocase of outer membrane) complex, involved in protein import into mitochondria		Mitochondrial protein import, TOM complex
C7_01890C	orf19.6531.1	TOM7	Predicted component of the TOM (translocase of outer membrane) complex involved in protein translocation into mitochondria; flucytosine induced		Mitochondrial protein import, TOM complex
C7_02640W	orf19.3700	TOM70	Ortholog(s) have mitochondrion targeting sequence binding, protein channel activity and role in protein import into mitochondrial inner membrane, protein import into mitochondrial matrix		Mitochondrial protein import, TOM complex
CR_03010C	orf19.2863.1	ERV1	Predicted component of the mitochondrial intermembrane space (IMS), involved in protein import into mitochondrial intermembrane space		Mitochondrial protein import, MIA pathway
C5_00860W	orf19.1981	IMP2	Predicted subunit of the mitochondrial inner membrane peptidase complex involved in protein targeting to mitochondria		PMitochondrial protein import, peptidase
C2_02320C	orf19.1552	CPR3	Putative peptidyl-prolyl cis-trans isomerase; macrophage-induced protein; protein levels decrease in stationary phase yeast cultures; predicted mitochondrial localization; overlaps orf19.1551		Mitochondrial protein import, Protein refolding
Mitochondrial quality control
C4_05670W	orf19.1252	YME1	Ortholog(s) have ATP-dependent peptidase activity; Catalytic subunit of the i-AAA protease complex; complex is located in the mitochondrial inner membrane; responsible for degradation of unfolded or misfolded mitochondrial gene products; serves as a nonconventional translocation motor to pull PNPase into the intermembrane space; also has a role in intermembrane space protein folding; mutation cau…		Mitochondrial quality control, i-AAA protease
C3_01760W	orf19.1669	AFG3	Similar to S. cerevisiae Afg3p, a subunit of the mitochondrial inner membrane m-AAA protease		Mitochondrial quality control, m-AAA protease
C2_00700W	orf19.2057	YTA12	Ortholog(s) have ATP binding, ATPase activity, metallopeptidase activity, role in protein complex assembly, proteolysis, signal peptide processing and m-AAA complex, mitochondrial inner boundary membrane localization; Sc: Mitochondrial inner membrane m-AAA protease component; mediates degradation of misfolded or unassembled proteins; also required for correct assembly of mitochondrial enzyme comp…		Mitochondrial quality control, m-AAA protease
Mitochondrial morphology, dynamics and lipids
C4_01140C	orf19.4676	MDM35	Protein with homology to mitochondrial intermembrane space proteins; regulated by Sef1p-, Sfu1p-, and Hap43p; Sc: Mitochondrial intermembrane space protein; mutation affects mitochondrial distribution and morphology; contains twin cysteine-x9-cysteine motifs; protein abundance increases in response to DNA replication stress		Mitochondrial dyanmics and morphology
C5_04170W	orf19.3900	UGO1	Ortholog(s) have role in mitochondrial fusion and integral to mitochondrial outer membrane localization		Mitochondrial dyanmics and morphology
C3_05520C	orf19.6987	DNM1	Putative dynamin-related GTPase; transcript upregulated inbRHE model of oral candidiasis; transcript regulated by Nrg1, Mig1, and Tup1		Mitochondrial dyanmics and morphology
C4_04260C	orf19.1422	FZO1	Mitochondrial biogenesis protein; rat catheter and Spider biofilm induced		Mitochondrial dyanmics and morphology
C1_06230C	orf19.1826	MDM34	ERMES subunit		Mitochondrial dyanmics and morphology
C4_03020W	orf19.2690	MGM1	Putative mitochondrial GTPase; required for mitochondrial morphology and genome maintenance; Spider biofilm induced; Mitochondrial GTPase, present in complex with Ugo1p and Fzo1p; required for mitochondrial morphology, fusion, and genome maintenance; exists as long and short form with different distributions; ratio of long to short forms is regulated by Psd1p; homolog of human OPA1 involved in au…		Mitochondrial dyanmics and morphology, Mitochondrial genome stability
C1_02960C	orf19.2987	MDM31	Ortholog(s) have role in cellular ion homeostasis, establishment or maintenance of cell polarity, mitochondrion inheritance, regulation of cardiolipin metabolic process and mitochondrial inner membrane, nucleus localization		Mitochondrial dynamics, Lipids
Iron-sulfur cluster biogenesis
C4_05820W	orf19.1267.1	ISD11	Ortholog(s) have enzyme activator activity, role in iron-sulfur cluster assembly and extrinsic to mitochondrial inner membrane, mitochondrial matrix localization		Iron-sulfur cluster biogenesis
C7_04010W	orf19.7179	SSQ1	Ortholog(s) have role in intracellular sequestering of iron ion, iron-sulfur cluster assembly, protein maturation and mitochondrial matrix localization		Iron-sulfur cluster protein biogenesis
C7_04010W	orf19.7179	SSC1 (homolog of Sc SSQ1)	Ortholog(s) have role in intracellular sequestering of iron ion, iron-sulfur cluster assembly, protein maturation and mitochondrial matrix localization		Iron-sulfur cluster protein biogenesis
C3_03190C	orf19.318	CAF17 (ortholog of IBA57)	Ortholog(s) have role in iron-sulfur cluster assembly and mitochondrial matrix localization; Sc: Protein involved in incorporating iron-sulfur clusters into proteins; mitochondrial matrix protein		Iron-sulfur cluster protein biogenesis
C3_03390C	orf19.336	YAH1	Protein similar to oxidoreductases; induced in high iron; Hap43-repressed; Sc: Ferredoxin of the mitochondrial matrix; required for formation of cellular iron-sulfur proteins; involved in heme A biosynthesis; homologous to human adrenodoxin		Iron-sulfur cluster protein biogenesis
C4_04340C	orf19.1413	YFH1	Frataxin; may be required for iron storage or delivery; role in oxidative stress resistance; transcript regulated by Nrg1, repressed if iron absent induced by macrophage interaction; Hap43-repressed gene; Sc: Mitochondrial matrix iron chaperone; oxidizes and stores iron; interacts with Isu1p to promote Fe-S cluster assembly; mutation results in multiple Fe/S-dependent enzyme deficiencies; human f…		Iron-sulfur cluster protein biogenesis
Metabolism
C6_02900C	orf19.5566	LAB1/AIM22	Ortholog(s) have role in protein lipoylation and mitochondrion localization; Sc: Putative lipoate-protein ligase; required along with Lip2 and Lip5 for lipoylation of Lat1p and Kgd2p; similar to E. coli LplA; null mutant displays reduced frequency of mitochondrial genome loss		Lipoate-protein ligase, mitochondrial genome stability
C6_01910W	orf19.3391	ADK1	Putative adenylate kinase		Metabolism
C3_03040W	orf19.300	AIP2 (Ortholog of DLD)	D-lactate dehydrogenase		Metabolism
C1_03390W	orf19.3040	EHT1	Putative acyl-coenzymeA:ethanol O-acyltransferase; regulated by Sef1, Sfu1, and Hap43; induced by alpha pheromone in SpiderM medium; Spider biofilm induced; promoter bound by Ndt80		Metabolism
C1_02980W	orf19.2989	GOR1	Ortholog(s) have glyoxylate reductase activity, role in glyoxylate catabolic process and cytosol, extracellular region, mitochondrion, nucleus localization		Metabolism
CR_05690W	orf19.6643	MCT1	Putative malonyl-CoA acyl carrier protein acyltransferase; Sc: Predicted malonyl-CoA:ACP transferase; putative component of a type-II mitochondrial fatty acid synthase that produces intermediates for phospholipid remodeling		Metabolism
C4_01900C	orf19.4602	MDH1-1	Predicted malate dehydrogenase precursor; macrophage-induced transcript; protein present in exponential and stationary growth phase yeast cultures; Spider biofilm repressed		Metabolism
C1_05260C	orf19.440	SDH1	Putative mitochondrial succinate dehydrogenase; macrophage/pseudohyphal-induced; repressed by nitric oxide		Metabolism
C4_06120W	orf19.4716	GDH3	NADP-glutamate dehydrogenase; Nrg1, Plc1 regulated; hypha, hypoxia, Efg1-repressed; Rim101-induced at pH 8; GlcNAc, ciclopirox, ketoconazole induced; exp and stationary phase protein; Spider biofilm repressed; rat catheter biofilm induced		Metabolism, amino acid biosynthesis
C2_05250C	orf19.3554	AAT1	Aspartate aminotransferase		Metabolism, Amino acids
C3_03480C	orf19.346	ALT1	Putative alanine transaminase		Metabolism, Amino acids
C6_02960W	orf19.5574	YGR012W	Ortholog(s) have mitochondrial outer membrane localization; Sc: Putative cysteine synthase; localized to the mitochondrial outer membrane		Metabolism, Cysteine synthase
CR_09790W	orf19.7551	ALO1	D-Arabinono-1,4-lactone oxidase involved in biosynthesis of dehydro-D-arabinono-1,4-lactone, which has a protective role against oxidative damage		Metabolism, Oxidative stress protection
C7_01280C	orf19.6908	FOL3	Dihydrofolate synthetase involved in folic acid biosynthesis		Folic acid synthesis, appears to be cytoplasmic process in S. cerevisiae, but might have some mitochondrial steps in S. pombe.
C3_00980W	orf19.2501	FLC1 (homolog of FLC3)	Protein involved in heme uptake; putative FAD transporter, similar to S. cerevisiae Flc1; regulated by iron; macrophage-induced; mutant defective in filamentous growth; Spider biofilm induced	Heme uptake, based on S. cerevisiae studies, predominantly an ER protein, also found in mitochondria in high throughput studies (Sickmann et al PNAS 2003, v100 pg 13207; Reinders et al 2006 Journal of Proteome Research v5, pg 1543).
C3_04060C	orf19.2803	HEM13	Coproporphyrinogen III oxidase; antigenic; on yeast cell surface, not hyphae; iron-regulated expression; Hap43, macrophage-repressed; farnesol-induced; possibly essential; flow model biofilm induced; rat catheter, Spider biofilm repressed	CGD: on yeast cell surface; SGD: in yeast, cellular component is cytosol; the Candida gene is not regulated the same way by oxigen as the S. cerevisiae gene.
Other or Unknown Function
C3_01680C	orf19.1676	YDL183C	Predicted potassium ion transporter; Spider biofilm induced; Sc homolog is integral to mitochondrial inner membrane		Other function
C1_00980W	orf19.6008.4	YNL122C	Unkown function, GFP fusion localises to mitochondria in Sc		Unknown function
C1_01680C	orf19.3357	FYV4	Sc protein localised to mitochondria, Sc mutant respiratory deficient		Unknown function
C1_05210C	orf19.445	YNR040W	Sc: Putative protein of unknown function; the authentic, non-tagged protein is detected in highly purified mitochondria in high-throughput studies		Unknown function
C1_07470C	orf19.2798	IRC3	Putative helicase; fungal-specific (no human or murine homolog); Sc: Putative RNA helicase of the DEAH/D-box family; null mutant displays increased levels of spontaneous Rad52p foci; green fluorescent protein (GFP)-fusion protein localizes to the mitochondrion; mutant is respiratory deficient		Unknown function
C1_09570W	orf19.4820	YKL162C	Ortholog(s) have mitochondrion localization		Unknown function
C2_04160W	orf19.805	YGR021W	Putative protein of unknown function; possibly mitochondrial; Hap43-repressed; Spider biofilm repressed		Unknown function
C2_10090C	orf19.1772	YER077C	Ortholog(s) have mitochondrion localization		Unknown function
C3_02290W	orf19.1617	YDR282C	Protein similar to S. cerevisiae Ydr282cp; Sc: Mitochondrial inner membrane protein of unknown function; localizes to the inner membrane with the C terminus facing the intermembrane space; ortholog of human RMND1, mutation in which is implicated in infantile encephaloneuromyopathy and defective mitochondrial translation		Unknown function
C3_03270W	orf19.326	No Sc ortholog	Protein of unknown function; Spider biofilm repressed		Unknown function
C3_06700C	orf19.7459	YBR238C	Putative mitochondrial protein with a predicted role in respiratory growth; fluconazole-induced; ketoconazole-repressed; mutants display a strong defect in flow model biofilm formation; Spider biofilm induced		Unknown function
C4_05310W	orf19.1789	YJR003C	Ortholog(s) have mitochondrion localization		Unknown function
C6_00360C	orf19.1198	MIX23	Predicted mitochondrial intermembrane space protein of unknown function; possibly an essential gene, disruptants not obtained by UAU1 method		Unknown function
C6_04300W	orf19.1087	No Sc ortholog			Unknown function
C6_04510C	orf19.2137	No Sc ortholog	Ortholog(s) have mitochondrion localization		Unknown function
C7_04210C	orf19.7152	YGR012W	Protein similar to Aspergillus CYSK O-acetylserine sulfhydrylase, suggesting that C. albicans uses an O-acetyl-serine (OAS) pathway of sulfur assimilation; upregulated in biofilm; protein level decreases in stationary phase cultures		Unknown function
CR_03120W	orf19.2414	MPM1	Ortholog of S. cerevisiae Mpm1; a mitochondrial intermembrane space protein of unknown function; Hap43-repressed; Spider biofilm induced		Unknown function
CR_03870W	orf19.4358	YDL157C	Putative protein of unknown function; Hap43p-repressed gene; S. cerevisiae ortholog YDL157C localizes to mitochondria		Unknown function
C1_11230W	orf19.679	FGR39 (No Sc homolog)	Predicted in mitochondria		Unknown function
C3_05800W	orf19.7361	SEN54	Ortholog(s) have tRNA-intron endonuclease activity, role in tRNA-type intron splice site recognition and cleavage and mitochondrial outer membrane, tRNA-intron endonuclease complex localization		Unknown function in mitochondria. tRNAsplicing endonuclease, tRNA biogenesis, located on mitochondrial surface in S. cerevisiae (Yoshihisa et al 2003, Mol Cell Biol, 14: 3266).
C2_00160C	orf19.2116	NAT2	Putative N-terminal acetyltransferase; Hap43p-repressed gene; mutation confers hypersensitivity to toxic ergosterol analog; protein found in mitochondria in high throughput studies in Sc		Unknown function in mitochondria. Protein found in mitochondria in high throughput studies in S. cerevisiae.
C5_01140C	orf19.1956	MSC6	Ortholog(s) have role in reciprocal meiotic recombination and mitochondrion localization		Unknown function, detected in mitochondria in high throughput studies in S. cerevisiae. YeastmMutants have decreased rates of respiration.
C2_06000W	orf19.4120	LAS1	CGD: Putative bud formation and morphogenesis protein; mutation confers hypersensitivity to 5-fluorocytosine (5-FC), 5-fluorouracil (5-FU); macrophage-induced; Spider biofilm induced, SGD: Protein required for pre-rRNA processing at both ends of ITS2; functions with Grc3p in a conserved mechanism to modulate rRNA processing and ribosome biogenesis; may coordinate the action of the Rat1p-Rai1p exo…	Bud formation and morphogenesis; main role of the S. cerevisiae homolog is in the nucleus in rRNA biogenesis. Found in mitochondrial proteome in high throughput studies.
C1_12350W	orf19.5229	DIS3	Ortholog(s) have 3'-5'-exoribonuclease activity, endoribonuclease activity, tRNA binding activity	Exosome component in S. cerevisiae, nuclear mRNA decay; protein found in mitochondria in high throughput studies.
CR_01140C	orf19.3240	ERG27	3-Keto sterol reductase of ergosterol biosynthesis; acts in C-4 sterol demethylation with Erg25p and Erg26p; possible drug target, essential for viability; functional homolog of S. cerevisiae Erg27; ER localised in Sc, but found in mitochondrial outermembrane in highthroughput studies	Enzyme of ergosterol biosynthesis in the ER; found in mitochondrial outer membrane in a high-throughput study (Zahedi et al 2006, Mol Biol Cell 17: 1436).
C3_06570C	orf19.7446	OPI3	Phosphatidylethanolamine N-methyltransferase; phosphatidylcholine biosynthesis; downregulation correlates with clinical development of fluconazole resistance; amphotericin B, caspofungin repressed; Hap43-induced; Spider biofilm repressed	Homolg is enzyme of phosphatidylcholine biosynthesis in the ER. Found in mitochondrial proteome in highthroughput studies in S. cerevisiae.
C7_00110W	orf19.7111.1	SOD3	Cytosolic manganese-containing superoxide dismutase; protects against oxidative stress; repressed by ciclopirox olamine, induced during stationary phase when SOD1 expression is low; Hap43-repressed; Spider and flow model biofilm induced	Superoxide disumutase, cytosolic. Mitochondrial gene onthology is based on S. pombe homolog.
C1_01060W	orf19.3294	MBF1	Putative transcriptional coactivator; caspofungin repressed; in Sc: co-activator of transcription, found in mitochondria in high throughput studies	Transcriptional co-activator, main function nuclear. Found in mitochondria in S. cerevisiae in high throughput studies.
C5_03570W	orf19.6668	CUE1	Ortholog(s) have ubiquitin-protein ligase activator activity and role in ER-associated ubiquitin-dependent protein catabolic process, establishment of protein localization to endoplasmic reticulum membrane; S. cerevisiae protein found in mitochondria in high throughput studies (	The S. cerevisiae protein is in ER, found in mitochondria in high throughput studies.
C2_04500W	orf19.4502	MOT1	SGD: Essential protein involved in regulation of nuclear transcription; found in mitochondria in high-throughput studies
C1_04300C	orf19.1065	SSA2	HSP70 family chaperone; cell wall fractions; antigenic; beta-defensin peptides impport; ATPase domain binds histatin 5; at hyphal surface, not yeast; farnesol-repressed in biofilm; flow model, Spider biofilm repressed; caspofungin repressed	Found on hyphal cell surface in C. albicans. S. cerevisiae ortholog found in mitochondria, amongst other cellular locations.
C2_06000W	orf19.4120	LAS1	CGD: Putative bud formation and morphogenesis protein; mutation confers hypersensitivity to 5-fluorocytosine (5-FC), 5-fluorouracil (5-FU); macrophage-induced; Spider biofilm induced, SGD: Protein required for pre-rRNA processing at both ends of ITS2; functions with Grc3p in a conserved mechanism to modulate rRNA processing and ribosome biogenesis; may coordinate the action of the Rat1p-Rai1p exo…	Bud formation and morphogenesis; main role of the S. cerevisiae homolog is in the nucleus in rRNA biogenesis. Found in mitochondrial proteome in high throughput studies.
C1_12350W	orf19.5229	DIS3	Ortholog(s) have 3'-5'-exoribonuclease activity, endoribonuclease activity, tRNA binding activity	Exosome component in S. cerevisiae, nuclear mRNA decay; protein found in mitochondria in high throughput studies.
C3_00980W	orf19.2501	FLC1 (homolog of FLC3)	Protein involved in heme uptake; putative FAD transporter, similar to S. cerevisiae Flc1; regulated by iron; macrophage-induced; mutant defective in filamentous growth; Spider biofilm induced	Heme uptake, based on S. cerevisiae studies, predominantly an ER protein, also found in mitochondria in high throughput studies (Sickmann et al PNAS 2003, v100 pg 13207; Reinders et al 2006 Journal of Proteome Research v5, pg 1543).
CR_01140C	orf19.3240	ERG27	3-Keto sterol reductase of ergosterol biosynthesis; acts in C-4 sterol demethylation with Erg25p and Erg26p; possible drug target, essential for viability; functional homolog of S. cerevisiae Erg27; ER localised in Sc, but found in mitochondrial outermembrane in highthroughput studies	Enzyme of ergosterol biosynthesis in the ER; found in mitochondrial outer membrane in a high-throughput study (Zahedi et al 2006, Mol Biol Cell 17: 1436).
C3_04060C	orf19.2803	HEM13	Coproporphyrinogen III oxidase; antigenic; on yeast cell surface, not hyphae; iron-regulated expression; Hap43, macrophage-repressed; farnesol-induced; possibly essential; flow model biofilm induced; rat catheter, Spider biofilm repressed	CGD: on yeast cell surface; SGD: in yeast, cellular component is cytosol; the Candida gene is not regulated the same way by oxigen as the S. cerevisiae gene.
C3_06570C	orf19.7446	OPI3	Phosphatidylethanolamine N-methyltransferase; phosphatidylcholine biosynthesis; downregulation correlates with clinical development of fluconazole resistance; amphotericin B, caspofungin repressed; Hap43-induced; Spider biofilm repressed	Homolog is enzyme of phosphatidylcholine biosynthesis in the ER. Found in mitochondrial proteome in highthroughput studies in S. cerevisiae.
C7_00110W	orf19.7111.1	SOD3	Cytosolic manganese-containing superoxide dismutase; protects against oxidative stress; repressed by ciclopirox olamine, induced during stationary phase when SOD1 expression is low; Hap43-repressed; Spider and flow model biofilm induced	Superoxide disumutase, cytosolic. Mitochondrial gene onthology is based on S. pombe homolog.
C1_01060W	orf19.3294	MBF1	Putative transcriptional coactivator; caspofungin repressed; in Sc: co-activator of transcription, found in mitochondria in high throughput studies	Transcriptional co-activator, main function nuclear. Found in mitochondria in S. cerevisiae in high throughput studies.
C5_03570W	orf19.6668	CUE1	Ortholog(s) have ubiquitin-protein ligase activator activity and role in ER-associated ubiquitin-dependent protein catabolic process, establishment of protein localization to endoplasmic reticulum membrane; S. cerevisiae protein found in mitochondria in high throughput studies (	The S. cerevisiae protein is in ER, found in mitochondria in high throughput studies.
C2_04500W	orf19.4502	MOT1	SGD: Essential protein involved in regulation of nuclear transcription; found in mitochondria in high-throughput studies
C2_09500W	orf19.1404	DUS1	SGD: Dihydrouridine synthase; member of a widespread family of conserved proteins including Smm1p, Dus3p, and Dus4p; modifies pre-tRNA(Phe) at U17	Predicted in mitochondria based on S. pombe homolog;
C1_04300C	orf19.1065	SSA2	HSP70 family chaperone; cell wall fractions; antigenic; beta-defensin peptides impport; ATPase domain binds histatin 5; at hyphal surface, not yeast; farnesol-repressed in biofilm; flow model, Spider biofilm repressed; caspofungin repressed	Found on hyphal cell surface in C. albicans. S. cerevisiae ortholog found in mitochondria, amongst other cellular locations.

## Sheet: Judged not mito
ORF	Orf19	Common name or Sc ortholog	Function (known or predicted based on fungal orthologs)	Functional category
C2_06000W	orf19.4120	LAS1	CGD: Putative bud formation and morphogenesis protein; mutation confers hypersensitivity to 5-fluorocytosine (5-FC), 5-fluorouracil (5-FU); macrophage-induced; Spider biofilm induced, SGD: Protein required for pre-rRNA processing at both ends of ITS2; functions with Grc3p in a conserved mechanism to modulate rRNA processing and ribosome biogenesis; may coordinate the action of the Rat1p-Rai1p exo…	Bud formation and morphogenesis; main role of the S. cerevisiae homolog is in the nucleus in rRNA biogenesis. Found in mitochondrial proteome in high throughput studies.
C1_12350W	orf19.5229	DIS3	Ortholog(s) have 3'-5'-exoribonuclease activity, endoribonuclease activity, tRNA binding activity	Exosome component in S. cerevisiae, nuclear mRNA decay; protein found in mitochondria in high throughput studies.
C3_00980W	orf19.2501	FLC1 (homolog of FLC3)	Protein involved in heme uptake; putative FAD transporter, similar to S. cerevisiae Flc1; regulated by iron; macrophage-induced; mutant defective in filamentous growth; Spider biofilm induced	Heme uptake, based on S. cerevisiae studies, predominantly an ER protein, also found in mitochondria in high throughput studies (Sickmann et al PNAS 2003, v100 pg 13207; Reinders et al 2006 Journal of Proteome Research v5, pg 1543).
CR_01140C	orf19.3240	ERG27	3-Keto sterol reductase of ergosterol biosynthesis; acts in C-4 sterol demethylation with Erg25p and Erg26p; possible drug target, essential for viability; functional homolog of S. cerevisiae Erg27; ER localised in Sc, but found in mitochondrial outermembrane in highthroughput studies	Enzyme of ergosterol biosynthesis in the ER; found in mitochondrial outer membrane in a high-throughput study (Zahedi et al 2006, Mol Biol Cell 17: 1436).
C3_04060C	orf19.2803	HEM13	Coproporphyrinogen III oxidase; antigenic; on yeast cell surface, not hyphae; iron-regulated expression; Hap43, macrophage-repressed; farnesol-induced; possibly essential; flow model biofilm induced; rat catheter, Spider biofilm repressed	CGD: on yeast cell surface; SGD: in yeast, cellular component is cytosol; the Candida gene is not regulated the same way by oxigen as the S. cerevisiae gene.
C3_06570C	orf19.7446	OPI3	Phosphatidylethanolamine N-methyltransferase; phosphatidylcholine biosynthesis; downregulation correlates with clinical development of fluconazole resistance; amphotericin B, caspofungin repressed; Hap43-induced; Spider biofilm repressed	Homolog is enzyme of phosphatidylcholine biosynthesis in the ER. Found in mitochondrial proteome in highthroughput studies in S. cerevisiae.
C7_00110W	orf19.7111.1	SOD3	Cytosolic manganese-containing superoxide dismutase; protects against oxidative stress; repressed by ciclopirox olamine, induced during stationary phase when SOD1 expression is low; Hap43-repressed; Spider and flow model biofilm induced	Superoxide disumutase, cytosolic. Mitochondrial gene onthology is based on S. pombe homolog.
C1_01060W	orf19.3294	MBF1	Putative transcriptional coactivator; caspofungin repressed; in Sc: co-activator of transcription, found in mitochondria in high throughput studies	Transcriptional co-activator, main function nuclear. Found in mitochondria in S. cerevisiae in high throughput studies.
C5_03570W	orf19.6668	CUE1	Ortholog(s) have ubiquitin-protein ligase activator activity and role in ER-associated ubiquitin-dependent protein catabolic process, establishment of protein localization to endoplasmic reticulum membrane; S. cerevisiae protein found in mitochondria in high throughput studies (	The S. cerevisiae protein is in ER, found in mitochondria in high throughput studies.
C2_04500W	orf19.4502	MOT1	SGD: Essential protein involved in regulation of nuclear transcription; found in mitochondria in high-throughput studies
C2_09500W	orf19.1404	DUS1	SGD: Dihydrouridine synthase; member of a widespread family of conserved proteins including Smm1p, Dus3p, and Dus4p; modifies pre-tRNA(Phe) at U17	Predicted in mitochondria based on S. pombe homolog;
C1_04300C	orf19.1065	SSA2	HSP70 family chaperone; cell wall fractions; antigenic; beta-defensin peptides impport; ATPase domain binds histatin 5; at hyphal surface, not yeast; farnesol-repressed in biofilm; flow model, Spider biofilm repressed; caspofungin repressed	Found on hyphal cell surface in C. albicans. S. cerevisiae ortholog found in mitochondria, amongst other cellular locations.
blue: role in translation/cytosolic ribosome. Found in mitochondrial proteome in high throughput studies in S. cerevisiae.
brown: ER proteins, mainly enzymes of lipid biosynthesis. Found in mitochondrial fractions in S. cerevisiae studie or S. pombe studies suggest mitochondrial localization.

## Sheet: Pie chart
Functional Class	Gene number	Genes (%)
Respiratory chain	45	16.791
Mitochondrial ribosome	70	26.1194
Mitochondrial translation	31	11.5672
Mitochondrial genome maintenance	14	5.22388
Mitochondrial protein import and biogenesis	35	13.0597
Mitochondrial quality control	3	1.1194
Mitochondrial morphology, dynamics and lipids	7	2.61194
Iron-sulfur cluster biogenesis	6	2.23881
Metabolism	16	5.97015
Unknown Function	41	15.2985
Total	268	100
